# Supplementary material for: ChIP-seq in steatohepatitis and normal liver tissue identifies candidate disease mechanisms related to progression to cancer
Source: BMC Med Genomics. 2013 Nov 8;6:50. doi: 10.1186/1755-8794-6-50 (PMC3831757; doi:10.1186/1755-8794-6-50)
Supplement: Additional file 1 — Shows the USF1 peaks and read counts for control and ASH. [file 1755-8794-6-50-S1.xlsx]

## Sheet: USF1 control peaks
ChIP	Peak height	chromosome	Summit	Distance to refGene	refGene	Dist to USF1_patient	USF1_patient peak height
USF1_ctrl	11	chr1	555415	712	NR_031741	2017	9
USF1_ctrl	38	chr1	557439	-1312	NR_031741	-7	9
USF1_ctrl	40	chr1	559780	-3653	NR_031741	-2	18
USF1_ctrl	12	chr1	1374583	-348	NM_001039211	-2	6
USF1_ctrl	29	chr1	4263066	> 10 kb		9	26
USF1_ctrl	17	chr1	5655162	> 10 kb		> 10 kb
USF1_ctrl	19	chr1	6583920	1595	NM_014851	-32	7
USF1_ctrl	11	chr1	8080788	> 10 kb		> 10 kb
USF1_ctrl	17	chr1	8242045	> 10 kb		18	7
USF1_ctrl	17	chr1	8853906	7460	NM_001428	> 10 kb
USF1_ctrl	11	chr1	9460570	> 10 kb		> 10 kb
USF1_ctrl	12	chr1	9536700	> 10 kb		> 10 kb
USF1_ctrl	17	chr1	9883243	9659	NM_020248	-9	17
USF1_ctrl	12	chr1	10455268	-69	NM_213566	15	11
USF1_ctrl	11	chr1	10789970	> 10 kb		> 10 kb
USF1_ctrl	16	chr1	11788799	6	NM_001286	46	23
USF1_ctrl	12	chr1	15539721	> 10 kb		> 10 kb
USF1_ctrl	17	chr1	15802717	> 10 kb		93	16
USF1_ctrl	15	chr1	16765740	> 10 kb		-539	8
USF1_ctrl	13	chr1	16804222	8346	NM_017940	> 10 kb
USF1_ctrl	17	chr1	16807602	4966	NM_017940	> 10 kb
USF1_ctrl	13	chr1	16816593	-4025	NM_017940	> 10 kb
USF1_ctrl	12	chr1	16902664	> 10 kb		> 10 kb
USF1_ctrl	16	chr1	16926657	-7419	NR_026567	> 10 kb
USF1_ctrl	14	chr1	18651777	> 10 kb		90	7
USF1_ctrl	11	chr1	19266836	> 10 kb		-25	9
USF1_ctrl	12	chr1	20081377	-97	NM_015207	> 10 kb
USF1_ctrl	11	chr1	20452779	> 10 kb		> 10 kb
USF1_ctrl	11	chr1	21314347	> 10 kb		> 10 kb
USF1_ctrl	14	chr1	21451043	> 10 kb		3532	6
USF1_ctrl	13	chr1	22627929	> 10 kb		> 10 kb
USF1_ctrl	11	chr1	22849436	-2832	NM_000491	> 10 kb
USF1_ctrl	11	chr1	23621105	2742	NM_003196	> 10 kb
USF1_ctrl	14	chr1	23643435	> 10 kb		> 10 kb
USF1_ctrl	16	chr1	23678259	5077	NM_001143778	> 10 kb
USF1_ctrl	12	chr1	24751453	-3700	NM_001010980	> 10 kb
USF1_ctrl	11	chr1	24879031	> 10 kb		> 10 kb
USF1_ctrl	11	chr1	24917593	> 10 kb		6137	10
USF1_ctrl	17	chr1	25658244	> 10 kb		> 10 kb
USF1_ctrl	12	chr1	26905679	> 10 kb		> 10 kb
USF1_ctrl	13	chr1	27099529	19	NM_022078	23	9
USF1_ctrl	24	chr1	28432135	-7	NM_014280	-7	21
USF1_ctrl	11	chr1	29345276	> 10 kb		> 10 kb
USF1_ctrl	18	chr1	31099839	> 10 kb		-66	25
USF1_ctrl	12	chr1	31690307	> 10 kb		> 10 kb
USF1_ctrl	13	chr1	31717182	> 10 kb		> 10 kb
USF1_ctrl	11	chr1	34923830	> 10 kb		> 10 kb
USF1_ctrl	13	chr1	36613106	> 10 kb		-53	6
USF1_ctrl	11	chr1	36806858	> 10 kb		> 10 kb
USF1_ctrl	12	chr1	37928875	-97	NM_017850	> 10 kb
USF1_ctrl	13	chr1	38327959	> 10 kb		> 10 kb
USF1_ctrl	12	chr1	40090634	> 10 kb		> 10 kb
USF1_ctrl	11	chr1	41242076	> 10 kb		> 10 kb
USF1_ctrl	12	chr1	42694371	153	NM_001146192	-20	22
USF1_ctrl	19	chr1	42920550	-102	NM_004559	75	10
USF1_ctrl	13	chr1	43767677	-1456	NM_130440	-36	6
USF1_ctrl	14	chr1	45250419	3	NM_000374	> 10 kb
USF1_ctrl	13	chr1	45729649	-223	NM_007170	-81	9
USF1_ctrl	11	chr1	48910165	> 10 kb		> 10 kb
USF1_ctrl	12	chr1	49184544	> 10 kb		> 10 kb
USF1_ctrl	14	chr1	51198626	-103	NM_007051	-12	9
USF1_ctrl	19	chr1	52117142	54	NM_002525	-49	6
USF1_ctrl	17	chr1	52890449	> 10 kb		> 10 kb
USF1_ctrl	16	chr1	52941664	-5039	NM_023077	73	8
USF1_ctrl	17	chr1	53421885	> 10 kb		> 10 kb
USF1_ctrl	14	chr1	54157484	> 10 kb		> 10 kb
USF1_ctrl	14	chr1	56746896	> 10 kb		60	12
USF1_ctrl	20	chr1	56784053	> 10 kb		> 10 kb
USF1_ctrl	12	chr1	57149035	> 10 kb		> 10 kb
USF1_ctrl	15	chr1	57149979	> 10 kb		> 10 kb
USF1_ctrl	11	chr1	57519745	> 10 kb		> 10 kb
USF1_ctrl	11	chr1	58484804	3994	NM_021080	> 10 kb
USF1_ctrl	11	chr1	59066932	> 10 kb		> 10 kb
USF1_ctrl	11	chr1	59295702	> 10 kb		> 10 kb
USF1_ctrl	11	chr1	59375015	> 10 kb		26	9
USF1_ctrl	11	chr1	59764240	> 10 kb		> 10 kb
USF1_ctrl	14	chr1	60512885	> 10 kb		> 10 kb
USF1_ctrl	13	chr1	61422643	> 10 kb		-23	6
USF1_ctrl	11	chr1	62668611	-5951	NM_001017416	> 10 kb
USF1_ctrl	18	chr1	62860388	> 10 kb		49	10
USF1_ctrl	13	chr1	64258270	> 10 kb		24	11
USF1_ctrl	14	chr1	66508920	> 10 kb		> 10 kb
USF1_ctrl	13	chr1	67817157	> 10 kb		> 10 kb
USF1_ctrl	11	chr1	70217502	> 10 kb		> 10 kb
USF1_ctrl	11	chr1	70443205	657	NM_017768	> 10 kb
USF1_ctrl	11	chr1	70648999	-543	NM_001902	> 10 kb
USF1_ctrl	15	chr1	78856050	-2625	NM_006820	-43	7
USF1_ctrl	12	chr1	85770448	> 10 kb		> 10 kb
USF1_ctrl	13	chr1	86091330	> 10 kb		> 10 kb
USF1_ctrl	11	chr1	88287964	> 10 kb		> 10 kb
USF1_ctrl	16	chr1	88885716	> 10 kb		-60	12
USF1_ctrl	12	chr1	89117067	> 10 kb		> 10 kb
USF1_ctrl	22	chr1	89129952	-64	NM_001514	-15	8
USF1_ctrl	12	chr1	89185831	> 10 kb		> 10 kb
USF1_ctrl	12	chr1	89231359	-129	NM_001008662	-9	6
USF1_ctrl	12	chr1	89573432	> 10 kb		> 10 kb
USF1_ctrl	11	chr1	90332296	> 10 kb		> 10 kb
USF1_ctrl	159	chr1	91625521	> 10 kb		22	52
USF1_ctrl	12	chr1	93213949	> 10 kb		> 10 kb
USF1_ctrl	11	chr1	94218129	> 10 kb		> 10 kb
USF1_ctrl	12	chr1	94364163	-4871	NM_000350	> 10 kb
USF1_ctrl	11	chr1	94775146	4812	NM_001993	> 10 kb
USF1_ctrl	13	chr1	94993939	> 10 kb		-16	6
USF1_ctrl	13	chr1	99910823	> 10 kb		> 10 kb
USF1_ctrl	14	chr1	99986763	> 10 kb		> 10 kb
USF1_ctrl	12	chr1	102066084	> 10 kb		> 10 kb
USF1_ctrl	18	chr1	104171475	> 10 kb		-5	11
USF1_ctrl	11	chr1	104265525	> 10 kb		> 10 kb
USF1_ctrl	11	chr1	109160643	> 10 kb		> 10 kb
USF1_ctrl	12	chr1	109962902	-1079	NM_139156	> 10 kb
USF1_ctrl	30	chr1	110683357	-110	NM_022768	-13	9
USF1_ctrl	12	chr1	111178817	> 10 kb		-1	9
USF1_ctrl	11	chr1	111549376	-4573	NM_024901	> 10 kb
USF1_ctrl	18	chr1	111905660	2459	NM_001081976	> 10 kb
USF1_ctrl	12	chr1	112207033	> 10 kb		> 10 kb
USF1_ctrl	11	chr1	118938834	> 10 kb		> 10 kb
USF1_ctrl	13	chr1	119307991	> 10 kb		> 10 kb
USF1_ctrl	25	chr1	141827104	> 10 kb		> 10 kb
USF1_ctrl	11	chr1	141838156	> 10 kb		1702	6
USF1_ctrl	11	chr1	141844503	> 10 kb		2523	8
USF1_ctrl	15	chr1	141845665	> 10 kb		1361	8
USF1_ctrl	15	chr1	141846942	> 10 kb		84	8
USF1_ctrl	12	chr1	141847608	> 10 kb		-582	8
USF1_ctrl	15	chr1	141849856	> 10 kb		92	6
USF1_ctrl	14	chr1	141861060	> 10 kb		-51	7
USF1_ctrl	11	chr1	142354853	> 10 kb		> 10 kb
USF1_ctrl	11	chr1	142718311	> 10 kb		1894	6
USF1_ctrl	14	chr1	142721029	> 10 kb		-824	6
USF1_ctrl	13	chr1	142721356	> 10 kb		-1151	6
USF1_ctrl	11	chr1	143240021	-6696	NR_024584	> 10 kb
USF1_ctrl	12	chr1	143245510	> 10 kb		> 10 kb
USF1_ctrl	11	chr1	143592585	> 10 kb		> 10 kb
USF1_ctrl	15	chr1	143633243	> 10 kb		8609	7
USF1_ctrl	16	chr1	143641890	1498	NM_001002811	-38	7
USF1_ctrl	11	chr1	143650489	-7101	NM_001002811	-8637	7
USF1_ctrl	11	chr1	143655193	> 10 kb		> 10 kb
USF1_ctrl	19	chr1	143699532	6846	NM_014644	7371	6
USF1_ctrl	20	chr1	143700907	5471	NM_014644	5996	6
USF1_ctrl	16	chr1	143703322	3056	NM_014644	3581	6
USF1_ctrl	15	chr1	143704066	2312	NM_014644	2837	6
USF1_ctrl	12	chr1	143704649	1729	NM_014644	2254	6
USF1_ctrl	15	chr1	143707507	-1129	NM_001002810	-604	6
USF1_ctrl	11	chr1	143709304	-2926	NM_001002810	-2401	6
USF1_ctrl	11	chr1	143710523	-4145	NM_001002810	1482	6
USF1_ctrl	13	chr1	143713657	-7279	NM_001002810	-1652	6
USF1_ctrl	15	chr1	143715832	-9454	NM_001002810	-3827	6
USF1_ctrl	13	chr1	143717172	> 10 kb		-5167	6
USF1_ctrl	11	chr1	143721162	> 10 kb		-9157	6
USF1_ctrl	13	chr1	143723534	> 10 kb		9349	6
USF1_ctrl	21	chr1	143727824	> 10 kb		5059	6
USF1_ctrl	12	chr1	143728625	> 10 kb		4258	6
USF1_ctrl	12	chr1	143732986	> 10 kb		-103	6
USF1_ctrl	12	chr1	143733822	> 10 kb		-939	6
USF1_ctrl	12	chr1	143736795	> 10 kb		-935	6
USF1_ctrl	12	chr1	143737727	> 10 kb		-1867	6
USF1_ctrl	11	chr1	143740255	> 10 kb		1166	6
USF1_ctrl	16	chr1	143742385	> 10 kb		-964	6
USF1_ctrl	15	chr1	143744203	> 10 kb		2042	7
USF1_ctrl	12	chr1	143745575	> 10 kb		670	7
USF1_ctrl	13	chr1	143751756	> 10 kb		102	6
USF1_ctrl	13	chr1	143752416	> 10 kb		-558	6
USF1_ctrl	11	chr1	143754463	> 10 kb		302	6
USF1_ctrl	17	chr1	143756316	> 10 kb		-1551	6
USF1_ctrl	11	chr1	143758296	> 10 kb		-3531	6
USF1_ctrl	11	chr1	143766518	> 10 kb		71	6
USF1_ctrl	15	chr1	143770534	> 10 kb		-422	7
USF1_ctrl	13	chr1	143773855	> 10 kb		-3743	7
USF1_ctrl	12	chr1	143776275	> 10 kb		-6163	7
USF1_ctrl	13	chr1	143779845	7590	NM_022359	-9733	7
USF1_ctrl	12	chr1	143781032	6403	NM_022359	> 10 kb
USF1_ctrl	13	chr1	143782727	4708	NM_022359	> 10 kb
USF1_ctrl	11	chr1	143786440	995	NM_022359	> 10 kb
USF1_ctrl	14	chr1	143787620	-185	NM_022359	> 10 kb
USF1_ctrl	12	chr1	143788072	-637	NM_022359	> 10 kb
USF1_ctrl	12	chr1	143791036	-3601	NM_022359	> 10 kb
USF1_ctrl	12	chr1	143797210	-9775	NM_022359	> 10 kb
USF1_ctrl	11	chr1	143800014	-7749	NM_004892	> 10 kb
USF1_ctrl	13	chr1	143808615	852	NM_004892	> 10 kb
USF1_ctrl	11	chr1	143814356	6593	NM_004892	> 10 kb
USF1_ctrl	15	chr1	143826032	> 10 kb		3470	6
USF1_ctrl	11	chr1	145215257	> 10 kb		> 10 kb
USF1_ctrl	11	chr1	146476121	> 10 kb		> 10 kb
USF1_ctrl	15	chr1	148137691	-87	NM_016074	-12	8
USF1_ctrl	11	chr1	148452610	> 10 kb		27	10
USF1_ctrl	16	chr1	148807400	> 10 kb		> 10 kb
USF1_ctrl	11	chr1	148936425	-130	NM_018178	> 10 kb
USF1_ctrl	12	chr1	149753662	3177	NM_020770	> 10 kb
USF1_ctrl	12	chr1	152798016	-273	NM_017582	-53	12
USF1_ctrl	27	chr1	152867174	-114	NM_001025107	34	13
USF1_ctrl	25	chr1	153195255	-65	NM_020524	> 10 kb
USF1_ctrl	23	chr1	153222339	-101	NM_025207	> 10 kb
USF1_ctrl	17	chr1	153455439	8509	NR_002188	32	17
USF1_ctrl	39	chr1	153477746	-54	NM_000157	-38	22
USF1_ctrl	20	chr1	153498802	16	NM_052837	7	13
USF1_ctrl	15	chr1	158026891	9509	NM_017823	> 10 kb
USF1_ctrl	18	chr1	158988228	> 10 kb		10	13
USF1_ctrl	11	chr1	159356026	1512	NM_005600	-2102	7
USF1_ctrl	12	chr1	159460129	-88	NM_001643	-27	6
USF1_ctrl	11	chr1	163233852	> 10 kb		> 10 kb
USF1_ctrl	12	chr1	165533287	> 10 kb		> 10 kb
USF1_ctrl	11	chr1	166112561	> 10 kb		> 10 kb
USF1_ctrl	11	chr1	166502285	> 10 kb		> 10 kb
USF1_ctrl	20	chr1	167719556	2275	NM_006996	85	6
USF1_ctrl	11	chr1	171712807	-301	NM_004905	-19	7
USF1_ctrl	12	chr1	173445201	> 10 kb		> 10 kb
USF1_ctrl	19	chr1	178845633	> 10 kb		> 10 kb
USF1_ctrl	11	chr1	180368397	> 10 kb		> 10 kb
USF1_ctrl	11	chr1	180527726	> 10 kb		-6875	6
USF1_ctrl	12	chr1	183724234	> 10 kb		> 10 kb
USF1_ctrl	12	chr1	183882208	> 10 kb		-9259	6
USF1_ctrl	11	chr1	194724601	> 10 kb		> 10 kb
USF1_ctrl	13	chr1	197173230	> 10 kb		> 10 kb
USF1_ctrl	16	chr1	198263352	-40	NM_205860	> 10 kb
USF1_ctrl	14	chr1	199291498	> 10 kb		> 10 kb
USF1_ctrl	16	chr1	201163095	-102	NM_021633	-19	15
USF1_ctrl	14	chr1	201480743	> 10 kb		> 10 kb
USF1_ctrl	11	chr1	201506986	> 10 kb		> 10 kb
USF1_ctrl	16	chr1	202031263	-110	NM_014827	24	18
USF1_ctrl	11	chr1	202096161	-1201	NM_003094	> 10 kb
USF1_ctrl	15	chr1	202375896	> 10 kb		> 10 kb
USF1_ctrl	17	chr1	202490146	> 10 kb		> 10 kb
USF1_ctrl	16	chr1	204439892	> 10 kb		-36	7
USF1_ctrl	11	chr1	206398350	> 10 kb		> 10 kb
USF1_ctrl	11	chr1	206513645	> 10 kb		> 10 kb
USF1_ctrl	11	chr1	207897676	-5234	NM_000228	> 10 kb
USF1_ctrl	14	chr1	207913518	-1774	NM_015714	-25	6
USF1_ctrl	11	chr1	207960561	> 10 kb		> 10 kb
USF1_ctrl	12	chr1	208067943	-12	NM_014388	> 10 kb
USF1_ctrl	20	chr1	208894008	> 10 kb		-5	8
USF1_ctrl	11	chr1	210158123	> 10 kb		> 10 kb
USF1_ctrl	11	chr1	212027856	> 10 kb		> 10 kb
USF1_ctrl	11	chr1	215897092	> 10 kb		> 10 kb
USF1_ctrl	14	chr1	219956946	> 10 kb		> 10 kb
USF1_ctrl	11	chr1	221488545	> 10 kb		> 10 kb
USF1_ctrl	12	chr1	223708735	> 10 kb		> 10 kb
USF1_ctrl	11	chr1	224965730	> 10 kb		> 10 kb
USF1_ctrl	12	chr1	226021947	> 10 kb		> 10 kb
USF1_ctrl	11	chr1	228821104	> 10 kb		> 10 kb
USF1_ctrl	13	chr1	231875372	> 10 kb		> 10 kb
USF1_ctrl	13	chr1	232808794	3099	NM_182972	> 10 kb
USF1_ctrl	11	chr1	232979612	> 10 kb		> 10 kb
USF1_ctrl	11	chr1	232984171	> 10 kb		> 10 kb
USF1_ctrl	14	chr1	233181258	> 10 kb		-2548	6
USF1_ctrl	16	chr1	234113693	> 10 kb		> 10 kb
USF1_ctrl	11	chr1	234269760	> 10 kb		12	8
USF1_ctrl	12	chr1	234754505	806	NM_201544	> 10 kb
USF1_ctrl	11	chr1	239422100	> 10 kb		> 10 kb
USF1_ctrl	11	chr1	241684637	> 10 kb		> 10 kb
USF1_ctrl	12	chr1	242405378	> 10 kb		> 10 kb
USF1_ctrl	15	chr1	246634159	-1759	NM_030904	> 10 kb
USF1_ctrl	11	chr2	1637961	> 10 kb		> 10 kb
USF1_ctrl	13	chr2	10075149	> 10 kb		> 10 kb
USF1_ctrl	14	chr2	11447252	> 10 kb		> 10 kb
USF1_ctrl	11	chr2	11784212	> 10 kb		> 10 kb
USF1_ctrl	12	chr2	16988165	> 10 kb		> 10 kb
USF1_ctrl	16	chr2	19015822	> 10 kb		> 10 kb
USF1_ctrl	13	chr2	20229448	> 10 kb		> 10 kb
USF1_ctrl	14	chr2	20249890	> 10 kb		> 10 kb
USF1_ctrl	13	chr2	20419462	> 10 kb		> 10 kb
USF1_ctrl	11	chr2	21074050	> 10 kb		> 10 kb
USF1_ctrl	11	chr2	23036225	> 10 kb		> 10 kb
USF1_ctrl	11	chr2	26319567	1530	NM_000182	2	6
USF1_ctrl	14	chr2	26848898	8253	NM_017877	> 10 kb
USF1_ctrl	12	chr2	27248070	> 10 kb		> 10 kb
USF1_ctrl	17	chr2	29192955	1144	NM_024692	-12	18
USF1_ctrl	18	chr2	31483159	7955	NM_000379	> 10 kb
USF1_ctrl	11	chr2	37819483	> 10 kb		> 10 kb
USF1_ctrl	12	chr2	37839550	> 10 kb		> 10 kb
USF1_ctrl	13	chr2	43957414	> 10 kb		> 10 kb
USF1_ctrl	16	chr2	44156459	> 10 kb		> 10 kb
USF1_ctrl	11	chr2	44180515	> 10 kb		> 10 kb
USF1_ctrl	12	chr2	44605438	> 10 kb		> 10 kb
USF1_ctrl	19	chr2	45691250	686	NM_018079	7	16
USF1_ctrl	21	chr2	46407047	> 10 kb		38	10
USF1_ctrl	11	chr2	47198357	> 10 kb		> 10 kb
USF1_ctrl	23	chr2	48300683	> 10 kb		> 10 kb
USF1_ctrl	11	chr2	49310486	> 10 kb		> 10 kb
USF1_ctrl	11	chr2	54710749	> 10 kb		> 10 kb
USF1_ctrl	12	chr2	55090916	57	NM_007008	> 10 kb
USF1_ctrl	11	chr2	60741035	> 10 kb		> 10 kb
USF1_ctrl	12	chr2	61788755	> 10 kb		> 10 kb
USF1_ctrl	16	chr2	62811428	> 10 kb		> 10 kb
USF1_ctrl	12	chr2	63569797	> 10 kb		> 10 kb
USF1_ctrl	11	chr2	63835866	> 10 kb		> 10 kb
USF1_ctrl	11	chr2	65685553	> 10 kb		111	6
USF1_ctrl	18	chr2	67987143	> 10 kb		-14	12
USF1_ctrl	12	chr2	75597213	> 10 kb		> 10 kb
USF1_ctrl	11	chr2	85044529	-7212	NM_020122	> 10 kb
USF1_ctrl	15	chr2	85676201	-146	NM_016494	> 10 kb
USF1_ctrl	11	chr2	86159687	> 10 kb		> 10 kb
USF1_ctrl	11	chr2	89398033	> 10 kb		> 10 kb
USF1_ctrl	11	chr2	98067894	-2132	NM_144992	> 10 kb
USF1_ctrl	17	chr2	99163992	-17	NM_145212	-17	9
USF1_ctrl	12	chr2	99847961	> 10 kb		> 10 kb
USF1_ctrl	11	chr2	101093479	> 10 kb		> 10 kb
USF1_ctrl	12	chr2	101103685	> 10 kb		> 10 kb
USF1_ctrl	24	chr2	101837963	> 10 kb		> 10 kb
USF1_ctrl	11	chr2	102138864	2031	NM_000877	> 10 kb
USF1_ctrl	13	chr2	102210723	> 10 kb		> 10 kb
USF1_ctrl	11	chr2	104396874	> 10 kb		> 10 kb
USF1_ctrl	11	chr2	109759752	> 10 kb		> 10 kb
USF1_ctrl	11	chr2	113292291	> 10 kb		> 10 kb
USF1_ctrl	11	chr2	118391745	> 10 kb		> 10 kb
USF1_ctrl	50	chr2	118477507	> 10 kb		-12	41
USF1_ctrl	11	chr2	120847081	> 10 kb		> 10 kb
USF1_ctrl	11	chr2	121187575	> 10 kb		> 10 kb
USF1_ctrl	11	chr2	122697311	> 10 kb		> 10 kb
USF1_ctrl	11	chr2	123222979	> 10 kb		> 10 kb
USF1_ctrl	16	chr2	130816798	-160	NM_033416	> 10 kb
USF1_ctrl	11	chr2	131359248	> 10 kb		> 10 kb
USF1_ctrl	23	chr2	132732889	-878	NR_027020	294	10
USF1_ctrl	17	chr2	132733377	-1366	NR_027020	-194	10
USF1_ctrl	14	chr2	132733654	-1643	NR_027020	-471	10
USF1_ctrl	46	chr2	132735387	-3376	NR_027020	2	20
USF1_ctrl	36	chr2	132736317	-4306	NR_027020	300	14
USF1_ctrl	27	chr2	132736609	-4598	NR_027020	8	14
USF1_ctrl	25	chr2	132738893	-6882	NR_027020	277	8
USF1_ctrl	36	chr2	132740034	-8023	NR_027020	-8	7
USF1_ctrl	52	chr2	132740601	-8590	NR_027020	0	14
USF1_ctrl	33	chr2	132741769	-9758	NR_027020	493	9
USF1_ctrl	56	chr2	132743967	> 10 kb		5	17
USF1_ctrl	29	chr2	132744302	> 10 kb		-330	17
USF1_ctrl	57	chr2	132744902	> 10 kb		866	18
USF1_ctrl	85	chr2	132746150	> 10 kb		12	31
USF1_ctrl	32	chr2	132747068	> 10 kb		2	13
USF1_ctrl	12	chr2	132747446	> 10 kb		-4	10
USF1_ctrl	13	chr2	132747789	> 10 kb		-15	8
USF1_ctrl	33	chr2	132749147	> 10 kb		4	7
USF1_ctrl	15	chr2	132750017	> 10 kb		-630	6
USF1_ctrl	60	chr2	132751084	> 10 kb		0	15
USF1_ctrl	11	chr2	133969404	> 10 kb		> 10 kb
USF1_ctrl	13	chr2	134148531	> 10 kb		> 10 kb
USF1_ctrl	13	chr2	134239984	> 10 kb		> 10 kb
USF1_ctrl	11	chr2	149554058	> 10 kb		> 10 kb
USF1_ctrl	11	chr2	151093476	> 10 kb		> 10 kb
USF1_ctrl	15	chr2	155219764	> 10 kb		> 10 kb
USF1_ctrl	12	chr2	155264502	1164	NM_002239	> 10 kb
USF1_ctrl	23	chr2	161843793	> 10 kb		-24	16
USF1_ctrl	14	chr2	161847110	> 10 kb		-2123	7
USF1_ctrl	11	chr2	165405254	919	NM_014900	> 10 kb
USF1_ctrl	11	chr2	172629531	> 10 kb		> 10 kb
USF1_ctrl	12	chr2	173787375	> 10 kb		-3670	7
USF1_ctrl	11	chr2	174443169	> 10 kb		> 10 kb
USF1_ctrl	11	chr2	174570479	> 10 kb		> 10 kb
USF1_ctrl	11	chr2	175134483	> 10 kb		> 10 kb
USF1_ctrl	21	chr2	178850843	> 10 kb		> 10 kb
USF1_ctrl	12	chr2	180347206	> 10 kb		> 10 kb
USF1_ctrl	13	chr2	181848803	> 10 kb		-2	9
USF1_ctrl	13	chr2	188114896	> 10 kb		> 10 kb
USF1_ctrl	14	chr2	190014132	-271	NM_032168	-3	8
USF1_ctrl	13	chr2	190335425	743	NM_022353	94	6
USF1_ctrl	31	chr2	190939406	> 10 kb		-11	18
USF1_ctrl	15	chr2	191110997	-3285	NM_001142645	> 10 kb
USF1_ctrl	11	chr2	192697051	> 10 kb		> 10 kb
USF1_ctrl	11	chr2	197321905	> 10 kb		> 10 kb
USF1_ctrl	13	chr2	197533137	> 10 kb		> 10 kb
USF1_ctrl	11	chr2	198743402	> 10 kb		> 10 kb
USF1_ctrl	11	chr2	200058952	> 10 kb		> 10 kb
USF1_ctrl	14	chr2	200545356	> 10 kb		> 10 kb
USF1_ctrl	12	chr2	200794207	> 10 kb		> 10 kb
USF1_ctrl	12	chr2	201731208	> 10 kb		> 10 kb
USF1_ctrl	11	chr2	201764516	8651	NM_032974	> 10 kb
USF1_ctrl	13	chr2	202759076	> 10 kb		> 10 kb
USF1_ctrl	16	chr2	202954471	5177	NM_001204	> 10 kb
USF1_ctrl	11	chr2	204563634	> 10 kb		> 10 kb
USF1_ctrl	11	chr2	204772439	> 10 kb		-17	8
USF1_ctrl	12	chr2	205243252	> 10 kb		> 10 kb
USF1_ctrl	11	chr2	208348662	-6275	NM_003468	> 10 kb
USF1_ctrl	16	chr2	208928079	> 10 kb		> 10 kb
USF1_ctrl	12	chr2	215764442	> 10 kb		> 10 kb
USF1_ctrl	13	chr2	217314065	> 10 kb		> 10 kb
USF1_ctrl	11	chr2	219110254	> 10 kb		> 10 kb
USF1_ctrl	11	chr2	219142987	1066	NM_005444	> 10 kb
USF1_ctrl	13	chr2	220071797	-59	NM_013335	> 10 kb
USF1_ctrl	11	chr2	222551435	> 10 kb		> 10 kb
USF1_ctrl	12	chr2	225491702	> 10 kb		> 10 kb
USF1_ctrl	11	chr2	228288726	2262	NM_025243	> 10 kb
USF1_ctrl	18	chr2	229753761	> 10 kb		> 10 kb
USF1_ctrl	12	chr2	230989507	393	NM_001080391	> 10 kb
USF1_ctrl	13	chr2	232843872	> 10 kb		-3	11
USF1_ctrl	11	chr2	232853667	> 10 kb		-9798	11
USF1_ctrl	11	chr2	233430314	> 10 kb		> 10 kb
USF1_ctrl	13	chr2	234553454	> 10 kb		-80	8
USF1_ctrl	11	chr2	235437021	> 10 kb		-64	12
USF1_ctrl	12	chr2	235455116	> 10 kb		46	8
USF1_ctrl	12	chr2	237305906	> 10 kb		> 10 kb
USF1_ctrl	14	chr2	237378016	> 10 kb		71	10
USF1_ctrl	15	chr2	238093894	> 10 kb		> 10 kb
USF1_ctrl	13	chr2	238300124	> 10 kb		-47	6
USF1_ctrl	17	chr2	239023459	> 10 kb		> 10 kb
USF1_ctrl	11	chr2	240752377	> 10 kb		> 10 kb
USF1_ctrl	12	chr2	240897454	> 10 kb		> 10 kb
USF1_ctrl	20	chr2	242409176	8474	NM_001167602	11	6
USF1_ctrl	11	chr3	509818	> 10 kb		> 10 kb
USF1_ctrl	18	chr3	590322	> 10 kb		-1317	6
USF1_ctrl	11	chr3	592609	> 10 kb		-3604	6
USF1_ctrl	13	chr3	594573	> 10 kb		-5568	6
USF1_ctrl	12	chr3	596158	> 10 kb		-7153	6
USF1_ctrl	14	chr3	600564	> 10 kb		3454	6
USF1_ctrl	13	chr3	602525	> 10 kb		1493	6
USF1_ctrl	13	chr3	611521	> 10 kb		-721	6
USF1_ctrl	11	chr3	612816	> 10 kb		-2016	6
USF1_ctrl	13	chr3	616144	> 10 kb		-5344	6
USF1_ctrl	14	chr3	617064	> 10 kb		-6264	6
USF1_ctrl	12	chr3	618713	> 10 kb		-7913	6
USF1_ctrl	12	chr3	624407	> 10 kb		8963	6
USF1_ctrl	12	chr3	625032	> 10 kb		8338	6
USF1_ctrl	11	chr3	625645	> 10 kb		7725	6
USF1_ctrl	12	chr3	633337	> 10 kb		33	6
USF1_ctrl	16	chr3	634208	> 10 kb		-838	6
USF1_ctrl	11	chr3	2080344	> 10 kb		> 10 kb
USF1_ctrl	18	chr3	4483973	-8	NM_182760	-4	27
USF1_ctrl	11	chr3	9787381	-721	NM_003656	-46	6
USF1_ctrl	12	chr3	9797438	> 10 kb		> 10 kb
USF1_ctrl	16	chr3	12372895	4895	NM_015869	> 10 kb
USF1_ctrl	21	chr3	12426886	> 10 kb		> 10 kb
USF1_ctrl	11	chr3	14694790	3133	NM_032137	> 10 kb
USF1_ctrl	12	chr3	16855339	> 10 kb		> 10 kb
USF1_ctrl	11	chr3	17418516	> 10 kb		> 10 kb
USF1_ctrl	11	chr3	17765919	-6676	NM_001134380	> 10 kb
USF1_ctrl	13	chr3	17770239	> 10 kb		> 10 kb
USF1_ctrl	12	chr3	20202792	-106	NM_001012409	-30	13
USF1_ctrl	11	chr3	21722339	> 10 kb		> 10 kb
USF1_ctrl	11	chr3	23093108	> 10 kb		> 10 kb
USF1_ctrl	11	chr3	26652162	> 10 kb		> 10 kb
USF1_ctrl	11	chr3	26774889	> 10 kb		> 10 kb
USF1_ctrl	11	chr3	32194540	> 10 kb		> 10 kb
USF1_ctrl	13	chr3	32232714	> 10 kb		> 10 kb
USF1_ctrl	13	chr3	33814991	-78	NM_013374	53	6
USF1_ctrl	23	chr3	35052736	> 10 kb		-2	23
USF1_ctrl	33	chr3	38013488	3407	NM_015873	-11	25
USF1_ctrl	12	chr3	38487923	> 10 kb		> 10 kb
USF1_ctrl	13	chr3	39768637	> 10 kb		> 10 kb
USF1_ctrl	11	chr3	39811626	> 10 kb		> 10 kb
USF1_ctrl	14	chr3	43759609	> 10 kb		-2	7
USF1_ctrl	13	chr3	44413269	> 10 kb		> 10 kb
USF1_ctrl	14	chr3	44887047	-4054	NM_003241	-16	7
USF1_ctrl	25	chr3	45858679	-55	NM_020347	2	17
USF1_ctrl	11	chr3	47039489	> 10 kb		> 10 kb
USF1_ctrl	11	chr3	47340420	> 10 kb		> 10 kb
USF1_ctrl	11	chr3	49532621	> 10 kb		46	6
USF1_ctrl	13	chr3	49683895	-2543	NM_001640	> 10 kb
USF1_ctrl	12	chr3	49799154	-178	NM_001006115	-2	14
USF1_ctrl	11	chr3	50596512	> 10 kb		> 10 kb
USF1_ctrl	15	chr3	52066356	-856	NM_001947	15	16
USF1_ctrl	17	chr3	52691265	-2487	NM_181042	> 10 kb
USF1_ctrl	22	chr3	54331604	> 10 kb		-21	13
USF1_ctrl	11	chr3	54724618	> 10 kb		> 10 kb
USF1_ctrl	12	chr3	57516871	-149	NM_177966	> 10 kb
USF1_ctrl	12	chr3	57716988	-1225	NM_007159	11	11
USF1_ctrl	11	chr3	57966598	-2568	NM_001164318	> 10 kb
USF1_ctrl	11	chr3	58448450	-4412	NM_001128214	-5	9
USF1_ctrl	11	chr3	58497007	961	NM_003500	> 10 kb
USF1_ctrl	11	chr3	60272096	> 10 kb		> 10 kb
USF1_ctrl	11	chr3	63261309	> 10 kb		> 10 kb
USF1_ctrl	11	chr3	65365651	> 10 kb		> 10 kb
USF1_ctrl	11	chr3	65719302	> 10 kb		> 10 kb
USF1_ctrl	11	chr3	70396324	> 10 kb		> 10 kb
USF1_ctrl	12	chr3	70599663	> 10 kb		> 10 kb
USF1_ctrl	11	chr3	72587838	-9375	NM_012234	> 10 kb
USF1_ctrl	11	chr3	72954078	> 10 kb		> 10 kb
USF1_ctrl	11	chr3	75782703	> 10 kb		> 10 kb
USF1_ctrl	13	chr3	75803642	7466	NM_001124759	3	6
USF1_ctrl	11	chr3	75830415	> 10 kb		> 10 kb
USF1_ctrl	14	chr3	75838665	> 10 kb		> 10 kb
USF1_ctrl	11	chr3	75850040	> 10 kb		> 10 kb
USF1_ctrl	13	chr3	75864692	> 10 kb		> 10 kb
USF1_ctrl	11	chr3	75867143	> 10 kb		> 10 kb
USF1_ctrl	12	chr3	75868807	> 10 kb		> 10 kb
USF1_ctrl	13	chr3	75870783	> 10 kb		> 10 kb
USF1_ctrl	12	chr3	75873189	> 10 kb		> 10 kb
USF1_ctrl	11	chr3	75874777	> 10 kb		> 10 kb
USF1_ctrl	13	chr3	79144962	6336	NM_133631	> 10 kb
USF1_ctrl	12	chr3	101656438	> 10 kb		> 10 kb
USF1_ctrl	11	chr3	101776229	> 10 kb		> 10 kb
USF1_ctrl	17	chr3	101837004	> 10 kb		> 10 kb
USF1_ctrl	11	chr3	101841114	> 10 kb		> 10 kb
USF1_ctrl	11	chr3	101842559	> 10 kb		> 10 kb
USF1_ctrl	11	chr3	101847073	> 10 kb		> 10 kb
USF1_ctrl	11	chr3	109434196	> 10 kb		> 10 kb
USF1_ctrl	11	chr3	112286649	> 10 kb		54	6
USF1_ctrl	28	chr3	113763521	-63	NM_017945	-23	32
USF1_ctrl	11	chr3	121944228	-19	NM_005513	> 10 kb
USF1_ctrl	11	chr3	123718432	-1957	NR_026698	> 10 kb
USF1_ctrl	13	chr3	123995445	-106	NM_024610	-78	13
USF1_ctrl	11	chr3	125866563	> 10 kb		> 10 kb
USF1_ctrl	18	chr3	126014480	> 10 kb		> 10 kb
USF1_ctrl	12	chr3	126035793	> 10 kb		> 10 kb
USF1_ctrl	11	chr3	127384040	-1866	NM_012190	> 10 kb
USF1_ctrl	14	chr3	128899110	> 10 kb		22	10
USF1_ctrl	13	chr3	129353363	-1639	NM_021937	> 10 kb
USF1_ctrl	30	chr3	130892112	-1848	NR_033361	-34	25
USF1_ctrl	11	chr3	135509978	> 10 kb		> 10 kb
USF1_ctrl	11	chr3	138331224	> 10 kb		> 10 kb
USF1_ctrl	43	chr3	139811122	514	NM_018147	0	26
USF1_ctrl	11	chr3	141922380	> 10 kb		> 10 kb
USF1_ctrl	11	chr3	142392702	> 10 kb		> 10 kb
USF1_ctrl	12	chr3	142571917	> 10 kb		-8	14
USF1_ctrl	11	chr3	144052143	> 10 kb		> 10 kb
USF1_ctrl	16	chr3	144203007	-54	NM_001080415	-22	17
USF1_ctrl	11	chr3	150799872	> 10 kb		> 10 kb
USF1_ctrl	11	chr3	151469644	> 10 kb		> 10 kb
USF1_ctrl	12	chr3	151613193	3716	NM_014779	> 10 kb
USF1_ctrl	15	chr3	151937881	> 10 kb		> 10 kb
USF1_ctrl	12	chr3	153839768	> 10 kb		> 10 kb
USF1_ctrl	13	chr3	155340838	> 10 kb		> 10 kb
USF1_ctrl	17	chr3	157755904	-276	NM_007107	-111	9
USF1_ctrl	13	chr3	158013270	-767	NR_003284	> 10 kb
USF1_ctrl	12	chr3	158272414	> 10 kb		> 10 kb
USF1_ctrl	11	chr3	158320066	> 10 kb		> 10 kb
USF1_ctrl	11	chr3	159074586	> 10 kb		> 10 kb
USF1_ctrl	11	chr3	160651699	> 10 kb		> 10 kb
USF1_ctrl	12	chr3	160822636	> 10 kb		> 10 kb
USF1_ctrl	11	chr3	169477745	> 10 kb		> 10 kb
USF1_ctrl	11	chr3	170213855	> 10 kb		> 10 kb
USF1_ctrl	16	chr3	171966141	> 10 kb		> 10 kb
USF1_ctrl	11	chr3	173754262	> 10 kb		> 10 kb
USF1_ctrl	26	chr3	173795233	> 10 kb		22	8
USF1_ctrl	14	chr3	175333125	> 10 kb		-2	10
USF1_ctrl	12	chr3	176424670	> 10 kb		> 10 kb
USF1_ctrl	14	chr3	184300119	-61	NM_020166	53	14
USF1_ctrl	11	chr3	187642870	> 10 kb		-10	12
USF1_ctrl	12	chr3	187917768	-23	NM_001102416	> 10 kb
USF1_ctrl	11	chr3	188175453	> 10 kb		> 10 kb
USF1_ctrl	11	chr3	189517002	> 10 kb		> 10 kb
USF1_ctrl	18	chr3	192212007	> 10 kb		> 10 kb
USF1_ctrl	17	chr3	194944768	> 10 kb		> 10 kb
USF1_ctrl	14	chr3	195301445	> 10 kb		> 10 kb
USF1_ctrl	11	chr3	195697026	> 10 kb		> 10 kb
USF1_ctrl	14	chr3	196307531	> 10 kb		> 10 kb
USF1_ctrl	12	chr3	198052825	> 10 kb		> 10 kb
USF1_ctrl	11	chr3	198132214	> 10 kb		> 10 kb
USF1_ctrl	14	chr3	199380529	> 10 kb		4051	31
USF1_ctrl	32	chr3	199384710	> 10 kb		-130	31
USF1_ctrl	18	chr4	135	> 10 kb		> 10 kb
USF1_ctrl	14	chr4	4337	> 10 kb		> 10 kb
USF1_ctrl	12	chr4	8005	> 10 kb		> 10 kb
USF1_ctrl	15	chr4	9571	> 10 kb		> 10 kb
USF1_ctrl	12	chr4	18628	> 10 kb		7578	6
USF1_ctrl	17	chr4	19380	> 10 kb		6826	6
USF1_ctrl	11	chr4	25928	> 10 kb		278	6
USF1_ctrl	12	chr4	26926	> 10 kb		-720	6
USF1_ctrl	12	chr4	31124	> 10 kb		3320	6
USF1_ctrl	11	chr4	33079	> 10 kb		1365	6
USF1_ctrl	13	chr4	33759	-9467	NM_182524	685	6
USF1_ctrl	17	chr4	35185	-8041	NM_182524	-43	6
USF1_ctrl	17	chr4	37074	-6152	NM_182524	-602	7
USF1_ctrl	14	chr4	38114	-5112	NM_182524	-1642	7
USF1_ctrl	19	chr4	39511	-3715	NM_182524	1358	6
USF1_ctrl	16	chr4	40731	-2495	NM_182524	138	6
USF1_ctrl	19	chr4	41945	-1281	NM_182524	-1076	6
USF1_ctrl	17	chr4	47040	3764	NM_001039127	186	8
USF1_ctrl	17	chr4	49050	5774	NM_001039127	-1824	8
USF1_ctrl	12	chr4	50041	6765	NM_001039127	-2815	8
USF1_ctrl	12	chr4	51516	8240	NM_001039127	-4290	8
USF1_ctrl	12	chr4	52170	8894	NM_001039127	-4944	8
USF1_ctrl	15	chr4	54776	> 10 kb		-7550	8
USF1_ctrl	13	chr4	57076	> 10 kb		-9850	8
USF1_ctrl	14	chr4	58242	> 10 kb		> 10 kb
USF1_ctrl	12	chr4	3786635	> 10 kb		> 10 kb
USF1_ctrl	11	chr4	5581047	3264	NM_005750	> 10 kb
USF1_ctrl	11	chr4	6247713	5505	NM_144720	> 10 kb
USF1_ctrl	12	chr4	6587040	> 10 kb		> 10 kb
USF1_ctrl	13	chr4	6946412	> 10 kb		60	7
USF1_ctrl	13	chr4	6982544	> 10 kb		-3444	6
USF1_ctrl	15	chr4	7126404	-5704	NM_025196	2	8
USF1_ctrl	11	chr4	7617013	> 10 kb		> 10 kb
USF1_ctrl	11	chr4	8267872	> 10 kb		> 10 kb
USF1_ctrl	11	chr4	13042410	> 10 kb		> 10 kb
USF1_ctrl	17	chr4	16817787	> 10 kb		-39	8
USF1_ctrl	20	chr4	17225328	-42	NM_025205	-24	19
USF1_ctrl	11	chr4	19749478	> 10 kb		> 10 kb
USF1_ctrl	13	chr4	23488654	> 10 kb		> 10 kb
USF1_ctrl	13	chr4	23499547	1250	NM_013261	> 10 kb
USF1_ctrl	12	chr4	23500796	1	NM_013261	> 10 kb
USF1_ctrl	12	chr4	23716321	> 10 kb		> 10 kb
USF1_ctrl	19	chr4	23748780	> 10 kb		4	9
USF1_ctrl	12	chr4	23859594	> 10 kb		> 10 kb
USF1_ctrl	11	chr4	35919940	2433	NM_015230	89	10
USF1_ctrl	11	chr4	37104054	> 10 kb		> 10 kb
USF1_ctrl	12	chr4	38345371	-2728	NR_026804	> 10 kb
USF1_ctrl	16	chr4	40273857	> 10 kb		53	6
USF1_ctrl	13	chr4	40817181	> 10 kb		16	7
USF1_ctrl	12	chr4	41055151	-2409	NM_014988	> 10 kb
USF1_ctrl	11	chr4	42315060	> 10 kb		> 10 kb
USF1_ctrl	19	chr4	44375141	-48	NM_021927	2	14
USF1_ctrl	21	chr4	47160542	-110	NM_017845	-50	11
USF1_ctrl	11	chr4	54352913	> 10 kb		> 10 kb
USF1_ctrl	15	chr4	54491025	> 10 kb		> 10 kb
USF1_ctrl	16	chr4	56414575	2	NM_001024924	0	19
USF1_ctrl	16	chr4	77026233	> 10 kb		-20	9
USF1_ctrl	24	chr4	77339009	> 10 kb		0	9
USF1_ctrl	11	chr4	79358782	> 10 kb		> 10 kb
USF1_ctrl	12	chr4	79615309	> 10 kb		> 10 kb
USF1_ctrl	35	chr4	80492737	> 10 kb		154	8
USF1_ctrl	25	chr4	80493438	> 10 kb		82	6
USF1_ctrl	11	chr4	82610784	1300	NM_152545	> 10 kb
USF1_ctrl	14	chr4	82776065	> 10 kb		-18	13
USF1_ctrl	38	chr4	84596080	-32	NM_133636	-36	33
USF1_ctrl	11	chr4	84701749	> 10 kb		> 10 kb
USF1_ctrl	11	chr4	88754665	5961	NM_014208	> 10 kb
USF1_ctrl	11	chr4	89346878	> 10 kb		> 10 kb
USF1_ctrl	11	chr4	89894432	> 10 kb		> 10 kb
USF1_ctrl	11	chr4	90252595	-395	NM_145715	> 10 kb
USF1_ctrl	25	chr4	100069391	-126	NM_001130678	31	16
USF1_ctrl	17	chr4	100461642	-48	NM_000668	-9	13
USF1_ctrl	13	chr4	100464159	-2565	NM_000668	-24	8
USF1_ctrl	11	chr4	103579579	> 10 kb		-25	7
USF1_ctrl	11	chr4	104564049	> 10 kb		> 10 kb
USF1_ctrl	11	chr4	111513770	> 10 kb		> 10 kb
USF1_ctrl	14	chr4	114903267	-736	NM_172129	141	7
USF1_ctrl	13	chr4	115831420	> 10 kb		> 10 kb
USF1_ctrl	11	chr4	119726362	> 10 kb		> 10 kb
USF1_ctrl	12	chr4	120132424	> 10 kb		> 10 kb
USF1_ctrl	11	chr4	120442827	-1412	NM_001001701	> 10 kb
USF1_ctrl	11	chr4	120984588	> 10 kb		> 10 kb
USF1_ctrl	11	chr4	121207789	-329	NM_002358	29	11
USF1_ctrl	21	chr4	128773532	-37	NM_015693	4	10
USF1_ctrl	11	chr4	129426404	3029	NM_006320	> 10 kb
USF1_ctrl	11	chr4	135553306	> 10 kb		> 10 kb
USF1_ctrl	11	chr4	138162493	> 10 kb		> 10 kb
USF1_ctrl	11	chr4	138378226	> 10 kb		> 10 kb
USF1_ctrl	11	chr4	138670323	2755	NM_019035	> 10 kb
USF1_ctrl	11	chr4	139565670	> 10 kb		> 10 kb
USF1_ctrl	12	chr4	140830180	> 10 kb		> 10 kb
USF1_ctrl	11	chr4	140922507	> 10 kb		> 10 kb
USF1_ctrl	12	chr4	141248896	> 10 kb		> 10 kb
USF1_ctrl	16	chr4	141429430	> 10 kb		> 10 kb
USF1_ctrl	12	chr4	143641788	> 10 kb		> 10 kb
USF1_ctrl	18	chr4	148864116	-8786	NM_024605	-13	11
USF1_ctrl	14	chr4	149344119	> 10 kb		> 10 kb
USF1_ctrl	11	chr4	151443276	> 10 kb		16	8
USF1_ctrl	11	chr4	151466314	> 10 kb		> 10 kb
USF1_ctrl	16	chr4	152901660	-65	NM_004564	-21	7
USF1_ctrl	12	chr4	164690982	> 10 kb		24	8
USF1_ctrl	13	chr4	170077706	> 10 kb		> 10 kb
USF1_ctrl	15	chr4	170228652	> 10 kb		> 10 kb
USF1_ctrl	11	chr4	170472826	> 10 kb		> 10 kb
USF1_ctrl	11	chr4	172366318	> 10 kb		> 10 kb
USF1_ctrl	11	chr4	178337147	> 10 kb		> 10 kb
USF1_ctrl	12	chr4	185308640	> 10 kb		> 10 kb
USF1_ctrl	11	chr4	186385778	> 10 kb		> 10 kb
USF1_ctrl	12	chr4	186872031	> 10 kb		> 10 kb
USF1_ctrl	14	chr4	190380045	> 10 kb		> 10 kb
USF1_ctrl	19	chr4	190437820	> 10 kb		> 10 kb
USF1_ctrl	14	chr4	190715837	> 10 kb		> 10 kb
USF1_ctrl	11	chr4	190721188	> 10 kb		> 10 kb
USF1_ctrl	19	chr4	190730289	> 10 kb		> 10 kb
USF1_ctrl	11	chr4	190732107	> 10 kb		> 10 kb
USF1_ctrl	11	chr4	190733651	> 10 kb		> 10 kb
USF1_ctrl	14	chr4	190735671	> 10 kb		> 10 kb
USF1_ctrl	13	chr4	190737605	> 10 kb		> 10 kb
USF1_ctrl	14	chr4	190738733	> 10 kb		> 10 kb
USF1_ctrl	13	chr4	190739032	> 10 kb		> 10 kb
USF1_ctrl	11	chr4	190744599	> 10 kb		> 10 kb
USF1_ctrl	13	chr4	190746920	> 10 kb		> 10 kb
USF1_ctrl	12	chr4	190750966	> 10 kb		6362	6
USF1_ctrl	11	chr4	190752061	> 10 kb		5267	6
USF1_ctrl	14	chr4	190756392	> 10 kb		936	6
USF1_ctrl	11	chr4	190759717	> 10 kb		-2389	6
USF1_ctrl	12	chr4	190766562	> 10 kb		-9234	6
USF1_ctrl	11	chr4	190768893	> 10 kb		> 10 kb
USF1_ctrl	17	chr4	190769673	> 10 kb		> 10 kb
USF1_ctrl	12	chr4	190777854	> 10 kb		8667	7
USF1_ctrl	13	chr4	190784956	> 10 kb		1565	7
USF1_ctrl	12	chr4	190792115	> 10 kb		-5594	7
USF1_ctrl	12	chr4	190799176	> 10 kb		> 10 kb
USF1_ctrl	14	chr4	190806522	> 10 kb		> 10 kb
USF1_ctrl	12	chr4	190808537	> 10 kb		> 10 kb
USF1_ctrl	11	chr4	190809277	> 10 kb		> 10 kb
USF1_ctrl	11	chr4	190811969	> 10 kb		> 10 kb
USF1_ctrl	12	chr4	190813577	> 10 kb		> 10 kb
USF1_ctrl	12	chr4	190816711	> 10 kb		> 10 kb
USF1_ctrl	12	chr4	190817570	> 10 kb		> 10 kb
USF1_ctrl	11	chr4	190826596	> 10 kb		> 10 kb
USF1_ctrl	11	chr4	190833985	> 10 kb		> 10 kb
USF1_ctrl	14	chr4	190836017	> 10 kb		> 10 kb
USF1_ctrl	12	chr4	190848581	> 10 kb		> 10 kb
USF1_ctrl	13	chr4	190849590	> 10 kb		> 10 kb
USF1_ctrl	11	chr4	190849948	> 10 kb		> 10 kb
USF1_ctrl	12	chr4	190861422	> 10 kb		8872	7
USF1_ctrl	11	chr4	190865517	> 10 kb		4777	7
USF1_ctrl	13	chr4	190871049	> 10 kb		-755	7
USF1_ctrl	16	chr4	190874588	> 10 kb		-4294	7
USF1_ctrl	11	chr4	190881042	> 10 kb		> 10 kb
USF1_ctrl	11	chr4	190882951	> 10 kb		> 10 kb
USF1_ctrl	13	chr4	190883599	> 10 kb		> 10 kb
USF1_ctrl	16	chr4	190884272	> 10 kb		> 10 kb
USF1_ctrl	17	chr4	190888145	> 10 kb		> 10 kb
USF1_ctrl	15	chr4	190896136	> 10 kb		> 10 kb
USF1_ctrl	15	chr4	190899711	> 10 kb		> 10 kb
USF1_ctrl	11	chr4	190912752	> 10 kb		> 10 kb
USF1_ctrl	12	chr4	190914273	> 10 kb		> 10 kb
USF1_ctrl	14	chr4	190914975	> 10 kb		> 10 kb
USF1_ctrl	11	chr4	190915310	> 10 kb		> 10 kb
USF1_ctrl	11	chr4	190917107	> 10 kb		> 10 kb
USF1_ctrl	12	chr4	191034663	> 10 kb		> 10 kb
USF1_ctrl	12	chr4	191045343	> 10 kb		> 10 kb
USF1_ctrl	12	chr4	191051584	> 10 kb		> 10 kb
USF1_ctrl	13	chr4	191053957	> 10 kb		> 10 kb
USF1_ctrl	12	chr4	191059187	> 10 kb		> 10 kb
USF1_ctrl	17	chr5	1853785	-710	NM_004553	26	15
USF1_ctrl	12	chr5	3376039	> 10 kb		> 10 kb
USF1_ctrl	11	chr5	3920371	> 10 kb		> 10 kb
USF1_ctrl	15	chr5	5351462	> 10 kb		> 10 kb
USF1_ctrl	13	chr5	10515428	> 10 kb		-7	6
USF1_ctrl	14	chr5	10891044	> 10 kb		> 10 kb
USF1_ctrl	13	chr5	11042824	> 10 kb		> 10 kb
USF1_ctrl	11	chr5	29770759	> 10 kb		> 10 kb
USF1_ctrl	15	chr5	32406219	> 10 kb		> 10 kb
USF1_ctrl	11	chr5	34094671	> 10 kb		> 10 kb
USF1_ctrl	14	chr5	34706135	> 10 kb		> 10 kb
USF1_ctrl	11	chr5	35085004	-1172	NM_031900	> 10 kb
USF1_ctrl	11	chr5	36360235	> 10 kb		47	9
USF1_ctrl	15	chr5	39406672	-6261	NM_001737	-15	7
USF1_ctrl	20	chr5	39953817	> 10 kb		-55	7
USF1_ctrl	12	chr5	41940135	-91	NM_175921	116	8
USF1_ctrl	13	chr5	42593694	> 10 kb		> 10 kb
USF1_ctrl	17	chr5	43393164	> 10 kb		> 10 kb
USF1_ctrl	11	chr5	54841548	> 10 kb		35	6
USF1_ctrl	14	chr5	56982152	> 10 kb		> 10 kb
USF1_ctrl	11	chr5	67571247	> 10 kb		> 10 kb
USF1_ctrl	19	chr5	68566362	-15	NM_001799	-2	21
USF1_ctrl	23	chr5	71182661	> 10 kb		> 10 kb
USF1_ctrl	12	chr5	72451256	-887	NM_173490	> 10 kb
USF1_ctrl	11	chr5	75080687	> 10 kb		> 10 kb
USF1_ctrl	11	chr5	76123450	> 10 kb		> 10 kb
USF1_ctrl	11	chr5	76351789	> 10 kb		> 10 kb
USF1_ctrl	11	chr5	80922504	> 10 kb		> 10 kb
USF1_ctrl	16	chr5	81280163	> 10 kb		56	6
USF1_ctrl	12	chr5	90198666	> 10 kb		> 10 kb
USF1_ctrl	11	chr5	90645999	> 10 kb		> 10 kb
USF1_ctrl	16	chr5	92894150	> 10 kb		-32	6
USF1_ctrl	23	chr5	94916517	-63	NM_198150	> 10 kb
USF1_ctrl	11	chr5	94992089	> 10 kb		> 10 kb
USF1_ctrl	13	chr5	95121291	> 10 kb		> 10 kb
USF1_ctrl	13	chr5	95538945	> 10 kb		> 10 kb
USF1_ctrl	12	chr5	97041256	> 10 kb		> 10 kb
USF1_ctrl	11	chr5	106109877	> 10 kb		> 10 kb
USF1_ctrl	15	chr5	106240440	> 10 kb		> 10 kb
USF1_ctrl	18	chr5	110090334	14	NM_001039763	-54	7
USF1_ctrl	18	chr5	110102536	-116	NM_138773	11	20
USF1_ctrl	11	chr5	115162018	> 10 kb		> 10 kb
USF1_ctrl	15	chr5	118762774	> 10 kb		> 10 kb
USF1_ctrl	11	chr5	121325493	-61	NM_152546	55	6
USF1_ctrl	11	chr5	122787558	-374	NM_153223	> 10 kb
USF1_ctrl	13	chr5	122870953	-4738	NM_004384	> 10 kb
USF1_ctrl	11	chr5	124019746	> 10 kb		> 10 kb
USF1_ctrl	16	chr5	125833674	4989	NM_001146322	> 10 kb
USF1_ctrl	35	chr5	133734622	-146	NM_003337	-9	40
USF1_ctrl	14	chr5	134287106	> 10 kb		1041	9
USF1_ctrl	14	chr5	134287797	> 10 kb		350	9
USF1_ctrl	37	chr5	134288184	> 10 kb		-37	9
USF1_ctrl	29	chr5	134290758	> 10 kb		48	7
USF1_ctrl	23	chr5	134291360	> 10 kb		172	8
USF1_ctrl	13	chr5	134291578	> 10 kb		-46	8
USF1_ctrl	11	chr5	134757015	5811	NM_001040158	> 10 kb
USF1_ctrl	25	chr5	136986529	> 10 kb		30	9
USF1_ctrl	12	chr5	139762593	981	NM_020690	> 10 kb
USF1_ctrl	11	chr5	141894180	> 10 kb		> 10 kb
USF1_ctrl	11	chr5	144476005	> 10 kb		> 10 kb
USF1_ctrl	12	chr5	146307131	> 10 kb		> 10 kb
USF1_ctrl	11	chr5	148933089	-8238	NM_001001669	> 10 kb
USF1_ctrl	11	chr5	149052050	> 10 kb		> 10 kb
USF1_ctrl	13	chr5	150118739	110	NM_016221	67	21
USF1_ctrl	11	chr5	150400087	> 10 kb		> 10 kb
USF1_ctrl	14	chr5	150419947	> 10 kb		> 10 kb
USF1_ctrl	11	chr5	150512522	5037	NM_004033	> 10 kb
USF1_ctrl	16	chr5	150807304	-51	NM_078483	13	10
USF1_ctrl	11	chr5	151247622	> 10 kb		> 10 kb
USF1_ctrl	11	chr5	153437712	> 10 kb		> 10 kb
USF1_ctrl	12	chr5	153731317	> 10 kb		> 10 kb
USF1_ctrl	11	chr5	154210454	-49	NM_032385	-33	8
USF1_ctrl	13	chr5	156651183	> 10 kb		> 10 kb
USF1_ctrl	11	chr5	156914808	> 10 kb		-3	6
USF1_ctrl	21	chr5	159368720	-37	NM_003314	> 10 kb
USF1_ctrl	11	chr5	160760713	> 10 kb		> 10 kb
USF1_ctrl	11	chr5	161952028	> 10 kb		> 10 kb
USF1_ctrl	11	chr5	166551750	> 10 kb		> 10 kb
USF1_ctrl	11	chr5	167972817	> 10 kb		> 10 kb
USF1_ctrl	12	chr5	169615729	> 10 kb		> 10 kb
USF1_ctrl	11	chr5	171780404	> 10 kb		> 10 kb
USF1_ctrl	14	chr5	173162463	> 10 kb		-17	15
USF1_ctrl	11	chr5	176739100	-4937	NM_001167579	> 10 kb
USF1_ctrl	20	chr5	177596476	-4068	NM_153373	3	10
USF1_ctrl	11	chr5	177631103	> 10 kb		> 10 kb
USF1_ctrl	14	chr6	258352	> 10 kb		> 10 kb
USF1_ctrl	11	chr6	793512	> 10 kb		> 10 kb
USF1_ctrl	13	chr6	999132	> 10 kb		> 10 kb
USF1_ctrl	15	chr6	1077111	> 10 kb		> 10 kb
USF1_ctrl	16	chr6	3084595	> 10 kb		27	6
USF1_ctrl	12	chr6	3780666	> 10 kb		> 10 kb
USF1_ctrl	11	chr6	6605119	> 10 kb		-40	6
USF1_ctrl	11	chr6	6657931	> 10 kb		> 10 kb
USF1_ctrl	17	chr6	6796462	> 10 kb		> 10 kb
USF1_ctrl	12	chr6	6988422	> 10 kb		> 10 kb
USF1_ctrl	11	chr6	8677502	> 10 kb		> 10 kb
USF1_ctrl	12	chr6	9077139	> 10 kb		> 10 kb
USF1_ctrl	11	chr6	11371918	> 10 kb		96	6
USF1_ctrl	12	chr6	13515218	> 10 kb		> 10 kb
USF1_ctrl	29	chr6	14908289	> 10 kb		14	17
USF1_ctrl	11	chr6	15371496	> 10 kb		> 10 kb
USF1_ctrl	12	chr6	16009441	> 10 kb		-4097	9
USF1_ctrl	11	chr6	20533191	> 10 kb		> 10 kb
USF1_ctrl	13	chr6	25939890	375	NM_005074	> 10 kb
USF1_ctrl	12	chr6	30565149	-100	NM_005516	27	7
USF1_ctrl	18	chr6	31272879	-636	NR_026791	-62	7
USF1_ctrl	11	chr6	32055351	-2461	NM_001002029	> 10 kb
USF1_ctrl	17	chr6	33493953	89	NM_015921	-72	11
USF1_ctrl	12	chr6	34832883	35	NR_029472	-63	7
USF1_ctrl	12	chr6	35864958	8121	NM_001832	> 10 kb
USF1_ctrl	13	chr6	36929312	> 10 kb		18	6
USF1_ctrl	15	chr6	37248169	2270	NM_002648	33	11
USF1_ctrl	25	chr6	39020746	> 10 kb		-7	22
USF1_ctrl	12	chr6	40014913	-4646	NR_033233	> 10 kb
USF1_ctrl	12	chr6	40426163	> 10 kb		> 10 kb
USF1_ctrl	15	chr6	42955634	-14	NM_198486	> 10 kb
USF1_ctrl	17	chr6	43135227	-8	NM_015950	> 10 kb
USF1_ctrl	11	chr6	43928275	> 10 kb		> 10 kb
USF1_ctrl	11	chr6	44297047	1828	NM_004955	> 10 kb
USF1_ctrl	24	chr6	47106997	> 10 kb		45	15
USF1_ctrl	13	chr6	47438761	> 10 kb		-11	7
USF1_ctrl	28	chr6	53275043	> 10 kb		-26	6
USF1_ctrl	12	chr6	53437777	> 10 kb		> 10 kb
USF1_ctrl	14	chr6	53983744	-7928	NM_138569	> 10 kb
USF1_ctrl	14	chr6	55590556	> 10 kb		> 10 kb
USF1_ctrl	13	chr6	56025080	> 10 kb		> 10 kb
USF1_ctrl	13	chr6	57383794	> 10 kb		> 10 kb
USF1_ctrl	11	chr6	57458860	> 10 kb		> 10 kb
USF1_ctrl	11	chr6	57461441	> 10 kb		> 10 kb
USF1_ctrl	13	chr6	57484778	> 10 kb		> 10 kb
USF1_ctrl	11	chr6	57493060	> 10 kb		> 10 kb
USF1_ctrl	13	chr6	57500167	> 10 kb		> 10 kb
USF1_ctrl	12	chr6	57501710	> 10 kb		> 10 kb
USF1_ctrl	12	chr6	57515723	> 10 kb		> 10 kb
USF1_ctrl	12	chr6	57575329	> 10 kb		> 10 kb
USF1_ctrl	11	chr6	57608782	> 10 kb		> 10 kb
USF1_ctrl	11	chr6	57626201	> 10 kb		4624	6
USF1_ctrl	11	chr6	57627020	> 10 kb		3805	6
USF1_ctrl	13	chr6	57632310	> 10 kb		-1485	6
USF1_ctrl	11	chr6	57634158	> 10 kb		3210	6
USF1_ctrl	12	chr6	57644066	> 10 kb		4502	6
USF1_ctrl	12	chr6	57662735	> 10 kb		> 10 kb
USF1_ctrl	12	chr6	57670632	> 10 kb		> 10 kb
USF1_ctrl	12	chr6	57671343	> 10 kb		> 10 kb
USF1_ctrl	11	chr6	69959893	> 10 kb		> 10 kb
USF1_ctrl	11	chr6	70703597	> 10 kb		> 10 kb
USF1_ctrl	13	chr6	74286648	827	NM_001402	> 10 kb
USF1_ctrl	11	chr6	75675715	> 10 kb		6	9
USF1_ctrl	12	chr6	76754599	> 10 kb		> 10 kb
USF1_ctrl	13	chr6	82424211	> 10 kb		> 10 kb
USF1_ctrl	13	chr6	83957307	2346	NM_015599	> 10 kb
USF1_ctrl	40	chr6	84994125	-72	NM_014895	-7	33
USF1_ctrl	24	chr6	85633305	> 10 kb		> 10 kb
USF1_ctrl	12	chr6	88489709	> 10 kb		> 10 kb
USF1_ctrl	11	chr6	90200539	924	NM_014942	19	8
USF1_ctrl	11	chr6	93128815	> 10 kb		> 10 kb
USF1_ctrl	12	chr6	93785151	> 10 kb		> 10 kb
USF1_ctrl	14	chr6	99980002	-75	NM_015491	-1	9
USF1_ctrl	11	chr6	106880412	-25	NM_004849	12	9
USF1_ctrl	12	chr6	106911255	> 10 kb		> 10 kb
USF1_ctrl	11	chr6	108239896	> 10 kb		> 10 kb
USF1_ctrl	11	chr6	109690398	> 10 kb		> 10 kb
USF1_ctrl	18	chr6	109810709	-255	NM_001142402	16	19
USF1_ctrl	12	chr6	111167136	> 10 kb		-1	6
USF1_ctrl	12	chr6	111687164	-10	NM_153369	20	16
USF1_ctrl	11	chr6	117556718	> 10 kb		> 10 kb
USF1_ctrl	40	chr6	119600384	> 10 kb		-9	11
USF1_ctrl	20	chr6	124325587	> 10 kb		> 10 kb
USF1_ctrl	24	chr6	126323089	3536	NM_138571	-62	9
USF1_ctrl	12	chr6	126417355	> 10 kb		> 10 kb
USF1_ctrl	11	chr6	127339239	> 10 kb		> 10 kb
USF1_ctrl	12	chr6	136954596	> 10 kb		> 10 kb
USF1_ctrl	14	chr6	138871027	-8756	NM_001144060	> 10 kb
USF1_ctrl	11	chr6	139006206	> 10 kb		> 10 kb
USF1_ctrl	13	chr6	144903406	> 10 kb		> 10 kb
USF1_ctrl	12	chr6	150765251	> 10 kb		> 10 kb
USF1_ctrl	12	chr6	151815031	-23	NM_017909	7	9
USF1_ctrl	14	chr6	155677938	-621	NM_016020	-7	7
USF1_ctrl	14	chr6	157646476	> 10 kb		-26	7
USF1_ctrl	12	chr6	157654026	> 10 kb		-7576	7
USF1_ctrl	11	chr6	159170989	> 10 kb		> 10 kb
USF1_ctrl	17	chr6	160560030	> 10 kb		> 10 kb
USF1_ctrl	11	chr6	160975802	> 10 kb		> 10 kb
USF1_ctrl	11	chr6	161532251	> 10 kb		> 10 kb
USF1_ctrl	15	chr6	162368071	> 10 kb		3	10
USF1_ctrl	11	chr6	162507958	> 10 kb		> 10 kb
USF1_ctrl	11	chr6	163244844	> 10 kb		> 10 kb
USF1_ctrl	14	chr6	165259527	> 10 kb		> 10 kb
USF1_ctrl	15	chr6	166713530	2945	NM_016098	> 10 kb
USF1_ctrl	11	chr6	166877151	> 10 kb		> 10 kb
USF1_ctrl	15	chr6	167331107	-1698	NM_194429	> 10 kb
USF1_ctrl	12	chr6	167795311	> 10 kb		> 10 kb
USF1_ctrl	11	chr6	167904981	> 10 kb		> 10 kb
USF1_ctrl	20	chr6	170303447	> 10 kb		24	9
USF1_ctrl	12	chr6	170331261	> 10 kb		> 10 kb
USF1_ctrl	13	chr7	114862	> 10 kb		> 10 kb
USF1_ctrl	15	chr7	1925916	> 10 kb		> 10 kb
USF1_ctrl	13	chr7	13997764	-190	NM_001163148	-55	7
USF1_ctrl	14	chr7	17512435	> 10 kb		> 10 kb
USF1_ctrl	17	chr7	31321088	> 10 kb		> 10 kb
USF1_ctrl	22	chr7	31324741	> 10 kb		> 10 kb
USF1_ctrl	12	chr7	32896777	1215	NM_015483	> 10 kb
USF1_ctrl	18	chr7	37198113	> 10 kb		> 10 kb
USF1_ctrl	14	chr7	38915390	-66	NM_080631	-52	6
USF1_ctrl	14	chr7	40761656	> 10 kb		> 10 kb
USF1_ctrl	19	chr7	41993310	> 10 kb		-101	16
USF1_ctrl	25	chr7	44137515	-7844	NM_006230	1	7
USF1_ctrl	21	chr7	44497080	-171	NM_015332	-14	17
USF1_ctrl	11	chr7	45697587	> 10 kb		> 10 kb
USF1_ctrl	12	chr7	45886680	-7803	NM_000596	> 10 kb
USF1_ctrl	11	chr7	45897973	3490	NM_000596	> 10 kb
USF1_ctrl	11	chr7	46160787	> 10 kb		> 10 kb
USF1_ctrl	15	chr7	48473936	> 10 kb		> 10 kb
USF1_ctrl	12	chr7	48844438	> 10 kb		> 10 kb
USF1_ctrl	13	chr7	49448603	> 10 kb		> 10 kb
USF1_ctrl	12	chr7	50732324	8167	NM_001001550	> 10 kb
USF1_ctrl	11	chr7	51812021	> 10 kb		> 10 kb
USF1_ctrl	11	chr7	51918105	> 10 kb		> 10 kb
USF1_ctrl	21	chr7	64592361	> 10 kb		-1	9
USF1_ctrl	11	chr7	65253070	> 10 kb		> 10 kb
USF1_ctrl	12	chr7	66482724	> 10 kb		> 10 kb
USF1_ctrl	11	chr7	67791619	> 10 kb		> 10 kb
USF1_ctrl	14	chr7	68182614	> 10 kb		43	12
USF1_ctrl	15	chr7	68351537	> 10 kb		-49	10
USF1_ctrl	12	chr7	69705268	> 10 kb		> 10 kb
USF1_ctrl	13	chr7	71516228	-933	NM_031468	> 10 kb
USF1_ctrl	13	chr7	73535062	> 10 kb		> 10 kb
USF1_ctrl	20	chr7	79677912	> 10 kb		-68	6
USF1_ctrl	13	chr7	81782146	> 10 kb		149	8
USF1_ctrl	12	chr7	85937178	> 10 kb		> 10 kb
USF1_ctrl	11	chr7	86804813	7930	NR_015381	> 10 kb
USF1_ctrl	17	chr7	91891960	> 10 kb		49	15
USF1_ctrl	37	chr7	92699611	23	NM_024553	-6	29
USF1_ctrl	11	chr7	95779494	9900	NM_001160210	> 10 kb
USF1_ctrl	14	chr7	97886382	> 10 kb		> 10 kb
USF1_ctrl	13	chr7	98908255	-195	NM_001013258	-5	7
USF1_ctrl	13	chr7	99230755	> 10 kb		53	6
USF1_ctrl	17	chr7	99262787	-784	NM_022820	> 10 kb
USF1_ctrl	12	chr7	100273071	-9993	NM_004444	> 10 kb
USF1_ctrl	33	chr7	100388750	> 10 kb		7	7
USF1_ctrl	13	chr7	100650525	-2795	NM_001084	> 10 kb
USF1_ctrl	19	chr7	101454827	> 10 kb		> 10 kb
USF1_ctrl	12	chr7	104360807	-6480	NR_027374	> 10 kb
USF1_ctrl	26	chr7	105912427	> 10 kb		-41	14
USF1_ctrl	12	chr7	105996767	> 10 kb		> 10 kb
USF1_ctrl	11	chr7	106026690	> 10 kb		> 10 kb
USF1_ctrl	11	chr7	106336056	> 10 kb		> 10 kb
USF1_ctrl	20	chr7	107197867	> 10 kb		> 10 kb
USF1_ctrl	11	chr7	107368541	> 10 kb		> 10 kb
USF1_ctrl	27	chr7	107997493	-91	NM_001130475	25	22
USF1_ctrl	11	chr7	116230368	> 10 kb		0	13
USF1_ctrl	12	chr7	120418290	1610	NM_001105533	> 10 kb
USF1_ctrl	17	chr7	121904339	> 10 kb		4	9
USF1_ctrl	11	chr7	121933215	> 10 kb		> 10 kb
USF1_ctrl	11	chr7	126820579	-577	NM_176814	62	6
USF1_ctrl	13	chr7	130392634	> 10 kb		> 10 kb
USF1_ctrl	11	chr7	130664629	1495	NM_013255	> 10 kb
USF1_ctrl	12	chr7	131511892	> 10 kb		> 10 kb
USF1_ctrl	11	chr7	132490912	> 10 kb		> 10 kb
USF1_ctrl	15	chr7	133709841	> 10 kb		63	6
USF1_ctrl	11	chr7	134226669	-21	NM_033140	> 10 kb
USF1_ctrl	14	chr7	134245935	> 10 kb		> 10 kb
USF1_ctrl	14	chr7	134483343	38	NM_018295	-22	9
USF1_ctrl	17	chr7	135422263	> 10 kb		> 10 kb
USF1_ctrl	13	chr7	137581153	> 10 kb		> 10 kb
USF1_ctrl	12	chr7	138647702	> 10 kb		> 10 kb
USF1_ctrl	24	chr7	138675925	-511	NM_197964	-44	19
USF1_ctrl	12	chr7	141010893	> 10 kb		-9	6
USF1_ctrl	15	chr7	141434504	> 10 kb		-92	8
USF1_ctrl	11	chr7	146659624	> 10 kb		> 10 kb
USF1_ctrl	15	chr7	149331466	> 10 kb		> 10 kb
USF1_ctrl	13	chr7	150600200	4552	NM_001003802	> 10 kb
USF1_ctrl	11	chr7	151197074	8174	NM_016203	> 10 kb
USF1_ctrl	22	chr7	151669566	> 10 kb		26	7
USF1_ctrl	11	chr7	151737180	> 10 kb		> 10 kb
USF1_ctrl	14	chr7	154674754	> 10 kb		> 10 kb
USF1_ctrl	12	chr7	154723725	3307	NM_198337	-15	6
USF1_ctrl	11	chr7	155278895	> 10 kb		> 10 kb
USF1_ctrl	11	chr7	155984403	> 10 kb		> 10 kb
USF1_ctrl	12	chr7	157041907	> 10 kb		> 10 kb
USF1_ctrl	21	chr7	158080722	-7480	NM_130842	> 10 kb
USF1_ctrl	11	chr7	158450150	> 10 kb		> 10 kb
USF1_ctrl	11	chr8	2224392	> 10 kb		> 10 kb
USF1_ctrl	12	chr8	7864835	> 10 kb		> 10 kb
USF1_ctrl	12	chr8	8494932	> 10 kb		> 10 kb
USF1_ctrl	16	chr8	9207360	> 10 kb		> 10 kb
USF1_ctrl	13	chr8	9211977	> 10 kb		> 10 kb
USF1_ctrl	18	chr8	9221884	> 10 kb		> 10 kb
USF1_ctrl	11	chr8	11792420	> 10 kb		> 10 kb
USF1_ctrl	14	chr8	12277062	> 10 kb		> 10 kb
USF1_ctrl	11	chr8	12278096	> 10 kb		> 10 kb
USF1_ctrl	13	chr8	12445882	> 10 kb		> 10 kb
USF1_ctrl	11	chr8	17238482	> 10 kb		50	6
USF1_ctrl	11	chr8	17249739	> 10 kb		> 10 kb
USF1_ctrl	33	chr8	17689067	> 10 kb		100	12
USF1_ctrl	11	chr8	19922291	> 10 kb		> 10 kb
USF1_ctrl	11	chr8	20423234	> 10 kb		> 10 kb
USF1_ctrl	15	chr8	22712793	> 10 kb		> 10 kb
USF1_ctrl	11	chr8	29961600	> 10 kb		> 10 kb
USF1_ctrl	12	chr8	30291712	> 10 kb		> 10 kb
USF1_ctrl	11	chr8	30660474	> 10 kb		> 10 kb
USF1_ctrl	11	chr8	41079571	> 10 kb		> 10 kb
USF1_ctrl	11	chr8	41586980	> 10 kb		-213	6
USF1_ctrl	13	chr8	49701465	> 10 kb		> 10 kb
USF1_ctrl	15	chr8	53770665	> 10 kb		> 10 kb
USF1_ctrl	14	chr8	54918381	21	NM_213619	1	10
USF1_ctrl	11	chr8	55453581	> 10 kb		> 10 kb
USF1_ctrl	12	chr8	55933908	> 10 kb		> 10 kb
USF1_ctrl	11	chr8	58265576	> 10 kb		> 10 kb
USF1_ctrl	25	chr8	58280869	> 10 kb		356	7
USF1_ctrl	23	chr8	58285082	> 10 kb		161	9
USF1_ctrl	24	chr8	58290241	> 10 kb		-4998	9
USF1_ctrl	11	chr8	61136691	> 10 kb		> 10 kb
USF1_ctrl	17	chr8	61868157	> 10 kb		-14	11
USF1_ctrl	18	chr8	66709137	-152	NM_018120	> 10 kb
USF1_ctrl	13	chr8	67201905	74	NM_184085	35	11
USF1_ctrl	14	chr8	67582122	> 10 kb		332	9
USF1_ctrl	11	chr8	70450595	> 10 kb		> 10 kb
USF1_ctrl	19	chr8	76223964	> 10 kb		> 10 kb
USF1_ctrl	11	chr8	78676964	> 10 kb		> 10 kb
USF1_ctrl	11	chr8	81197223	> 10 kb		> 10 kb
USF1_ctrl	14	chr8	81993658	> 10 kb		> 10 kb
USF1_ctrl	24	chr8	82917253	-178	NM_152836	-7	8
USF1_ctrl	11	chr8	86549244	> 10 kb		> 10 kb
USF1_ctrl	17	chr8	96041394	> 10 kb		-58	6
USF1_ctrl	15	chr8	96043460	> 10 kb		-19	6
USF1_ctrl	12	chr8	97253616	> 10 kb		-23	9
USF1_ctrl	11	chr8	97525617	> 10 kb		> 10 kb
USF1_ctrl	18	chr8	100577314	> 10 kb		> 10 kb
USF1_ctrl	12	chr8	101914696	> 10 kb		> 10 kb
USF1_ctrl	21	chr8	102872426	188	NM_032041	3	11
USF1_ctrl	12	chr8	103209629	-3319	NM_001040630	> 10 kb
USF1_ctrl	11	chr8	103710203	> 10 kb		> 10 kb
USF1_ctrl	11	chr8	104245379	> 10 kb		> 10 kb
USF1_ctrl	11	chr8	107943637	> 10 kb		> 10 kb
USF1_ctrl	15	chr8	109886597	> 10 kb		> 10 kb
USF1_ctrl	12	chr8	111809800	> 10 kb		-1	8
USF1_ctrl	21	chr8	117138588	> 10 kb		> 10 kb
USF1_ctrl	11	chr8	121909173	> 10 kb		> 10 kb
USF1_ctrl	12	chr8	123740951	> 10 kb		20	7
USF1_ctrl	13	chr8	123898506	> 10 kb		36	6
USF1_ctrl	11	chr8	125594165	> 10 kb		> 10 kb
USF1_ctrl	11	chr8	125699862	> 10 kb		1335	9
USF1_ctrl	12	chr8	126173237	5	NM_014846	29	8
USF1_ctrl	11	chr8	126593710	> 10 kb		67	6
USF1_ctrl	15	chr8	126657809	> 10 kb		> 10 kb
USF1_ctrl	12	chr8	134708593	> 10 kb		> 10 kb
USF1_ctrl	11	chr8	136497850	> 10 kb		> 10 kb
USF1_ctrl	14	chr8	136665662	> 10 kb		> 10 kb
USF1_ctrl	11	chr8	137722543	> 10 kb		> 10 kb
USF1_ctrl	25	chr8	138049763	> 10 kb		> 10 kb
USF1_ctrl	11	chr8	138543634	> 10 kb		> 10 kb
USF1_ctrl	13	chr8	140911892	> 10 kb		> 10 kb
USF1_ctrl	14	chr8	141607795	> 10 kb		> 10 kb
USF1_ctrl	11	chr8	141738834	> 10 kb		> 10 kb
USF1_ctrl	11	chr8	141931563	> 10 kb		> 10 kb
USF1_ctrl	12	chr8	142167463	> 10 kb		> 10 kb
USF1_ctrl	12	chr8	145046062	> 10 kb		105	7
USF1_ctrl	14	chr9	1191036	> 10 kb		> 10 kb
USF1_ctrl	14	chr9	4574920	> 10 kb		> 10 kb
USF1_ctrl	15	chr9	6584748	> 10 kb		> 10 kb
USF1_ctrl	11	chr9	6671225	> 10 kb		> 10 kb
USF1_ctrl	11	chr9	13165123	> 10 kb		> 10 kb
USF1_ctrl	11	chr9	13180188	> 10 kb		> 10 kb
USF1_ctrl	11	chr9	14241499	> 10 kb		> 10 kb
USF1_ctrl	11	chr9	15295670	1687	NM_152574	> 10 kb
USF1_ctrl	14	chr9	19151883	> 10 kb		-28	6
USF1_ctrl	11	chr9	27418101	> 10 kb		> 10 kb
USF1_ctrl	11	chr9	33234367	4172	NM_014471	> 10 kb
USF1_ctrl	12	chr9	33280512	1	NM_002504	-21	10
USF1_ctrl	26	chr9	33319323	> 10 kb		139	6
USF1_ctrl	16	chr9	34039217	-271	NM_018449	> 10 kb
USF1_ctrl	22	chr9	35804385	656	NM_032593	> 10 kb
USF1_ctrl	11	chr9	36128659	1918	NM_022343	> 10 kb
USF1_ctrl	12	chr9	37477170	1226	NM_022490	> 10 kb
USF1_ctrl	18	chr9	37592941	> 10 kb		38	10
USF1_ctrl	11	chr9	38377845	-4856	NM_000692	-6564	6
USF1_ctrl	41	chr9	44010722	> 10 kb		-4	15
USF1_ctrl	20	chr9	66211047	> 10 kb		> 10 kb
USF1_ctrl	15	chr9	67902700	> 10 kb		-17	7
USF1_ctrl	23	chr9	67904257	> 10 kb		-63	7
USF1_ctrl	13	chr9	67904973	> 10 kb		-779	7
USF1_ctrl	17	chr9	67906010	> 10 kb		1087	7
USF1_ctrl	30	chr9	67906948	> 10 kb		149	7
USF1_ctrl	11	chr9	67907497	> 10 kb		-400	7
USF1_ctrl	55	chr9	67909317	> 10 kb		-29	13
USF1_ctrl	15	chr9	67910030	> 10 kb		526	8
USF1_ctrl	33	chr9	67912014	> 10 kb		-20	8
USF1_ctrl	44	chr9	67914076	> 10 kb		1334	9
USF1_ctrl	23	chr9	67915439	> 10 kb		-29	9
USF1_ctrl	19	chr9	67916762	> 10 kb		-17	7
USF1_ctrl	12	chr9	67921394	> 10 kb		-4649	7
USF1_ctrl	11	chr9	72884404	> 10 kb		> 10 kb
USF1_ctrl	13	chr9	73846728	> 10 kb		> 10 kb
USF1_ctrl	11	chr9	75422434	> 10 kb		> 10 kb
USF1_ctrl	33	chr9	77979991	> 10 kb		3	29
USF1_ctrl	14	chr9	84365291	> 10 kb		> 10 kb
USF1_ctrl	11	chr9	84409848	> 10 kb		> 10 kb
USF1_ctrl	11	chr9	85004221	> 10 kb		> 10 kb
USF1_ctrl	13	chr9	86286831	> 10 kb		> 10 kb
USF1_ctrl	13	chr9	86695054	> 10 kb		> 10 kb
USF1_ctrl	11	chr9	91459307	> 10 kb		> 10 kb
USF1_ctrl	14	chr9	91796404	> 10 kb		> 10 kb
USF1_ctrl	13	chr9	91797308	> 10 kb		> 10 kb
USF1_ctrl	13	chr9	92999581	> 10 kb		-29	6
USF1_ctrl	12	chr9	93197306	> 10 kb		> 10 kb
USF1_ctrl	32	chr9	94127513	-48	NM_001012267	-46	28
USF1_ctrl	11	chr9	94606846	-4867	NR_026868	> 10 kb
USF1_ctrl	13	chr9	96866851	> 10 kb		> 10 kb
USF1_ctrl	33	chr9	99724382	290	NM_016481	-67	19
USF1_ctrl	11	chr9	101061699	> 10 kb		2	6
USF1_ctrl	13	chr9	102865052	> 10 kb		> 10 kb
USF1_ctrl	11	chr9	103184261	1360	NM_001127610	> 10 kb
USF1_ctrl	12	chr9	106918554	> 10 kb		> 10 kb
USF1_ctrl	12	chr9	109062869	> 10 kb		> 10 kb
USF1_ctrl	14	chr9	111279648	> 10 kb		> 10 kb
USF1_ctrl	14	chr9	111308367	-7954	NM_001145368	> 10 kb
USF1_ctrl	19	chr9	111309727	-9314	NM_001145368	> 10 kb
USF1_ctrl	19	chr9	114101781	> 10 kb		-12	10
USF1_ctrl	14	chr9	115146103	-3716	NM_001012361	> 10 kb
USF1_ctrl	11	chr9	115591696	> 10 kb		> 10 kb
USF1_ctrl	17	chr9	115977068	> 10 kb		> 10 kb
USF1_ctrl	11	chr9	116142636	> 10 kb		> 10 kb
USF1_ctrl	19	chr9	116389804	-10	NM_004888	30	11
USF1_ctrl	11	chr9	118233658	> 10 kb		> 10 kb
USF1_ctrl	11	chr9	118369300	> 10 kb		> 10 kb
USF1_ctrl	16	chr9	119293632	> 10 kb		> 10 kb
USF1_ctrl	20	chr9	119586103	> 10 kb		> 10 kb
USF1_ctrl	17	chr9	120725488	> 10 kb		-26	12
USF1_ctrl	12	chr9	120806802	> 10 kb		> 10 kb
USF1_ctrl	11	chr9	121127763	> 10 kb		> 10 kb
USF1_ctrl	11	chr9	122374142	8115	NM_018249	> 10 kb
USF1_ctrl	19	chr9	124067595	-632	NR_027125	8	11
USF1_ctrl	18	chr9	124707628	-246	NM_001100588	-15	17
USF1_ctrl	13	chr9	125560264	> 10 kb		> 10 kb
USF1_ctrl	11	chr9	125774578	> 10 kb		> 10 kb
USF1_ctrl	11	chr9	125775713	> 10 kb		> 10 kb
USF1_ctrl	18	chr9	126398080	> 10 kb		> 10 kb
USF1_ctrl	11	chr9	127387881	> 10 kb		> 10 kb
USF1_ctrl	11	chr9	128137321	8373	NM_001011703	> 10 kb
USF1_ctrl	11	chr9	129095015	> 10 kb		> 10 kb
USF1_ctrl	12	chr9	129110075	> 10 kb		> 10 kb
USF1_ctrl	13	chr9	129789639	-7324	NM_001035254	> 10 kb
USF1_ctrl	13	chr9	130838585	-488	NM_032809	4	6
USF1_ctrl	11	chr9	131070928	> 10 kb		26	6
USF1_ctrl	13	chr9	131119818	-3297	NM_001012715	-12	7
USF1_ctrl	12	chr9	131386375	> 10 kb		-10	15
USF1_ctrl	11	chr9	131783796	> 10 kb		> 10 kb
USF1_ctrl	23	chr9	132042904	> 10 kb		-10	15
USF1_ctrl	11	chr9	132365252	> 10 kb		> 10 kb
USF1_ctrl	17	chr9	133520306	> 10 kb		11	7
USF1_ctrl	11	chr9	136860496	> 10 kb		> 10 kb
USF1_ctrl	11	chr9	139167308	> 10 kb		> 10 kb
USF1_ctrl	11	chr9	139549321	> 10 kb		4	11
USF1_ctrl	12	chr10	630023	> 10 kb		> 10 kb
USF1_ctrl	11	chr10	2131814	> 10 kb		> 10 kb
USF1_ctrl	11	chr10	2277944	> 10 kb		> 10 kb
USF1_ctrl	11	chr10	3743013	> 10 kb		> 10 kb
USF1_ctrl	11	chr10	3780400	> 10 kb		> 10 kb
USF1_ctrl	11	chr10	3842474	> 10 kb		> 10 kb
USF1_ctrl	11	chr10	6722642	> 10 kb		> 10 kb
USF1_ctrl	11	chr10	8994303	> 10 kb		> 10 kb
USF1_ctrl	13	chr10	9483824	> 10 kb		> 10 kb
USF1_ctrl	11	chr10	9872228	> 10 kb		> 10 kb
USF1_ctrl	21	chr10	12125457	-429	NM_080599	-36	7
USF1_ctrl	16	chr10	12238971	> 10 kb		> 10 kb
USF1_ctrl	16	chr10	12553374	> 10 kb		> 10 kb
USF1_ctrl	12	chr10	12613497	> 10 kb		> 10 kb
USF1_ctrl	12	chr10	14057650	> 10 kb		> 10 kb
USF1_ctrl	14	chr10	16522600	3628	NM_001001484	> 10 kb
USF1_ctrl	13	chr10	18572430	> 10 kb		> 10 kb
USF1_ctrl	11	chr10	20879598	> 10 kb		> 10 kb
USF1_ctrl	18	chr10	23394676	> 10 kb		2	11
USF1_ctrl	19	chr10	30871433	> 10 kb		> 10 kb
USF1_ctrl	15	chr10	31310024	> 10 kb		12	6
USF1_ctrl	14	chr10	33309593	> 10 kb		> 10 kb
USF1_ctrl	12	chr10	33593421	> 10 kb		> 10 kb
USF1_ctrl	28	chr10	35350629	> 10 kb		13	12
USF1_ctrl	13	chr10	36019674	> 10 kb		> 10 kb
USF1_ctrl	11	chr10	36352828	> 10 kb		> 10 kb
USF1_ctrl	12	chr10	43332408	> 10 kb		> 10 kb
USF1_ctrl	12	chr10	44581281	> 10 kb		-230	7
USF1_ctrl	14	chr10	46455823	> 10 kb		> 10 kb
USF1_ctrl	11	chr10	46462080	> 10 kb		6004	6
USF1_ctrl	14	chr10	46478797	> 10 kb		> 10 kb
USF1_ctrl	16	chr10	46479606	> 10 kb		> 10 kb
USF1_ctrl	11	chr10	46517038	> 10 kb		> 10 kb
USF1_ctrl	15	chr10	51993935	> 10 kb		> 10 kb
USF1_ctrl	12	chr10	52001944	> 10 kb		> 10 kb
USF1_ctrl	11	chr10	52012728	> 10 kb		> 10 kb
USF1_ctrl	11	chr10	60942583	> 10 kb		> 10 kb
USF1_ctrl	16	chr10	64699076	-89	NM_004241	> 10 kb
USF1_ctrl	14	chr10	69257785	> 10 kb		> 10 kb
USF1_ctrl	22	chr10	69758232	-3541	NM_012207	45	6
USF1_ctrl	48	chr10	70609708	-290	NM_003171	12	28
USF1_ctrl	12	chr10	70768489	> 10 kb		> 10 kb
USF1_ctrl	12	chr10	73063153	> 10 kb		> 10 kb
USF1_ctrl	12	chr10	73783544	1368	NM_017626	-13	10
USF1_ctrl	11	chr10	77356362	> 10 kb		> 10 kb
USF1_ctrl	11	chr10	78834574	> 10 kb		> 10 kb
USF1_ctrl	12	chr10	78901595	> 10 kb		> 10 kb
USF1_ctrl	17	chr10	79459306	-42	NM_007055	-12	7
USF1_ctrl	11	chr10	80128896	> 10 kb		> 10 kb
USF1_ctrl	11	chr10	82042559	-3146	NM_000429	> 10 kb
USF1_ctrl	11	chr10	85566216	> 10 kb		> 10 kb
USF1_ctrl	11	chr10	86237251	> 10 kb		-13	7
USF1_ctrl	11	chr10	86556384	> 10 kb		> 10 kb
USF1_ctrl	12	chr10	89368786	> 10 kb		> 10 kb
USF1_ctrl	12	chr10	91082952	734	NM_001031683	-68	6
USF1_ctrl	11	chr10	91124227	-3565	NM_001010987	> 10 kb
USF1_ctrl	11	chr10	91395652	-458	NM_148977	> 10 kb
USF1_ctrl	15	chr10	92793039	> 10 kb		> 10 kb
USF1_ctrl	11	chr10	93287730	> 10 kb		> 10 kb
USF1_ctrl	15	chr10	94975896	> 10 kb		> 10 kb
USF1_ctrl	11	chr10	95525294	> 10 kb		> 10 kb
USF1_ctrl	16	chr10	96741466	> 10 kb		> 10 kb
USF1_ctrl	15	chr10	96882870	> 10 kb		> 10 kb
USF1_ctrl	12	chr10	98021383	-61	NM_001114094	> 10 kb
USF1_ctrl	12	chr10	98427425	> 10 kb		> 10 kb
USF1_ctrl	91	chr10	98551384	> 10 kb		89	33
USF1_ctrl	13	chr10	99151066	50	NM_001145114	> 10 kb
USF1_ctrl	11	chr10	100169565	-4598	NM_032709	> 10 kb
USF1_ctrl	14	chr10	101532301	-151	NM_000392	> 10 kb
USF1_ctrl	12	chr10	102114809	-8513	NR_026762	35	8
USF1_ctrl	11	chr10	104546313	> 10 kb		> 10 kb
USF1_ctrl	11	chr10	105317671	> 10 kb		> 10 kb
USF1_ctrl	14	chr10	106324788	> 10 kb		> 10 kb
USF1_ctrl	11	chr10	109344340	> 10 kb		> 10 kb
USF1_ctrl	11	chr10	111747093	-8622	NM_019903	> 10 kb
USF1_ctrl	11	chr10	112145714	> 10 kb		145	6
USF1_ctrl	15	chr10	112602157	> 10 kb		> 10 kb
USF1_ctrl	11	chr10	113744626	> 10 kb		> 10 kb
USF1_ctrl	11	chr10	114025802	-7680	NM_058222	> 10 kb
USF1_ctrl	14	chr10	114770740	> 10 kb		-27	6
USF1_ctrl	12	chr10	114881502	> 10 kb		> 10 kb
USF1_ctrl	16	chr10	115274033	> 10 kb		> 10 kb
USF1_ctrl	13	chr10	116301575	> 10 kb		-65	8
USF1_ctrl	17	chr10	117749854	> 10 kb		-64	7
USF1_ctrl	26	chr10	119931197	> 10 kb		-8	12
USF1_ctrl	12	chr10	120528477	> 10 kb		> 10 kb
USF1_ctrl	13	chr10	120553395	> 10 kb		-69	10
USF1_ctrl	18	chr10	121642107	-105	NM_007190	-26	7
USF1_ctrl	14	chr10	123915017	1923	NM_206860	> 10 kb
USF1_ctrl	12	chr10	124757489	811	NM_022466	61	6
USF1_ctrl	11	chr10	124789063	> 10 kb		> 10 kb
USF1_ctrl	18	chr10	124903735	-14	NM_001007793	0	16
USF1_ctrl	12	chr10	126632192	> 10 kb		> 10 kb
USF1_ctrl	24	chr10	127565952	-6079	NM_018180	-440	8
USF1_ctrl	31	chr10	127568217	-6880	NM_145235	-2705	8
USF1_ctrl	32	chr10	127570878	-4219	NM_145235	169	7
USF1_ctrl	16	chr10	127573852	-1245	NM_145235	221	12
USF1_ctrl	14	chr10	127575963	866	NM_145235	-1890	12
USF1_ctrl	11	chr10	127583814	8717	NM_145235	81	6
USF1_ctrl	11	chr10	128705145	> 10 kb		> 10 kb
USF1_ctrl	11	chr10	130574241	> 10 kb		> 10 kb
USF1_ctrl	14	chr10	132478783	> 10 kb		> 10 kb
USF1_ctrl	11	chr10	133172231	> 10 kb		> 10 kb
USF1_ctrl	11	chr10	133200654	> 10 kb		> 10 kb
USF1_ctrl	18	chr10	134028018	> 10 kb		> 10 kb
USF1_ctrl	11	chr10	134103397	-5306	NM_173541	> 10 kb
USF1_ctrl	11	chr10	134177948	> 10 kb		> 10 kb
USF1_ctrl	14	chr10	135102522	> 10 kb		-29	11
USF1_ctrl	12	chr11	259186	-9383	NM_138329	> 10 kb
USF1_ctrl	16	chr11	575514	9032	NM_020901	> 10 kb
USF1_ctrl	14	chr11	3907686	> 10 kb		> 10 kb
USF1_ctrl	11	chr11	6416037	2792	NM_000613	-53	9
USF1_ctrl	43	chr11	6597263	4	NM_000391	-13	19
USF1_ctrl	20	chr11	7489465	-2111	NM_003621	-4	12
USF1_ctrl	28	chr11	7965385	-57	NM_003754	-42	13
USF1_ctrl	11	chr11	8440735	> 10 kb		> 10 kb
USF1_ctrl	11	chr11	10486056	> 10 kb		> 10 kb
USF1_ctrl	12	chr11	11065717	> 10 kb		> 10 kb
USF1_ctrl	13	chr11	12831931	> 10 kb		29	7
USF1_ctrl	11	chr11	14230051	> 10 kb		> 10 kb
USF1_ctrl	11	chr11	16173902	> 10 kb		> 10 kb
USF1_ctrl	18	chr11	17186641	> 10 kb		> 10 kb
USF1_ctrl	13	chr11	18300692	301	NM_005316	-37	19
USF1_ctrl	16	chr11	19170187	9918	NM_001127656	> 10 kb
USF1_ctrl	11	chr11	19588908	> 10 kb		> 10 kb
USF1_ctrl	12	chr11	19934479	> 10 kb		> 10 kb
USF1_ctrl	16	chr11	20339075	-2731	NM_006410	2	11
USF1_ctrl	16	chr11	20556500	> 10 kb		5	12
USF1_ctrl	11	chr11	20912040	> 10 kb		> 10 kb
USF1_ctrl	11	chr11	20916245	> 10 kb		> 10 kb
USF1_ctrl	19	chr11	27492951	7977	NR_033315	> 10 kb
USF1_ctrl	11	chr11	31806226	> 10 kb		> 10 kb
USF1_ctrl	11	chr11	32183437	> 10 kb		> 10 kb
USF1_ctrl	26	chr11	36267523	51	NM_014186	30	15
USF1_ctrl	14	chr11	39755370	> 10 kb		> 10 kb
USF1_ctrl	14	chr11	46653489	> 10 kb		> 10 kb
USF1_ctrl	11	chr11	46974534	> 10 kb		-4	6
USF1_ctrl	16	chr11	47167589	-3056	NM_016223	139	7
USF1_ctrl	20	chr11	47977057	> 10 kb		> 10 kb
USF1_ctrl	13	chr11	56466990	> 10 kb		> 10 kb
USF1_ctrl	11	chr11	58117269	> 10 kb		> 10 kb
USF1_ctrl	13	chr11	59126147	> 10 kb		> 10 kb
USF1_ctrl	20	chr11	59140296	-104	NM_002556	> 10 kb
USF1_ctrl	11	chr11	60435129	-2817	NM_024092	> 10 kb
USF1_ctrl	11	chr11	61487702	4005	NM_002032	> 10 kb
USF1_ctrl	11	chr11	61842845	> 10 kb		> 10 kb
USF1_ctrl	13	chr11	62203172	-70	NM_015853	-4	9
USF1_ctrl	28	chr11	62295331	-119	NM_006473	-32	13
USF1_ctrl	12	chr11	62365685	-1482	NM_018093	> 10 kb
USF1_ctrl	14	chr11	64593550	> 10 kb		-22	7
USF1_ctrl	23	chr11	64942890	-3954	NR_028272	-10	16
USF1_ctrl	18	chr11	65011811	-9997	NR_002819	20	23
USF1_ctrl	40	chr11	65236048	-16	NM_182710	-8	35
USF1_ctrl	17	chr11	65746969	> 10 kb		-2	14
USF1_ctrl	13	chr11	66765292	> 10 kb		> 10 kb
USF1_ctrl	12	chr11	66772894	> 10 kb		> 10 kb
USF1_ctrl	11	chr11	68381756	> 10 kb		> 10 kb
USF1_ctrl	12	chr11	69653004	> 10 kb		-17	12
USF1_ctrl	13	chr11	69850480	> 10 kb		-8	9
USF1_ctrl	18	chr11	69895240	> 10 kb		> 10 kb
USF1_ctrl	13	chr11	70301233	> 10 kb		> 10 kb
USF1_ctrl	23	chr11	71492187	-218	NM_017907	-2	20
USF1_ctrl	11	chr11	72029659	1475	NR_026572	> 10 kb
USF1_ctrl	19	chr11	75203559	-300	NM_003369	-28	20
USF1_ctrl	12	chr11	76190644	> 10 kb		> 10 kb
USF1_ctrl	11	chr11	78434651	> 10 kb		> 10 kb
USF1_ctrl	12	chr11	81789658	> 10 kb		> 10 kb
USF1_ctrl	15	chr11	82897735	> 10 kb		-26	6
USF1_ctrl	11	chr11	91608250	> 10 kb		> 10 kb
USF1_ctrl	13	chr11	93023508	> 10 kb		> 10 kb
USF1_ctrl	11	chr11	100208100	> 10 kb		> 10 kb
USF1_ctrl	11	chr11	107969608	-25	NM_015065	> 10 kb
USF1_ctrl	11	chr11	109432384	> 10 kb		> 10 kb
USF1_ctrl	13	chr11	110310989	> 10 kb		> 10 kb
USF1_ctrl	11	chr11	111631483	5309	NM_001145024	> 10 kb
USF1_ctrl	12	chr11	113475028	> 10 kb		> 10 kb
USF1_ctrl	15	chr11	113529274	> 10 kb		> 10 kb
USF1_ctrl	13	chr11	113555369	> 10 kb		83	6
USF1_ctrl	11	chr11	115217211	> 10 kb		> 10 kb
USF1_ctrl	14	chr11	115506857	> 10 kb		> 10 kb
USF1_ctrl	16	chr11	117571289	> 10 kb		> 10 kb
USF1_ctrl	11	chr11	117600186	832	NM_001098526	> 10 kb
USF1_ctrl	11	chr11	118443404	-298	NM_021729	331	6
USF1_ctrl	22	chr11	118478102	-108	NM_001382	-36	8
USF1_ctrl	18	chr11	118744440	-4339	NM_171997	> 10 kb
USF1_ctrl	11	chr11	120940981	> 10 kb		> 10 kb
USF1_ctrl	18	chr11	121815984	> 10 kb		61	6
USF1_ctrl	13	chr11	124319862	-8345	NM_152722	> 10 kb
USF1_ctrl	12	chr11	125428905	9491	NM_016952	> 10 kb
USF1_ctrl	15	chr11	125488897	> 10 kb		> 10 kb
USF1_ctrl	16	chr11	127404474	> 10 kb		> 10 kb
USF1_ctrl	11	chr11	129772331	> 10 kb		> 10 kb
USF1_ctrl	11	chr11	130724573	> 10 kb		> 10 kb
USF1_ctrl	15	chr11	132301214	> 10 kb		> 10 kb
USF1_ctrl	11	chr12	565299	> 10 kb		> 10 kb
USF1_ctrl	11	chr12	1438343	> 10 kb		> 10 kb
USF1_ctrl	12	chr12	1991816	-7879	NM_152640	-851	6
USF1_ctrl	17	chr12	2792378	331	NM_018463	> 10 kb
USF1_ctrl	11	chr12	3794698	> 10 kb		> 10 kb
USF1_ctrl	17	chr12	4517984	-87	NM_020374	-100	8
USF1_ctrl	14	chr12	5845143	> 10 kb		> 10 kb
USF1_ctrl	11	chr12	6050036	> 10 kb		> 10 kb
USF1_ctrl	11	chr12	6430997	-54	NR_015382	-14	7
USF1_ctrl	11	chr12	12091982	> 10 kb		> 10 kb
USF1_ctrl	15	chr12	12531061	> 10 kb		17	8
USF1_ctrl	11	chr12	12562220	> 10 kb		> 10 kb
USF1_ctrl	16	chr12	17141989	> 10 kb		-36	12
USF1_ctrl	11	chr12	18287139	> 10 kb		> 10 kb
USF1_ctrl	11	chr12	21008111	> 10 kb		> 10 kb
USF1_ctrl	11	chr12	23336864	> 10 kb		> 10 kb
USF1_ctrl	16	chr12	24089396	> 10 kb		> 10 kb
USF1_ctrl	12	chr12	25372418	> 10 kb		57	10
USF1_ctrl	12	chr12	27466775	> 10 kb		> 10 kb
USF1_ctrl	15	chr12	27799155	> 10 kb		> 10 kb
USF1_ctrl	11	chr12	28619104	> 10 kb		> 10 kb
USF1_ctrl	13	chr12	29014024	> 10 kb		> 10 kb
USF1_ctrl	11	chr12	30895849	> 10 kb		36	7
USF1_ctrl	11	chr12	31793676	> 10 kb		> 10 kb
USF1_ctrl	14	chr12	45684822	> 10 kb		> 10 kb
USF1_ctrl	11	chr12	47034883	-3588	NM_001172682	> 10 kb
USF1_ctrl	19	chr12	47396960	87	NM_001240	-19	21
USF1_ctrl	12	chr12	50566148	-1911	NM_182608	-32	6
USF1_ctrl	21	chr12	53004907	-270	NM_016057	> 10 kb
USF1_ctrl	13	chr12	54396063	-23	NM_001487	4	22
USF1_ctrl	16	chr12	55792308	-881	NM_003153	> 10 kb
USF1_ctrl	11	chr12	55811131	2583	NM_002332	> 10 kb
USF1_ctrl	11	chr12	56131690	-3672	NM_031479	> 10 kb
USF1_ctrl	15	chr12	56432611	-181	NM_000075	-66	12
USF1_ctrl	11	chr12	60941194	741	NM_006313	-31	6
USF1_ctrl	11	chr12	62486902	> 10 kb		> 10 kb
USF1_ctrl	15	chr12	62636033	> 10 kb		17	7
USF1_ctrl	11	chr12	66091776	> 10 kb		> 10 kb
USF1_ctrl	17	chr12	68725245	> 10 kb		> 10 kb
USF1_ctrl	11	chr12	69416637	> 10 kb		> 10 kb
USF1_ctrl	13	chr12	69492369	> 10 kb		45	7
USF1_ctrl	12	chr12	74658132	> 10 kb		> 10 kb
USF1_ctrl	13	chr12	80061177	> 10 kb		> 10 kb
USF1_ctrl	12	chr12	88075581	> 10 kb		6417	7
USF1_ctrl	12	chr12	91464750	> 10 kb		-2319	6
USF1_ctrl	11	chr12	92003780	> 10 kb		> 10 kb
USF1_ctrl	11	chr12	95352331	> 10 kb		-2	12
USF1_ctrl	11	chr12	97279049	> 10 kb		> 10 kb
USF1_ctrl	13	chr12	99391750	-59	NM_005123	> 10 kb
USF1_ctrl	13	chr12	99422839	> 10 kb		> 10 kb
USF1_ctrl	11	chr12	102444892	> 10 kb		> 10 kb
USF1_ctrl	11	chr12	102758187	917	NM_001031701	> 10 kb
USF1_ctrl	11	chr12	102773413	> 10 kb		> 10 kb
USF1_ctrl	22	chr12	102883687	-35	NM_003211	20	16
USF1_ctrl	11	chr12	104771438	> 10 kb		> 10 kb
USF1_ctrl	11	chr12	104906216	> 10 kb		> 10 kb
USF1_ctrl	11	chr12	105038567	> 10 kb		> 10 kb
USF1_ctrl	13	chr12	105892634	> 10 kb		> 10 kb
USF1_ctrl	11	chr12	107652457	-3034	NM_014325	> 10 kb
USF1_ctrl	12	chr12	108009755	5920	NM_001145374	> 10 kb
USF1_ctrl	16	chr12	108871453	> 10 kb		> 10 kb
USF1_ctrl	13	chr12	109465902	> 10 kb		> 10 kb
USF1_ctrl	20	chr12	110030185	> 10 kb		> 10 kb
USF1_ctrl	12	chr12	111924563	> 10 kb		> 10 kb
USF1_ctrl	11	chr12	112013679	> 10 kb		> 10 kb
USF1_ctrl	13	chr12	112020884	> 10 kb		> 10 kb
USF1_ctrl	11	chr12	112439595	> 10 kb		> 10 kb
USF1_ctrl	12	chr12	114011118	> 10 kb		> 10 kb
USF1_ctrl	11	chr12	114607557	> 10 kb		> 10 kb
USF1_ctrl	11	chr12	116109752	2930	NM_033624	> 10 kb
USF1_ctrl	11	chr12	116441290	> 10 kb		> 10 kb
USF1_ctrl	38	chr12	119239968	> 10 kb		0	25
USF1_ctrl	13	chr12	119938755	-73	NM_022895	> 10 kb
USF1_ctrl	31	chr12	120274705	-58	NM_016237	-12	10
USF1_ctrl	15	chr12	121317051	-31	NM_022916	-86	12
USF1_ctrl	11	chr12	122619618	> 10 kb		> 10 kb
USF1_ctrl	20	chr12	123058869	> 10 kb		> 10 kb
USF1_ctrl	13	chr12	123481579	> 10 kb		> 10 kb
USF1_ctrl	11	chr12	124566679	> 10 kb		> 10 kb
USF1_ctrl	21	chr12	124685522	> 10 kb		-61	11
USF1_ctrl	11	chr12	124771786	> 10 kb		> 10 kb
USF1_ctrl	11	chr12	125866213	> 10 kb		> 10 kb
USF1_ctrl	11	chr12	132220355	3069	NM_015394	> 10 kb
USF1_ctrl	11	chr13	23656073	> 10 kb		-46	8
USF1_ctrl	19	chr13	24166411	> 10 kb		16	7
USF1_ctrl	11	chr13	26281074	> 10 kb		> 10 kb
USF1_ctrl	23	chr13	26931749	-9011	NM_001166263	-8	19
USF1_ctrl	37	chr13	29867745	> 10 kb		23	13
USF1_ctrl	15	chr13	30089163	-666	NM_005800	69	6
USF1_ctrl	14	chr13	32751727	6173	NM_178006	6232	26
USF1_ctrl	47	chr13	32757966	-66	NM_178006	-7	26
USF1_ctrl	13	chr13	39041147	> 10 kb		> 10 kb
USF1_ctrl	11	chr13	39948865	4277	NR_024505	> 10 kb
USF1_ctrl	13	chr13	45615562	> 10 kb		> 10 kb
USF1_ctrl	12	chr13	48075243	> 10 kb		-83	6
USF1_ctrl	11	chr13	48255420	> 10 kb		> 10 kb
USF1_ctrl	11	chr13	48573414	-9035	NM_014923	-2871	6
USF1_ctrl	17	chr13	48582381	-68	NM_014923	12	17
USF1_ctrl	12	chr13	50925202	73	NM_001039937	-12	7
USF1_ctrl	22	chr13	50943135	> 10 kb		-51	9
USF1_ctrl	12	chr13	51451329	> 10 kb		> 10 kb
USF1_ctrl	11	chr13	52821967	> 10 kb		> 10 kb
USF1_ctrl	11	chr13	59641654	-5535	NM_001042517	> 10 kb
USF1_ctrl	17	chr13	66855718	> 10 kb		> 10 kb
USF1_ctrl	15	chr13	73640647	> 10 kb		> 10 kb
USF1_ctrl	22	chr13	75504100	> 10 kb		10	10
USF1_ctrl	11	chr13	86270264	> 10 kb		> 10 kb
USF1_ctrl	11	chr13	92555065	> 10 kb		> 10 kb
USF1_ctrl	12	chr13	94764900	> 10 kb		> 10 kb
USF1_ctrl	13	chr13	96883485	-990	NM_021033	5	6
USF1_ctrl	12	chr13	97708761	> 10 kb		-49	6
USF1_ctrl	12	chr13	99101406	> 10 kb		> 10 kb
USF1_ctrl	16	chr13	108366162	> 10 kb		9	6
USF1_ctrl	13	chr13	108707597	> 10 kb		-31	8
USF1_ctrl	12	chr13	108874661	> 10 kb		9	7
USF1_ctrl	11	chr13	109545189	> 10 kb		> 10 kb
USF1_ctrl	11	chr13	111781257	> 10 kb		> 10 kb
USF1_ctrl	12	chr13	113140069	> 10 kb		> 10 kb
USF1_ctrl	13	chr13	113223816	> 10 kb		> 10 kb
USF1_ctrl	13	chr13	113552616	5720	NM_000820	> 10 kb
USF1_ctrl	11	chr14	19985735	7302	NM_017807	7399	23
USF1_ctrl	26	chr14	19993193	64	NM_080648	-59	23
USF1_ctrl	41	chr14	19999649	-173	NM_001100814	13	25
USF1_ctrl	12	chr14	22442331	> 10 kb		> 10 kb
USF1_ctrl	15	chr14	22860029	793	NM_004643	-3	6
USF1_ctrl	13	chr14	23634660	1338	NM_001018073	29	17
USF1_ctrl	13	chr14	23700223	-38	NM_006084	5	15
USF1_ctrl	16	chr14	23752667	357	NM_014169	-11	10
USF1_ctrl	13	chr14	24355453	> 10 kb		> 10 kb
USF1_ctrl	14	chr14	30629948	> 10 kb		> 10 kb
USF1_ctrl	12	chr14	30768847	> 10 kb		> 10 kb
USF1_ctrl	11	chr14	30797267	> 10 kb		3960	12
USF1_ctrl	13	chr14	30801228	> 10 kb		-1	12
USF1_ctrl	11	chr14	31725595	> 10 kb		> 10 kb
USF1_ctrl	15	chr14	34315073	> 10 kb		> 10 kb
USF1_ctrl	24	chr14	39870461	> 10 kb		5	22
USF1_ctrl	12	chr14	44152094	> 10 kb		> 10 kb
USF1_ctrl	26	chr14	44501081	-84	NM_015091	-9	8
USF1_ctrl	11	chr14	49334410	> 10 kb		> 10 kb
USF1_ctrl	11	chr14	52220774	> 10 kb		> 10 kb
USF1_ctrl	12	chr14	57964020	-36	NM_012460	891	8
USF1_ctrl	12	chr14	57964950	488	NM_014749	-39	8
USF1_ctrl	11	chr14	61090416	> 10 kb		> 10 kb
USF1_ctrl	11	chr14	61096312	> 10 kb		> 10 kb
USF1_ctrl	11	chr14	61162292	> 10 kb		> 10 kb
USF1_ctrl	11	chr14	61828014	> 10 kb		> 10 kb
USF1_ctrl	11	chr14	62972524	> 10 kb		> 10 kb
USF1_ctrl	12	chr14	63649531	> 10 kb		> 10 kb
USF1_ctrl	15	chr14	66896295	48	NM_015994	-43	6
USF1_ctrl	43	chr14	67353132	-74	NM_015346	6	22
USF1_ctrl	11	chr14	67728524	> 10 kb		> 10 kb
USF1_ctrl	29	chr14	68010476	> 10 kb		21	27
USF1_ctrl	11	chr14	68013142	> 10 kb		-2645	27
USF1_ctrl	24	chr14	68167303	> 10 kb		-12	10
USF1_ctrl	12	chr14	70364403	> 10 kb		-83	8
USF1_ctrl	17	chr14	71528405	> 10 kb		> 10 kb
USF1_ctrl	12	chr14	73000113	-5075	NM_001005743	> 10 kb
USF1_ctrl	20	chr14	73300109	-3356	NM_194278	-43	8
USF1_ctrl	13	chr14	73621368	-40	NM_001024674	> 10 kb
USF1_ctrl	12	chr14	74713161	-60	NM_006827	-35	14
USF1_ctrl	13	chr14	74784076	> 10 kb		> 10 kb
USF1_ctrl	15	chr14	75072243	> 10 kb		-60	6
USF1_ctrl	11	chr14	81070232	-275	NM_005065	> 10 kb
USF1_ctrl	12	chr14	81626872	> 10 kb		> 10 kb
USF1_ctrl	15	chr14	82354848	> 10 kb		43	8
USF1_ctrl	20	chr14	86590365	> 10 kb		1	12
USF1_ctrl	36	chr14	87307513	> 10 kb		3	16
USF1_ctrl	30	chr14	90650716	-15	NM_001102367	-2	34
USF1_ctrl	11	chr14	90685768	> 10 kb		> 10 kb
USF1_ctrl	19	chr14	91642879	-162	NM_001164778	-19	19
USF1_ctrl	11	chr14	92522514	> 10 kb		> 10 kb
USF1_ctrl	11	chr14	93926981	-200	NM_001002235	> 10 kb
USF1_ctrl	11	chr14	94474553	> 10 kb		> 10 kb
USF1_ctrl	11	chr14	94475302	> 10 kb		> 10 kb
USF1_ctrl	11	chr14	94764549	> 10 kb		> 10 kb
USF1_ctrl	11	chr14	94839062	> 10 kb		4519	6
USF1_ctrl	11	chr14	94843672	> 10 kb		-91	6
USF1_ctrl	13	chr14	94988212	> 10 kb		> 10 kb
USF1_ctrl	12	chr14	95898308	1122	NM_018036	-50	12
USF1_ctrl	34	chr14	95998514	> 10 kb		22	10
USF1_ctrl	11	chr14	98374482	> 10 kb		> 10 kb
USF1_ctrl	12	chr14	99107790	> 10 kb		> 10 kb
USF1_ctrl	11	chr14	99501268	> 10 kb		> 10 kb
USF1_ctrl	11	chr14	99587445	> 10 kb		> 10 kb
USF1_ctrl	11	chr14	100062922	> 10 kb		> 10 kb
USF1_ctrl	16	chr14	100941683	> 10 kb		> 10 kb
USF1_ctrl	19	chr14	101484408	> 10 kb		26	24
USF1_ctrl	14	chr14	101816337	> 10 kb		> 10 kb
USF1_ctrl	12	chr14	102821120	> 10 kb		-432	6
USF1_ctrl	14	chr14	105106862	> 10 kb		> 10 kb
USF1_ctrl	15	chr14	105155023	> 10 kb		> 10 kb
USF1_ctrl	11	chr14	105227426	> 10 kb		> 10 kb
USF1_ctrl	13	chr14	106232813	> 10 kb		-10	6
USF1_ctrl	11	chr15	19349319	> 10 kb		> 10 kb
USF1_ctrl	14	chr15	19365072	> 10 kb		> 10 kb
USF1_ctrl	11	chr15	19366887	> 10 kb		> 10 kb
USF1_ctrl	12	chr15	19383759	> 10 kb		> 10 kb
USF1_ctrl	11	chr15	19398993	290	NR_028506	> 10 kb
USF1_ctrl	11	chr15	19399297	-14	NR_028506	> 10 kb
USF1_ctrl	11	chr15	19408536	-9253	NR_028506	> 10 kb
USF1_ctrl	11	chr15	19956124	> 10 kb		> 10 kb
USF1_ctrl	11	chr15	19990779	> 10 kb		> 10 kb
USF1_ctrl	12	chr15	20033664	> 10 kb		> 10 kb
USF1_ctrl	13	chr15	20040986	> 10 kb		> 10 kb
USF1_ctrl	11	chr15	20042651	> 10 kb		> 10 kb
USF1_ctrl	11	chr15	24464069	> 10 kb		-19	9
USF1_ctrl	11	chr15	25923439	> 10 kb		> 10 kb
USF1_ctrl	12	chr15	27144755	> 10 kb		> 10 kb
USF1_ctrl	13	chr15	29238876	> 10 kb		15	9
USF1_ctrl	12	chr15	31969841	> 10 kb		> 10 kb
USF1_ctrl	37	chr15	32398315	-3	NM_005135	12	13
USF1_ctrl	19	chr15	32422654	0	NM_018648	-38	11
USF1_ctrl	11	chr15	33289519	> 10 kb		> 10 kb
USF1_ctrl	23	chr15	33386395	> 10 kb		51	11
USF1_ctrl	18	chr15	36334220	1877	NM_152594	11	7
USF1_ctrl	12	chr15	37440125	> 10 kb		> 10 kb
USF1_ctrl	12	chr15	37443367	> 10 kb		> 10 kb
USF1_ctrl	11	chr15	38178333	7245	NM_001003943	> 10 kb
USF1_ctrl	13	chr15	38459539	-2674	NM_033286	> 10 kb
USF1_ctrl	18	chr15	38644678	-135	NM_001080791	54	15
USF1_ctrl	13	chr15	39363291	-201	NR_026757	-37	7
USF1_ctrl	15	chr15	42863977	> 10 kb		-12	9
USF1_ctrl	14	chr15	43469699	> 10 kb		> 10 kb
USF1_ctrl	11	chr15	43720977	6430	NM_021199	> 10 kb
USF1_ctrl	17	chr15	43728530	> 10 kb		> 10 kb
USF1_ctrl	33	chr15	43785292	> 10 kb		-3	28
USF1_ctrl	12	chr15	43921890	> 10 kb		> 10 kb
USF1_ctrl	11	chr15	48026428	> 10 kb		> 10 kb
USF1_ctrl	12	chr15	51496189	> 10 kb		> 10 kb
USF1_ctrl	12	chr15	54967242	> 10 kb		34	12
USF1_ctrl	11	chr15	58673862	-1864	NM_134262	> 10 kb
USF1_ctrl	23	chr15	62150728	> 10 kb		17	6
USF1_ctrl	14	chr15	67304012	> 10 kb		> 10 kb
USF1_ctrl	15	chr15	67465413	> 10 kb		> 10 kb
USF1_ctrl	12	chr15	67659562	> 10 kb		> 10 kb
USF1_ctrl	12	chr15	68183825	-6516	NM_005078	> 10 kb
USF1_ctrl	12	chr15	68500639	> 10 kb		> 10 kb
USF1_ctrl	20	chr15	69358483	> 10 kb		64	10
USF1_ctrl	11	chr15	69756981	> 10 kb		> 10 kb
USF1_ctrl	11	chr15	70455449	-58	NR_027262	36	11
USF1_ctrl	25	chr15	72677799	-9966	NM_003992	11	21
USF1_ctrl	11	chr15	73717941	1777	NM_018285	> 10 kb
USF1_ctrl	12	chr15	73837987	> 10 kb		> 10 kb
USF1_ctrl	12	chr15	73920194	-2482	NM_173469	34	12
USF1_ctrl	13	chr15	75779137	> 10 kb		> 10 kb
USF1_ctrl	12	chr15	76084963	> 10 kb		> 10 kb
USF1_ctrl	11	chr15	77675607	> 10 kb		> 10 kb
USF1_ctrl	14	chr15	79118496	> 10 kb		> 10 kb
USF1_ctrl	17	chr15	79946832	> 10 kb		-42	8
USF1_ctrl	11	chr15	81430716	> 10 kb		> 10 kb
USF1_ctrl	11	chr15	81445922	-76	NM_031452	> 10 kb
USF1_ctrl	11	chr15	81984448	> 10 kb		> 10 kb
USF1_ctrl	11	chr15	82951156	5904	NM_001007072	> 10 kb
USF1_ctrl	11	chr15	83047544	> 10 kb		> 10 kb
USF1_ctrl	11	chr15	83918581	> 10 kb		> 10 kb
USF1_ctrl	11	chr15	84611436	> 10 kb		> 10 kb
USF1_ctrl	11	chr15	85055943	> 10 kb		> 10 kb
USF1_ctrl	12	chr15	89230082	803	NM_001143783	-25	6
USF1_ctrl	11	chr15	89299078	-31	NM_001017919	13	14
USF1_ctrl	12	chr15	89841439	> 10 kb		> 10 kb
USF1_ctrl	12	chr15	90628280	> 10 kb		> 10 kb
USF1_ctrl	12	chr15	92045053	> 10 kb		> 10 kb
USF1_ctrl	11	chr15	94081022	> 10 kb		> 10 kb
USF1_ctrl	11	chr15	97906189	> 10 kb		> 10 kb
USF1_ctrl	15	chr15	98157551	7103	NR_003260	> 10 kb
USF1_ctrl	21	chr16	1287107	> 10 kb		> 10 kb
USF1_ctrl	24	chr16	1817206	-11	NM_005326	30	22
USF1_ctrl	12	chr16	2593378	-7	NR_015441	-2	9
USF1_ctrl	11	chr16	3273469	-18	NM_005741	> 10 kb
USF1_ctrl	23	chr16	3449297	1305	NM_024845	> 10 kb
USF1_ctrl	11	chr16	4216269	> 10 kb		> 10 kb
USF1_ctrl	13	chr16	5023985	-49	NM_016256	-15	14
USF1_ctrl	11	chr16	5630858	> 10 kb		> 10 kb
USF1_ctrl	13	chr16	9141490	> 10 kb		-29	11
USF1_ctrl	11	chr16	10041710	> 10 kb		> 10 kb
USF1_ctrl	12	chr16	10363937	> 10 kb		> 10 kb
USF1_ctrl	11	chr16	10521990	> 10 kb		> 10 kb
USF1_ctrl	14	chr16	11537049	> 10 kb		> 10 kb
USF1_ctrl	11	chr16	11578479	9250	NM_004862	> 10 kb
USF1_ctrl	11	chr16	11871286	> 10 kb		> 10 kb
USF1_ctrl	13	chr16	12759178	> 10 kb		> 10 kb
USF1_ctrl	11	chr16	12772749	> 10 kb		> 10 kb
USF1_ctrl	11	chr16	13572178	> 10 kb		> 10 kb
USF1_ctrl	21	chr16	14488416	> 10 kb		> 10 kb
USF1_ctrl	12	chr16	15645015	364	NR_030159	-54	11
USF1_ctrl	11	chr16	19348344	> 10 kb		> 10 kb
USF1_ctrl	11	chr16	20290019	> 10 kb		> 10 kb
USF1_ctrl	13	chr16	21184495	> 10 kb		> 10 kb
USF1_ctrl	11	chr16	22538067	> 10 kb		> 10 kb
USF1_ctrl	11	chr16	22560964	> 10 kb		> 10 kb
USF1_ctrl	12	chr16	22588329	> 10 kb		> 10 kb
USF1_ctrl	16	chr16	23416229	> 10 kb		> 10 kb
USF1_ctrl	11	chr16	25678947	> 10 kb		0	6
USF1_ctrl	37	chr16	28410883	20	NM_000086	57	29
USF1_ctrl	14	chr16	28445326	> 10 kb		> 10 kb
USF1_ctrl	12	chr16	28893469	-127	NM_032038	56	9
USF1_ctrl	23	chr16	30365040	-316	NM_012248	> 10 kb
USF1_ctrl	25	chr16	33773080	> 10 kb		3	8
USF1_ctrl	11	chr16	33775783	> 10 kb		-2700	8
USF1_ctrl	20	chr16	33781589	> 10 kb		90	20
USF1_ctrl	12	chr16	33809766	> 10 kb		-8	11
USF1_ctrl	17	chr16	33832448	> 10 kb		-97	7
USF1_ctrl	12	chr16	33842115	> 10 kb		-9764	7
USF1_ctrl	11	chr16	33843584	> 10 kb		> 10 kb
USF1_ctrl	11	chr16	33852119	> 10 kb		5712	9
USF1_ctrl	15	chr16	33853642	> 10 kb		4189	9
USF1_ctrl	21	chr16	33858052	> 10 kb		-221	9
USF1_ctrl	18	chr16	33858592	> 10 kb		22	7
USF1_ctrl	65	chr16	33860696	> 10 kb		-5	26
USF1_ctrl	20	chr16	33861919	> 10 kb		212	7
USF1_ctrl	16	chr16	33862224	> 10 kb		-93	7
USF1_ctrl	39	chr16	33862734	> 10 kb		1	16
USF1_ctrl	39	chr16	33864852	-8156	NR_031727	-89	14
USF1_ctrl	11	chr16	33868654	-4354	NR_031727	-2671	14
USF1_ctrl	12	chr16	45278991	1653	NM_018206	> 10 kb
USF1_ctrl	11	chr16	46446362	> 10 kb		> 10 kb
USF1_ctrl	11	chr16	46971187	5542	NM_003031	> 10 kb
USF1_ctrl	11	chr16	50098940	> 10 kb		> 10 kb
USF1_ctrl	14	chr16	50574272	> 10 kb		> 10 kb
USF1_ctrl	14	chr16	50990093	> 10 kb		> 10 kb
USF1_ctrl	24	chr16	52102912	-8242	NM_001012398	-22	8
USF1_ctrl	11	chr16	52432070	> 10 kb		> 10 kb
USF1_ctrl	16	chr16	52859931	> 10 kb		> 10 kb
USF1_ctrl	11	chr16	53611109	> 10 kb		> 10 kb
USF1_ctrl	11	chr16	54855276	> 10 kb		> 10 kb
USF1_ctrl	15	chr16	55000905	> 10 kb		> 10 kb
USF1_ctrl	14	chr16	55524534	1286	NM_001010989	-4	6
USF1_ctrl	12	chr16	57276169	5	NM_018231	-36	8
USF1_ctrl	11	chr16	59632432	> 10 kb		-29	6
USF1_ctrl	12	chr16	64488341	> 10 kb		> 10 kb
USF1_ctrl	12	chr16	64500992	> 10 kb		> 10 kb
USF1_ctrl	11	chr16	68499111	> 10 kb		> 10 kb
USF1_ctrl	11	chr16	69418495	> 10 kb		> 10 kb
USF1_ctrl	11	chr16	69457392	> 10 kb		0	6
USF1_ctrl	11	chr16	69462666	> 10 kb		-5274	6
USF1_ctrl	11	chr16	69464471	> 10 kb		-7079	6
USF1_ctrl	13	chr16	69483478	> 10 kb		> 10 kb
USF1_ctrl	12	chr16	69571664	> 10 kb		> 10 kb
USF1_ctrl	11	chr16	69579053	> 10 kb		> 10 kb
USF1_ctrl	17	chr16	69700455	> 10 kb		> 10 kb
USF1_ctrl	12	chr16	69746617	> 10 kb		> 10 kb
USF1_ctrl	11	chr16	71568100	> 10 kb		> 10 kb
USF1_ctrl	11	chr16	71662063	> 10 kb		26	6
USF1_ctrl	12	chr16	72546145	> 10 kb		> 10 kb
USF1_ctrl	11	chr16	72745438	> 10 kb		> 10 kb
USF1_ctrl	11	chr16	72883407	-4774	NM_002811	-13	9
USF1_ctrl	38	chr16	73287412	4877	NM_152649	-5	25
USF1_ctrl	12	chr16	76303377	> 10 kb		> 10 kb
USF1_ctrl	11	chr16	77369890	> 10 kb		> 10 kb
USF1_ctrl	12	chr16	77695237	> 10 kb		> 10 kb
USF1_ctrl	13	chr16	78315097	> 10 kb		-18	6
USF1_ctrl	11	chr16	78418244	> 10 kb		> 10 kb
USF1_ctrl	13	chr16	80926218	> 10 kb		11	12
USF1_ctrl	12	chr16	82064438	> 10 kb		> 10 kb
USF1_ctrl	14	chr16	82534134	-6038	NM_013370	> 10 kb
USF1_ctrl	24	chr16	82857656	> 10 kb		11	7
USF1_ctrl	11	chr16	83748153	> 10 kb		> 10 kb
USF1_ctrl	13	chr16	83898834	> 10 kb		-42	11
USF1_ctrl	11	chr16	84566761	> 10 kb		> 10 kb
USF1_ctrl	13	chr16	87810627	-984	NM_182531	-52	10
USF1_ctrl	11	chr17	94821	> 10 kb		> 10 kb
USF1_ctrl	13	chr17	712797	> 10 kb		> 10 kb
USF1_ctrl	11	chr17	1403968	8891	NM_006224	> 10 kb
USF1_ctrl	11	chr17	3653203	-1918	NM_002208	> 10 kb
USF1_ctrl	11	chr17	4571618	-9853	NM_001001683	> 10 kb
USF1_ctrl	11	chr17	6642277	> 10 kb		> 10 kb
USF1_ctrl	27	chr17	6856392	-129	NM_001004333	-13	23
USF1_ctrl	18	chr17	6879817	-300	NM_201566	43	6
USF1_ctrl	12	chr17	7000630	> 10 kb		> 10 kb
USF1_ctrl	23	chr17	7086998	-522	NM_007278	61	11
USF1_ctrl	14	chr17	7701978	-82	NM_032356	> 10 kb
USF1_ctrl	49	chr17	8036337	-2049	NM_017622	-11	37
USF1_ctrl	19	chr17	9169105	> 10 kb		> 10 kb
USF1_ctrl	14	chr17	10569513	4857	NM_001004313	> 10 kb
USF1_ctrl	12	chr17	11147469	> 10 kb		> 10 kb
USF1_ctrl	11	chr17	11436152	-6320	NM_001372	> 10 kb
USF1_ctrl	14	chr17	16282676	-349	NR_027179	37	10
USF1_ctrl	13	chr17	17693334	> 10 kb		19	12
USF1_ctrl	19	chr17	17816849	-2	NM_001130092	24	7
USF1_ctrl	13	chr17	19182492	5987	NR_031591	6847	7
USF1_ctrl	20	chr17	21167071	> 10 kb		-10	18
USF1_ctrl	12	chr17	21170724	> 10 kb		-3663	18
USF1_ctrl	11	chr17	21179833	> 10 kb		> 10 kb
USF1_ctrl	11	chr17	21184063	> 10 kb		> 10 kb
USF1_ctrl	12	chr17	27973876	> 10 kb		> 10 kb
USF1_ctrl	12	chr17	28145872	> 10 kb		> 10 kb
USF1_ctrl	11	chr17	30121524	> 10 kb		> 10 kb
USF1_ctrl	30	chr17	30502335	3387	NM_001033576	> 10 kb
USF1_ctrl	15	chr17	30919209	-5579	NR_003037	-34	8
USF1_ctrl	11	chr17	31266520	> 10 kb		> 10 kb
USF1_ctrl	12	chr17	33094419	> 10 kb		> 10 kb
USF1_ctrl	14	chr17	33369396	> 10 kb		-4548	6
USF1_ctrl	13	chr17	33369800	> 10 kb		-4952	6
USF1_ctrl	11	chr17	33967681	> 10 kb		> 10 kb
USF1_ctrl	14	chr17	34142571	2536	NM_001136498	54	8
USF1_ctrl	35	chr17	34609862	-199	NM_000981	-23	10
USF1_ctrl	14	chr17	34863576	-2524	NM_004774	> 10 kb
USF1_ctrl	14	chr17	35523139	-9176	NM_001012241	-1	7
USF1_ctrl	20	chr17	37107259	8607	NM_005801	41	10
USF1_ctrl	11	chr17	37283416	-8262	NM_018143	> 10 kb
USF1_ctrl	19	chr17	37654367	> 10 kb		> 10 kb
USF1_ctrl	11	chr17	37946981	5505	NM_000263	> 10 kb
USF1_ctrl	19	chr17	38490355	> 10 kb		-62	6
USF1_ctrl	28	chr17	38737526	> 10 kb		-52	16
USF1_ctrl	52	chr17	38756329	> 10 kb		-405	22
USF1_ctrl	11	chr17	38899188	> 10 kb		> 10 kb
USF1_ctrl	38	chr17	39778026	10	NM_002087	-47	20
USF1_ctrl	12	chr17	40580100	-366	NM_006460	> 10 kb
USF1_ctrl	20	chr17	42567937	> 10 kb		217	6
USF1_ctrl	19	chr17	42568138	> 10 kb		16	6
USF1_ctrl	44	chr17	42568966	> 10 kb		-13	11
USF1_ctrl	52	chr17	42569559	> 10 kb		7	15
USF1_ctrl	12	chr17	42571196	> 10 kb		-1630	15
USF1_ctrl	12	chr17	42574267	> 10 kb		-4701	15
USF1_ctrl	17	chr17	42589316	> 10 kb		52	7
USF1_ctrl	14	chr17	42590630	> 10 kb		54	7
USF1_ctrl	18	chr17	42604336	> 10 kb		-4	6
USF1_ctrl	14	chr17	42613976	7687	NM_001256	-9644	6
USF1_ctrl	13	chr17	43379531	5644	NM_018129	-1788	14
USF1_ctrl	15	chr17	43586711	2160	NR_031607	> 10 kb
USF1_ctrl	11	chr17	44010781	-40	NM_024015	27	6
USF1_ctrl	19	chr17	44228330	-1646	NM_173623	> 10 kb
USF1_ctrl	11	chr17	45136521	3759	NM_005827	> 10 kb
USF1_ctrl	23	chr17	45196805	-289	NM_030802	> 10 kb
USF1_ctrl	13	chr17	45805326	234	NM_016504	-36	13
USF1_ctrl	21	chr17	46554292	-1068	NM_001130528	7	18
USF1_ctrl	12	chr17	46992403	> 10 kb		> 10 kb
USF1_ctrl	11	chr17	48591366	> 10 kb		> 10 kb
USF1_ctrl	11	chr17	51996846	> 10 kb		> 10 kb
USF1_ctrl	15	chr17	52255381	-7133	NM_001085430	> 10 kb
USF1_ctrl	11	chr17	52344797	1610	NM_005082	> 10 kb
USF1_ctrl	18	chr17	53949484	765	NM_004687	> 10 kb
USF1_ctrl	11	chr17	54085894	> 10 kb		> 10 kb
USF1_ctrl	16	chr17	55051734	-97	NM_004859	25	8
USF1_ctrl	16	chr17	55218738	> 10 kb		1	8
USF1_ctrl	15	chr17	55825435	-1068	NM_032582	> 10 kb
USF1_ctrl	14	chr17	59204930	-111	NM_020198	26	6
USF1_ctrl	39	chr17	59576958	-211	NR_004380	15	25
USF1_ctrl	14	chr17	59578690	1260	NR_002995	-1717	25
USF1_ctrl	11	chr17	60054644	> 10 kb		> 10 kb
USF1_ctrl	12	chr17	60558798	-5119	NM_001165933	> 10 kb
USF1_ctrl	14	chr17	61627432	-8984	NM_145036	> 10 kb
USF1_ctrl	15	chr17	63820825	> 10 kb		2	17
USF1_ctrl	12	chr17	63859874	> 10 kb		> 10 kb
USF1_ctrl	16	chr17	66363403	> 10 kb		24	7
USF1_ctrl	13	chr17	68598469	1978	NM_139177	> 10 kb
USF1_ctrl	13	chr17	69461646	> 10 kb		> 10 kb
USF1_ctrl	15	chr17	69698108	> 10 kb		> 10 kb
USF1_ctrl	32	chr17	70022204	> 10 kb		110	33
USF1_ctrl	11	chr17	70119977	> 10 kb		> 10 kb
USF1_ctrl	22	chr17	70381112	-362	NM_024417	10	15
USF1_ctrl	11	chr17	70519758	-616	NM_001545	> 10 kb
USF1_ctrl	12	chr17	70593497	-2152	NM_004695	> 10 kb
USF1_ctrl	20	chr17	71363096	0	NM_012478	-34	7
USF1_ctrl	37	chr17	72606769	9786	NR_003013	2	9
USF1_ctrl	12	chr17	73456731	> 10 kb		-34	8
USF1_ctrl	14	chr17	74256051	> 10 kb		555	7
USF1_ctrl	12	chr17	74323657	> 10 kb		> 10 kb
USF1_ctrl	38	chr17	75317120	-2356	NM_178543	32	29
USF1_ctrl	16	chr17	75851995	2734	NM_020914	8	13
USF1_ctrl	12	chr17	76086410	> 10 kb		> 10 kb
USF1_ctrl	12	chr17	77661726	> 10 kb		> 10 kb
USF1_ctrl	11	chr17	77839369	> 10 kb		-32	11
USF1_ctrl	19	chr17	77844019	> 10 kb		42	19
USF1_ctrl	14	chr17	78009307	-41	NM_001038618	-3	9
USF1_ctrl	12	chr17	78155460	> 10 kb		-29	6
USF1_ctrl	18	chr18	144	> 10 kb		-9	9
USF1_ctrl	20	chr18	102453	> 10 kb		> 10 kb
USF1_ctrl	12	chr18	2973052	> 10 kb		> 10 kb
USF1_ctrl	14	chr18	3003571	-1627	NM_014646	-15	7
USF1_ctrl	11	chr18	9063890	> 10 kb		> 10 kb
USF1_ctrl	11	chr18	9125932	-825	NM_015208	> 10 kb
USF1_ctrl	11	chr18	9906397	2443	NM_003574	> 10 kb
USF1_ctrl	12	chr18	11811044	> 10 kb		> 10 kb
USF1_ctrl	11	chr18	12828277	> 10 kb		> 10 kb
USF1_ctrl	12	chr18	13169700	> 10 kb		> 10 kb
USF1_ctrl	11	chr18	17873940	> 10 kb		> 10 kb
USF1_ctrl	14	chr18	19953197	> 10 kb		-19	12
USF1_ctrl	12	chr18	20029514	> 10 kb		-42	6
USF1_ctrl	22	chr18	27777139	-51	NM_014939	-16	20
USF1_ctrl	16	chr18	27788557	> 10 kb		> 10 kb
USF1_ctrl	13	chr18	31179435	-1012	NM_006965	73	7
USF1_ctrl	14	chr18	32010260	> 10 kb		> 10 kb
USF1_ctrl	11	chr18	36769683	> 10 kb		> 10 kb
USF1_ctrl	12	chr18	38360080	> 10 kb		> 10 kb
USF1_ctrl	16	chr18	40669997	> 10 kb		> 10 kb
USF1_ctrl	13	chr18	41700529	> 10 kb		> 10 kb
USF1_ctrl	13	chr18	42167125	-1059	NM_152470	> 10 kb
USF1_ctrl	12	chr18	43633689	> 10 kb		> 10 kb
USF1_ctrl	11	chr18	44233323	> 10 kb		> 10 kb
USF1_ctrl	11	chr18	45419650	> 10 kb		> 10 kb
USF1_ctrl	50	chr18	48573179	> 10 kb		1	32
USF1_ctrl	11	chr18	48899743	> 10 kb		> 10 kb
USF1_ctrl	18	chr18	52457085	-168	NR_024546	-14	20
USF1_ctrl	15	chr18	53936455	> 10 kb		> 10 kb
USF1_ctrl	13	chr18	54042411	2665	NM_001144966	> 10 kb
USF1_ctrl	12	chr18	54226265	> 10 kb		> 10 kb
USF1_ctrl	11	chr18	54271352	2067	NR_029667	> 10 kb
USF1_ctrl	15	chr18	54385860	> 10 kb		> 10 kb
USF1_ctrl	11	chr18	55427400	> 10 kb		> 10 kb
USF1_ctrl	12	chr18	58893579	> 10 kb		-48	12
USF1_ctrl	11	chr18	60062959	> 10 kb		> 10 kb
USF1_ctrl	11	chr18	61046362	> 10 kb		> 10 kb
USF1_ctrl	11	chr18	65887183	> 10 kb		> 10 kb
USF1_ctrl	12	chr18	66509479	> 10 kb		> 10 kb
USF1_ctrl	11	chr18	67321843	> 10 kb		> 10 kb
USF1_ctrl	11	chr18	67718560	> 10 kb		> 10 kb
USF1_ctrl	11	chr18	69246897	> 10 kb		> 10 kb
USF1_ctrl	11	chr18	70049741	> 10 kb		> 10 kb
USF1_ctrl	11	chr18	70369263	> 10 kb		> 10 kb
USF1_ctrl	15	chr18	72259083	> 10 kb		> 10 kb
USF1_ctrl	12	chr18	73047002	> 10 kb		> 10 kb
USF1_ctrl	11	chr18	74497888	> 10 kb		> 10 kb
USF1_ctrl	11	chr18	74714829	> 10 kb		> 10 kb
USF1_ctrl	11	chr18	74823493	> 10 kb		> 10 kb
USF1_ctrl	11	chr18	75844497	5022	NM_006701	> 10 kb
USF1_ctrl	11	chr19	2518981	> 10 kb		> 10 kb
USF1_ctrl	13	chr19	2580909	> 10 kb		> 10 kb
USF1_ctrl	13	chr19	2734590	-237	NM_003021	> 10 kb
USF1_ctrl	11	chr19	3112455	> 10 kb		> 10 kb
USF1_ctrl	30	chr19	3941353	-4893	NM_001961	14	7
USF1_ctrl	35	chr19	4766790	> 10 kb		-15	14
USF1_ctrl	23	chr19	6376182	-361	NM_003685	-27	11
USF1_ctrl	20	chr19	6555162	> 10 kb		22	7
USF1_ctrl	18	chr19	7421696	> 10 kb		-77	8
USF1_ctrl	13	chr19	7813330	-4055	NM_001159944	> 10 kb
USF1_ctrl	13	chr19	9571551	> 10 kb		4	10
USF1_ctrl	12	chr19	10046074	> 10 kb		16	10
USF1_ctrl	24	chr19	10625640	-93	NR_024333	73	25
USF1_ctrl	11	chr19	10808210	-228	NM_006858	> 10 kb
USF1_ctrl	12	chr19	10850967	7715	NM_199141	> 10 kb
USF1_ctrl	13	chr19	12373399	-366	NM_001080821	> 10 kb
USF1_ctrl	14	chr19	12694606	-145	NM_001136196	9	8
USF1_ctrl	17	chr19	12709294	-11	NM_004317	5	17
USF1_ctrl	20	chr19	13976783	1350	NM_002918	> 10 kb
USF1_ctrl	11	chr19	14338612	> 10 kb		45	14
USF1_ctrl	11	chr19	15613071	365	NM_000896	> 10 kb
USF1_ctrl	12	chr19	15652937	8052	NM_023944	> 10 kb
USF1_ctrl	11	chr19	17342091	7045	NM_031310	> 10 kb
USF1_ctrl	37	chr19	17994156	> 10 kb		10	19
USF1_ctrl	12	chr19	19461218	> 10 kb		28	6
USF1_ctrl	12	chr19	19935530	> 10 kb		> 10 kb
USF1_ctrl	14	chr19	35469271	> 10 kb		> 10 kb
USF1_ctrl	16	chr19	39574295	> 10 kb		6071	7
USF1_ctrl	12	chr19	39580367	-6775	NM_032346	-1	7
USF1_ctrl	11	chr19	40197325	> 10 kb		68	9
USF1_ctrl	11	chr19	40249701	> 10 kb		-96	6
USF1_ctrl	11	chr19	40442800	-8935	NM_207291	> 10 kb
USF1_ctrl	13	chr19	40489067	> 10 kb		> 10 kb
USF1_ctrl	12	chr19	40575799	> 10 kb		> 10 kb
USF1_ctrl	25	chr19	40758555	> 10 kb		> 10 kb
USF1_ctrl	15	chr19	41237115	388	NM_152658	1	8
USF1_ctrl	12	chr19	43187137	> 10 kb		41	10
USF1_ctrl	12	chr19	43650844	> 10 kb		> 10 kb
USF1_ctrl	15	chr19	44477154	-1650	NM_172140	-107	6
USF1_ctrl	11	chr19	44584218	-5108	NM_003407	> 10 kb
USF1_ctrl	11	chr19	44594779	-810	NM_022835	-6	11
USF1_ctrl	19	chr19	45016716	-36	NM_006483	6	21
USF1_ctrl	15	chr19	45478528	1859	NR_030371	> 10 kb
USF1_ctrl	22	chr19	45948286	-332	NM_004596	17	10
USF1_ctrl	11	chr19	46180507	-8536	NM_000767	> 10 kb
USF1_ctrl	11	chr19	49794849	> 10 kb		> 10 kb
USF1_ctrl	29	chr19	50373720	-122	NM_212550	> 10 kb
USF1_ctrl	13	chr19	50475095	> 10 kb		> 10 kb
USF1_ctrl	11	chr19	51550821	8688	NM_006247	> 10 kb
USF1_ctrl	18	chr19	52146962	> 10 kb		> 10 kb
USF1_ctrl	16	chr19	52179739	> 10 kb		> 10 kb
USF1_ctrl	11	chr19	52291540	> 10 kb		> 10 kb
USF1_ctrl	20	chr19	52325757	-162	NM_005500	-1	16
USF1_ctrl	12	chr19	52977239	3586	NM_003009	> 10 kb
USF1_ctrl	22	chr19	53967904	> 10 kb		> 10 kb
USF1_ctrl	11	chr19	54031022	723	NM_016246	62	7
USF1_ctrl	14	chr19	54526883	-3605	NM_001774	-13	11
USF1_ctrl	11	chr19	54646902	24	NM_017916	> 10 kb
USF1_ctrl	21	chr19	55072618	125	NM_024682	-31	17
USF1_ctrl	13	chr19	55564448	-3706	NM_004851	16	10
USF1_ctrl	12	chr19	56551426	-1519	NM_001014763	> 10 kb
USF1_ctrl	12	chr19	57266526	> 10 kb		> 10 kb
USF1_ctrl	11	chr19	57586903	-6029	NM_032423	> 10 kb
USF1_ctrl	11	chr19	63092283	-30	NM_001144989	-3	10
USF1_ctrl	14	chr20	291251	> 10 kb		28	8
USF1_ctrl	15	chr20	1051351	4112	NM_006814	-97	8
USF1_ctrl	16	chr20	2165023	> 10 kb		> 10 kb
USF1_ctrl	11	chr20	2230137	5525	NM_003245	> 10 kb
USF1_ctrl	17	chr20	3561474	> 10 kb		> 10 kb
USF1_ctrl	14	chr20	4890631	> 10 kb		> 10 kb
USF1_ctrl	11	chr20	5079553	> 10 kb		-24	7
USF1_ctrl	16	chr20	5695107	> 10 kb		> 10 kb
USF1_ctrl	12	chr20	6000186	> 10 kb		> 10 kb
USF1_ctrl	11	chr20	6615581	> 10 kb		-31	6
USF1_ctrl	12	chr20	13201413	> 10 kb		-39	7
USF1_ctrl	15	chr20	13713578	-47	NM_016649	-37	9
USF1_ctrl	11	chr20	15059601	> 10 kb		> 10 kb
USF1_ctrl	11	chr20	16051827	> 10 kb		> 10 kb
USF1_ctrl	12	chr20	17930434	> 10 kb		-28	7
USF1_ctrl	11	chr20	18654856	> 10 kb		> 10 kb
USF1_ctrl	36	chr20	18722688	-4	NR_026885	-22	21
USF1_ctrl	12	chr20	19350233	> 10 kb		> 10 kb
USF1_ctrl	17	chr20	19560257	> 10 kb		-23	8
USF1_ctrl	11	chr20	20023860	> 10 kb		> 10 kb
USF1_ctrl	11	chr20	20454452	> 10 kb		> 10 kb
USF1_ctrl	12	chr20	21468226	> 10 kb		> 10 kb
USF1_ctrl	12	chr20	25263180	> 10 kb		-31	9
USF1_ctrl	12	chr20	33506053	-583	NM_007186	> 10 kb
USF1_ctrl	11	chr20	39065297	> 10 kb		6	8
USF1_ctrl	11	chr20	39295717	> 10 kb		> 10 kb
USF1_ctrl	15	chr20	39754903	> 10 kb		3	11
USF1_ctrl	13	chr20	42509902	> 10 kb		> 10 kb
USF1_ctrl	19	chr20	42798512	-9389	NM_022358	6	9
USF1_ctrl	12	chr20	43833417	> 10 kb		18	20
USF1_ctrl	18	chr20	43953285	22	NM_080749	64	12
USF1_ctrl	18	chr20	44008621	> 10 kb		46	7
USF1_ctrl	11	chr20	45421408	-2528	NM_012408	> 10 kb
USF1_ctrl	11	chr20	45526726	> 10 kb		> 10 kb
USF1_ctrl	11	chr20	45876737	> 10 kb		> 10 kb
USF1_ctrl	16	chr20	47525420	7167	NM_004975	> 10 kb
USF1_ctrl	14	chr20	48176843	> 10 kb		> 10 kb
USF1_ctrl	11	chr20	48187909	> 10 kb		> 10 kb
USF1_ctrl	17	chr20	48518130	> 10 kb		44	12
USF1_ctrl	11	chr20	52154200	> 10 kb		> 10 kb
USF1_ctrl	11	chr20	52271614	> 10 kb		> 10 kb
USF1_ctrl	16	chr20	54808008	> 10 kb		> 10 kb
USF1_ctrl	14	chr20	55138982	> 10 kb		14	15
USF1_ctrl	11	chr20	56446028	> 10 kb		> 10 kb
USF1_ctrl	14	chr20	57776274	> 10 kb		7	6
USF1_ctrl	11	chr20	61834531	-3890	NM_017806	> 10 kb
USF1_ctrl	11	chr21	14608982	> 10 kb		> 10 kb
USF1_ctrl	11	chr21	15158724	> 10 kb		> 10 kb
USF1_ctrl	14	chr21	16597113	> 10 kb		> 10 kb
USF1_ctrl	11	chr21	23169817	> 10 kb		> 10 kb
USF1_ctrl	11	chr21	26778018	> 10 kb		> 10 kb
USF1_ctrl	11	chr21	27252751	8558	NM_007038	> 10 kb
USF1_ctrl	13	chr21	28025158	8590	NR_024357	> 10 kb
USF1_ctrl	28	chr21	29469786	> 10 kb		-8	7
USF1_ctrl	16	chr21	29566386	> 10 kb		> 10 kb
USF1_ctrl	11	chr21	32592422	6428	NM_206898	-55	6
USF1_ctrl	12	chr21	33509910	> 10 kb		> 10 kb
USF1_ctrl	12	chr21	34274614	> 10 kb		33	6
USF1_ctrl	11	chr21	34815925	5205	NM_203418	> 10 kb
USF1_ctrl	19	chr21	35007025	> 10 kb		11	12
USF1_ctrl	11	chr21	36367579	3425	NM_001757	> 10 kb
USF1_ctrl	13	chr21	36453737	-4971	NM_005128	> 10 kb
USF1_ctrl	13	chr21	36834151	2616	NM_001146078	> 10 kb
USF1_ctrl	11	chr21	38621230	> 10 kb		77	7
USF1_ctrl	11	chr21	38916412	> 10 kb		> 10 kb
USF1_ctrl	17	chr21	39125580	> 10 kb		-34	9
USF1_ctrl	11	chr21	39141572	> 10 kb		> 10 kb
USF1_ctrl	12	chr21	42948326	1396	NM_001001567	> 10 kb
USF1_ctrl	11	chr21	43134051	> 10 kb		> 10 kb
USF1_ctrl	17	chr22	16491657	-70	NM_001039366	> 10 kb
[truncated: 42 more rows]

## Sheet: USF1 ASH peaks
ChIP	Peak height	chromosome	summit	Distance to refGene	refGene	dist to USF1_ctrl	USF1_ctrl peak height
USF1_ASH	9	chr1	557432	-1305	NR_031741	7	38
USF1_ASH	18	chr1	559778	-3651	NR_031741	2	40
USF1_ASH	7	chr1	1230086	3045	NM_030649	> 10 kb
USF1_ASH	6	chr1	1374581	-350	NM_001039211	2	12
USF1_ASH	26	chr1	4263075	> 10 kb		-9	29
USF1_ASH	6	chr1	5635689	> 10 kb		> 10 kb
USF1_ASH	6	chr1	5932084	> 10 kb		> 10 kb
USF1_ASH	7	chr1	6583888	1627	NM_014851	32	19
USF1_ASH	6	chr1	6767215	-755	NM_015215	> 10 kb
USF1_ASH	8	chr1	8152564	> 10 kb		> 10 kb
USF1_ASH	7	chr1	8242063	> 10 kb		-18	17
USF1_ASH	7	chr1	8379621	> 10 kb		> 10 kb
USF1_ASH	6	chr1	9386541	> 10 kb		> 10 kb
USF1_ASH	17	chr1	9883234	9668	NM_020248	9	17
USF1_ASH	11	chr1	10455283	-84	NM_213566	-15	12
USF1_ASH	6	chr1	11685110	> 10 kb		> 10 kb
USF1_ASH	6	chr1	11718628	-100	NM_001040197	> 10 kb
USF1_ASH	23	chr1	11788845	52	NM_001286	-46	16
USF1_ASH	6	chr1	15411481	> 10 kb		> 10 kb
USF1_ASH	11	chr1	15725921	-17	NM_015291	> 10 kb
USF1_ASH	16	chr1	15802810	> 10 kb		-93	17
USF1_ASH	7	chr1	16378386	> 10 kb		> 10 kb
USF1_ASH	8	chr1	16765201	> 10 kb		539	15
USF1_ASH	7	chr1	16766326	> 10 kb		-586	15
USF1_ASH	6	chr1	18534815	> 10 kb		> 10 kb
USF1_ASH	7	chr1	18651867	> 10 kb		-90	14
USF1_ASH	9	chr1	19266811	> 10 kb		25	11
USF1_ASH	13	chr1	20640033	> 10 kb		> 10 kb
USF1_ASH	6	chr1	21454575	> 10 kb		-3532	14
USF1_ASH	8	chr1	22247903	-3803	NM_001791	> 10 kb
USF1_ASH	6	chr1	22305649	> 10 kb		> 10 kb
USF1_ASH	6	chr1	24725237	> 10 kb		> 10 kb
USF1_ASH	10	chr1	24923730	> 10 kb		-6137	11
USF1_ASH	7	chr1	25894365	> 10 kb		> 10 kb
USF1_ASH	7	chr1	26474851	-3948	NM_031286	> 10 kb
USF1_ASH	7	chr1	26631211	-177	NM_024887	> 10 kb
USF1_ASH	6	chr1	26922605	> 10 kb		> 10 kb
USF1_ASH	9	chr1	27099552	-4	NM_022078	-23	13
USF1_ASH	21	chr1	28432129	0	NM_014280	7	24
USF1_ASH	7	chr1	28496112	> 10 kb		> 10 kb
USF1_ASH	6	chr1	29097452	> 10 kb		> 10 kb
USF1_ASH	25	chr1	31099773	> 10 kb		66	18
USF1_ASH	6	chr1	32054223	-57	NM_144569	> 10 kb
USF1_ASH	6	chr1	32991843	> 10 kb		> 10 kb
USF1_ASH	8	chr1	33283576	-8498	NM_013411	> 10 kb
USF1_ASH	6	chr1	33475896	> 10 kb		> 10 kb
USF1_ASH	13	chr1	33669340	> 10 kb		> 10 kb
USF1_ASH	6	chr1	34260137	> 10 kb		> 10 kb
USF1_ASH	6	chr1	35690364	> 10 kb		> 10 kb
USF1_ASH	8	chr1	36512272	> 10 kb		> 10 kb
USF1_ASH	6	chr1	36613053	> 10 kb		53	13
USF1_ASH	6	chr1	36842810	> 10 kb		> 10 kb
USF1_ASH	8	chr1	36888905	> 10 kb		> 10 kb
USF1_ASH	6	chr1	37834125	47	NM_013285	> 10 kb
USF1_ASH	6	chr1	38892403	> 10 kb		> 10 kb
USF1_ASH	11	chr1	39406296	> 10 kb		> 10 kb
USF1_ASH	6	chr1	41286092	> 10 kb		> 10 kb
USF1_ASH	22	chr1	42694351	173	NM_001146192	20	12
USF1_ASH	10	chr1	42920625	-27	NM_004559	-75	19
USF1_ASH	6	chr1	43692986	-740	NM_031207	> 10 kb
USF1_ASH	6	chr1	43767641	-1492	NM_130440	36	13
USF1_ASH	7	chr1	44213133	-55	NM_004047	> 10 kb
USF1_ASH	6	chr1	44858232	> 10 kb		> 10 kb
USF1_ASH	9	chr1	45729568	-142	NM_007170	81	13
USF1_ASH	7	chr1	47797291	> 10 kb		> 10 kb
USF1_ASH	10	chr1	51144659	> 10 kb		> 10 kb
USF1_ASH	6	chr1	51178573	> 10 kb		> 10 kb
USF1_ASH	9	chr1	51198614	-91	NM_007051	12	14
USF1_ASH	7	chr1	51552770	7755	NM_001080494	> 10 kb
USF1_ASH	6	chr1	52117093	103	NM_002525	49	19
USF1_ASH	8	chr1	52941737	-5112	NM_023077	-73	16
USF1_ASH	7	chr1	55164894	> 10 kb		> 10 kb
USF1_ASH	12	chr1	56746956	> 10 kb		-60	14
USF1_ASH	6	chr1	59137484	> 10 kb		> 10 kb
USF1_ASH	9	chr1	59375041	> 10 kb		-26	11
USF1_ASH	6	chr1	61422620	> 10 kb		23	13
USF1_ASH	6	chr1	61595514	> 10 kb		> 10 kb
USF1_ASH	6	chr1	62050667	> 10 kb		> 10 kb
USF1_ASH	10	chr1	62860437	> 10 kb		-49	18
USF1_ASH	11	chr1	64258294	> 10 kb		-24	13
USF1_ASH	6	chr1	68383812	> 10 kb		> 10 kb
USF1_ASH	6	chr1	74781773	> 10 kb		> 10 kb
USF1_ASH	6	chr1	77921203	-273	NM_015534	> 10 kb
USF1_ASH	7	chr1	78856007	-2668	NM_006820	43	15
USF1_ASH	6	chr1	80203943	> 10 kb		> 10 kb
USF1_ASH	7	chr1	84741360	-3201	NM_001081472	> 10 kb
USF1_ASH	12	chr1	88885656	> 10 kb		60	16
USF1_ASH	8	chr1	89129937	-49	NM_001514	15	22
USF1_ASH	6	chr1	89231350	-120	NM_001008662	9	12
USF1_ASH	52	chr1	91625543	> 10 kb		-22	159
USF1_ASH	6	chr1	91980481	> 10 kb		> 10 kb
USF1_ASH	6	chr1	92775348	> 10 kb		> 10 kb
USF1_ASH	6	chr1	94993923	> 10 kb		16	13
USF1_ASH	6	chr1	97236603	> 10 kb		> 10 kb
USF1_ASH	11	chr1	104171470	> 10 kb		5	18
USF1_ASH	9	chr1	110683344	-123	NM_022768	13	30
USF1_ASH	6	chr1	111118054	> 10 kb		> 10 kb
USF1_ASH	9	chr1	111178816	> 10 kb		1	12
USF1_ASH	6	chr1	111920901	> 10 kb		> 10 kb
USF1_ASH	6	chr1	111936381	> 10 kb		> 10 kb
USF1_ASH	6	chr1	141839858	> 10 kb		-1702	11
USF1_ASH	8	chr1	141847026	> 10 kb		-84	15
USF1_ASH	6	chr1	141849948	> 10 kb		-92	15
USF1_ASH	7	chr1	141861009	> 10 kb		51	14
USF1_ASH	6	chr1	142720205	> 10 kb		824	14
USF1_ASH	7	chr1	143641852	1536	NM_001002811	38	16
USF1_ASH	6	chr1	143706903	-525	NM_001002810	604	15
USF1_ASH	6	chr1	143712005	-5627	NM_001002810	-1482	11
USF1_ASH	6	chr1	143732883	> 10 kb		103	12
USF1_ASH	6	chr1	143735860	> 10 kb		935	12
USF1_ASH	6	chr1	143741421	> 10 kb		964	16
USF1_ASH	7	chr1	143746245	> 10 kb		-670	12
USF1_ASH	6	chr1	143751858	> 10 kb		-102	13
USF1_ASH	6	chr1	143754765	> 10 kb		-302	11
USF1_ASH	6	chr1	143766589	> 10 kb		-71	11
USF1_ASH	7	chr1	143770112	> 10 kb		422	15
USF1_ASH	6	chr1	143829502	> 10 kb		-3470	15
USF1_ASH	6	chr1	146817463	-7348	NM_001170755	> 10 kb
USF1_ASH	6	chr1	147359037	> 10 kb		> 10 kb
USF1_ASH	8	chr1	148137679	-99	NM_016074	12	15
USF1_ASH	10	chr1	148452637	> 10 kb		-27	11
USF1_ASH	11	chr1	149437536	-108	NM_001135638	> 10 kb
USF1_ASH	8	chr1	152459731	165	NM_001098616	> 10 kb
USF1_ASH	12	chr1	152797963	-220	NM_017582	53	12
USF1_ASH	13	chr1	152867208	-148	NM_001025107	-34	27
USF1_ASH	9	chr1	153175590	517	NM_006556	> 10 kb
USF1_ASH	17	chr1	153455471	8477	NR_002188	-32	17
USF1_ASH	8	chr1	153456100	7848	NR_002188	-661	17
USF1_ASH	22	chr1	153477709	-16	NM_000157	38	39
USF1_ASH	13	chr1	153498809	9	NM_052837	-7	20
USF1_ASH	8	chr1	153846237	-393	NM_018116	> 10 kb
USF1_ASH	8	chr1	154130257	> 10 kb		> 10 kb
USF1_ASH	6	chr1	154532110	-38	NM_144580	> 10 kb
USF1_ASH	8	chr1	154741636	-4484	NM_005920	> 10 kb
USF1_ASH	6	chr1	157988744	> 10 kb		> 10 kb
USF1_ASH	13	chr1	158988238	> 10 kb		-10	18
USF1_ASH	7	chr1	159353924	565	NM_012394	2102	11
USF1_ASH	6	chr1	159453556	1846	NM_004106	6573	12
USF1_ASH	6	chr1	159460102	-61	NM_001643	27	12
USF1_ASH	8	chr1	160329740	> 10 kb		> 10 kb
USF1_ASH	6	chr1	160400883	> 10 kb		> 10 kb
USF1_ASH	6	chr1	163394763	> 10 kb		> 10 kb
USF1_ASH	6	chr1	163415235	> 10 kb		> 10 kb
USF1_ASH	6	chr1	165112312	-35	NM_053053	> 10 kb
USF1_ASH	6	chr1	167719641	2190	NM_006996	-85	20
USF1_ASH	12	chr1	169721197	-92	NM_015172	> 10 kb
USF1_ASH	6	chr1	170489297	> 10 kb		> 10 kb
USF1_ASH	7	chr1	171712788	-320	NM_004905	19	11
USF1_ASH	6	chr1	178738222	422	NM_032360	> 10 kb
USF1_ASH	6	chr1	180520851	> 10 kb		6875	11
USF1_ASH	7	chr1	183037470	> 10 kb		> 10 kb
USF1_ASH	6	chr1	183872949	> 10 kb		9259	12
USF1_ASH	9	chr1	184718586	> 10 kb		> 10 kb
USF1_ASH	6	chr1	190816394	4915	NM_002922	> 10 kb
USF1_ASH	7	chr1	197406582	> 10 kb		> 10 kb
USF1_ASH	15	chr1	199264405	-4955	NM_017596	> 10 kb
USF1_ASH	6	chr1	199334214	> 10 kb		> 10 kb
USF1_ASH	15	chr1	201163076	-83	NM_021633	19	16
USF1_ASH	18	chr1	202031287	-86	NM_014827	-24	16
USF1_ASH	6	chr1	202523032	> 10 kb		> 10 kb
USF1_ASH	6	chr1	203177417	-2559	NM_001160331	> 10 kb
USF1_ASH	6	chr1	203758296	> 10 kb		> 10 kb
USF1_ASH	9	chr1	204011245	-13	NM_001135662	> 10 kb
USF1_ASH	7	chr1	204439856	> 10 kb		36	16
USF1_ASH	8	chr1	204803133	6019	NM_182665	> 10 kb
USF1_ASH	6	chr1	205483047	> 10 kb		> 10 kb
USF1_ASH	6	chr1	206197135	> 10 kb		> 10 kb
USF1_ASH	7	chr1	206326954	> 10 kb		> 10 kb
USF1_ASH	6	chr1	207913493	-1799	NM_015714	25	14
USF1_ASH	8	chr1	208894003	> 10 kb		5	20
USF1_ASH	6	chr1	215432532	> 10 kb		> 10 kb
USF1_ASH	6	chr1	215774667	> 10 kb		> 10 kb
USF1_ASH	6	chr1	216368661	> 10 kb		> 10 kb
USF1_ASH	6	chr1	216602056	> 10 kb		> 10 kb
USF1_ASH	6	chr1	219938666	> 10 kb		> 10 kb
USF1_ASH	10	chr1	220704983	> 10 kb		> 10 kb
USF1_ASH	10	chr1	220952735	207	NM_144695	> 10 kb
USF1_ASH	6	chr1	224111513	> 10 kb		> 10 kb
USF1_ASH	6	chr1	224337829	> 10 kb		> 10 kb
USF1_ASH	6	chr1	224917578	> 10 kb		> 10 kb
USF1_ASH	7	chr1	226700203	> 10 kb		> 10 kb
USF1_ASH	6	chr1	228393602	> 10 kb		> 10 kb
USF1_ASH	8	chr1	228506500	> 10 kb		> 10 kb
USF1_ASH	6	chr1	232745012	> 10 kb		> 10 kb
USF1_ASH	6	chr1	232868292	> 10 kb		> 10 kb
USF1_ASH	16	chr1	232958024	> 10 kb		> 10 kb
USF1_ASH	6	chr1	233171770	> 10 kb		9488	14
USF1_ASH	6	chr1	233178710	> 10 kb		2548	14
USF1_ASH	6	chr1	233200164	> 10 kb		> 10 kb
USF1_ASH	8	chr1	234269772	> 10 kb		-12	11
USF1_ASH	7	chr1	234834819	-383	NM_018072	> 10 kb
USF1_ASH	6	chr1	238061047	> 10 kb		> 10 kb
USF1_ASH	6	chr1	239095377	> 10 kb		> 10 kb
USF1_ASH	6	chr2	297514	> 10 kb		> 10 kb
USF1_ASH	9	chr2	3286529	> 10 kb		> 10 kb
USF1_ASH	6	chr2	8556352	> 10 kb		> 10 kb
USF1_ASH	6	chr2	9385675	> 10 kb		> 10 kb
USF1_ASH	11	chr2	14547226	> 10 kb		> 10 kb
USF1_ASH	7	chr2	14597245	> 10 kb		> 10 kb
USF1_ASH	6	chr2	17858276	-2990	NM_001105569	> 10 kb
USF1_ASH	6	chr2	18407206	> 10 kb		> 10 kb
USF1_ASH	6	chr2	20962873	> 10 kb		> 10 kb
USF1_ASH	8	chr2	21138558	> 10 kb		> 10 kb
USF1_ASH	6	chr2	26319569	1528	NM_000182	-2	11
USF1_ASH	8	chr2	26332529	> 10 kb		> 10 kb
USF1_ASH	9	chr2	26812762	> 10 kb		> 10 kb
USF1_ASH	9	chr2	27399479	-7	NM_002437	> 10 kb
USF1_ASH	6	chr2	28090234	> 10 kb		> 10 kb
USF1_ASH	18	chr2	29192943	1132	NM_024692	12	17
USF1_ASH	6	chr2	31635729	> 10 kb		> 10 kb
USF1_ASH	6	chr2	36879838	> 10 kb		> 10 kb
USF1_ASH	6	chr2	42186802	> 10 kb		> 10 kb
USF1_ASH	7	chr2	43006040	> 10 kb		> 10 kb
USF1_ASH	9	chr2	43020652	> 10 kb		> 10 kb
USF1_ASH	9	chr2	43328882	> 10 kb		> 10 kb
USF1_ASH	6	chr2	45496398	> 10 kb		> 10 kb
USF1_ASH	16	chr2	45691257	679	NM_018079	-7	19
USF1_ASH	9	chr2	45730889	-1657	NM_005400	> 10 kb
USF1_ASH	10	chr2	46407085	> 10 kb		-38	21
USF1_ASH	6	chr2	46543900	> 10 kb		> 10 kb
USF1_ASH	9	chr2	47425770	> 10 kb		> 10 kb
USF1_ASH	6	chr2	55214830	> 10 kb		> 10 kb
USF1_ASH	9	chr2	61617737	1184	NM_003400	> 10 kb
USF1_ASH	7	chr2	61934058	723	NM_032180	> 10 kb
USF1_ASH	6	chr2	61935457	-676	NM_032180	> 10 kb
USF1_ASH	9	chr2	64196789	> 10 kb		> 10 kb
USF1_ASH	6	chr2	64959129	> 10 kb		> 10 kb
USF1_ASH	6	chr2	65685664	> 10 kb		-111	11
USF1_ASH	12	chr2	67987129	> 10 kb		14	18
USF1_ASH	6	chr2	68508144	> 10 kb		> 10 kb
USF1_ASH	9	chr2	68910092	> 10 kb		> 10 kb
USF1_ASH	7	chr2	69219227	> 10 kb		> 10 kb
USF1_ASH	8	chr2	73562810	> 10 kb		> 10 kb
USF1_ASH	6	chr2	78167541	> 10 kb		> 10 kb
USF1_ASH	8	chr2	84712741	> 10 kb		> 10 kb
USF1_ASH	7	chr2	84909987	> 10 kb		> 10 kb
USF1_ASH	6	chr2	98629556	> 10 kb		> 10 kb
USF1_ASH	9	chr2	99163975	-34	NM_145212	17	17
USF1_ASH	6	chr2	99970311	> 10 kb		> 10 kb
USF1_ASH	6	chr2	101311624	> 10 kb		> 10 kb
USF1_ASH	6	chr2	103404053	> 10 kb		> 10 kb
USF1_ASH	6	chr2	111191991	> 10 kb		> 10 kb
USF1_ASH	7	chr2	112009748	> 10 kb		> 10 kb
USF1_ASH	6	chr2	113016216	254	NM_001137604	> 10 kb
USF1_ASH	6	chr2	113165403	> 10 kb		> 10 kb
USF1_ASH	6	chr2	113268470	-9029	NM_000575	> 10 kb
USF1_ASH	41	chr2	118477495	> 10 kb		12	50
USF1_ASH	6	chr2	120999546	> 10 kb		> 10 kb
USF1_ASH	6	chr2	127527881	> 10 kb		> 10 kb
USF1_ASH	13	chr2	127558313	> 10 kb		> 10 kb
USF1_ASH	7	chr2	127602809	> 10 kb		> 10 kb
USF1_ASH	7	chr2	128500562	776	NM_024545	> 10 kb
USF1_ASH	17	chr2	130351597	> 10 kb		> 10 kb
USF1_ASH	6	chr2	132725973	5149	NR_031608	6916	23
USF1_ASH	10	chr2	132733183	-1172	NR_027020	194	17
USF1_ASH	20	chr2	132735389	-3378	NR_027020	-2	46
USF1_ASH	12	chr2	132735923	-3912	NR_027020	394	36
USF1_ASH	14	chr2	132736617	-4606	NR_027020	-8	27
USF1_ASH	8	chr2	132739170	-7159	NR_027020	-277	25
USF1_ASH	18	chr2	132739675	-7664	NR_027020	359	36
USF1_ASH	7	chr2	132740026	-8015	NR_027020	8	36
USF1_ASH	14	chr2	132740602	-8590	NR_027020	0	52
USF1_ASH	9	chr2	132742262	> 10 kb		-493	33
USF1_ASH	13	chr2	132743247	> 10 kb		720	56
USF1_ASH	17	chr2	132743972	> 10 kb		-5	56
USF1_ASH	18	chr2	132745768	> 10 kb		382	85
USF1_ASH	31	chr2	132746162	> 10 kb		-12	85
USF1_ASH	12	chr2	132746651	> 10 kb		417	32
USF1_ASH	13	chr2	132747070	> 10 kb		-2	32
USF1_ASH	10	chr2	132747442	> 10 kb		4	12
USF1_ASH	8	chr2	132747774	> 10 kb		15	13
USF1_ASH	7	chr2	132749151	> 10 kb		-4	33
USF1_ASH	6	chr2	132749387	> 10 kb		-240	33
USF1_ASH	15	chr2	132751085	> 10 kb		0	60
USF1_ASH	6	chr2	132866487	> 10 kb		> 10 kb
USF1_ASH	6	chr2	134065418	> 10 kb		> 10 kb
USF1_ASH	6	chr2	144313024	> 10 kb		> 10 kb
USF1_ASH	6	chr2	145616214	> 10 kb		> 10 kb
USF1_ASH	6	chr2	151371106	> 10 kb		> 10 kb
USF1_ASH	6	chr2	151698297	> 10 kb		> 10 kb
USF1_ASH	6	chr2	152203488	> 10 kb		> 10 kb
USF1_ASH	11	chr2	152391714	1540	NM_012097	> 10 kb
USF1_ASH	6	chr2	152599714	> 10 kb		> 10 kb
USF1_ASH	6	chr2	155608730	> 10 kb		> 10 kb
USF1_ASH	6	chr2	159236645	> 10 kb		> 10 kb
USF1_ASH	6	chr2	159869366	> 10 kb		> 10 kb
USF1_ASH	6	chr2	160081476	> 10 kb		> 10 kb
USF1_ASH	7	chr2	160178982	2322	NM_013450	> 10 kb
USF1_ASH	10	chr2	161843563	> 10 kb		230	23
USF1_ASH	16	chr2	161843769	> 10 kb		24	23
USF1_ASH	6	chr2	161844174	> 10 kb		-381	23
USF1_ASH	7	chr2	161844987	> 10 kb		-1194	23
USF1_ASH	6	chr2	173707866	> 10 kb		> 10 kb
USF1_ASH	7	chr2	173783705	> 10 kb		3670	12
USF1_ASH	6	chr2	175291215	> 10 kb		> 10 kb
USF1_ASH	6	chr2	177108370	> 10 kb		> 10 kb
USF1_ASH	6	chr2	177193750	> 10 kb		> 10 kb
USF1_ASH	6	chr2	177812957	> 10 kb		> 10 kb
USF1_ASH	9	chr2	181848801	> 10 kb		2	13
USF1_ASH	6	chr2	182582958	> 10 kb		> 10 kb
USF1_ASH	6	chr2	187033642	> 10 kb		> 10 kb
USF1_ASH	8	chr2	190014129	-274	NM_032168	3	14
USF1_ASH	6	chr2	190335519	649	NM_022353	-94	13
USF1_ASH	18	chr2	190939395	> 10 kb		11	31
USF1_ASH	7	chr2	198186618	> 10 kb		> 10 kb
USF1_ASH	8	chr2	202354093	46	NM_020919	> 10 kb
USF1_ASH	8	chr2	204772422	> 10 kb		17	11
USF1_ASH	7	chr2	204807902	> 10 kb		> 10 kb
USF1_ASH	8	chr2	206343232	> 10 kb		> 10 kb
USF1_ASH	6	chr2	208723596	-4475	NM_005210	> 10 kb
USF1_ASH	6	chr2	217146432	> 10 kb		> 10 kb
USF1_ASH	7	chr2	217948330	> 10 kb		> 10 kb
USF1_ASH	12	chr2	218475822	> 10 kb		> 10 kb
USF1_ASH	8	chr2	218508028	9012	NM_022648	> 10 kb
USF1_ASH	6	chr2	218772303	> 10 kb		> 10 kb
USF1_ASH	16	chr2	219792090	-175	NM_005689	> 10 kb
USF1_ASH	6	chr2	227898166	-2305	NM_020194	> 10 kb
USF1_ASH	6	chr2	229490382	> 10 kb		> 10 kb
USF1_ASH	6	chr2	231114640	> 10 kb		> 10 kb
USF1_ASH	6	chr2	232290454	8976	NM_001099285	> 10 kb
USF1_ASH	7	chr2	232777371	> 10 kb		> 10 kb
USF1_ASH	11	chr2	232843869	> 10 kb		3	13
USF1_ASH	6	chr2	233627796	-5483	NM_005541	> 10 kb
USF1_ASH	6	chr2	234334286	629	NM_000463	> 10 kb
USF1_ASH	8	chr2	234553374	> 10 kb		80	13
USF1_ASH	6	chr2	234612022	> 10 kb		> 10 kb
USF1_ASH	12	chr2	235436957	> 10 kb		64	11
USF1_ASH	8	chr2	235455162	> 10 kb		-46	12
USF1_ASH	10	chr2	237378087	> 10 kb		-71	14
USF1_ASH	6	chr2	238168589	-4082	NR_033308	> 10 kb
USF1_ASH	6	chr2	238300077	> 10 kb		47	13
USF1_ASH	7	chr2	240293556	> 10 kb		> 10 kb
USF1_ASH	6	chr2	242409187	8485	NM_001167602	-11	20
USF1_ASH	6	chr2	242473204	> 10 kb		> 10 kb
USF1_ASH	6	chr2	242666158	> 10 kb		> 10 kb
USF1_ASH	6	chr3	589005	> 10 kb		1317	18
USF1_ASH	6	chr3	604018	> 10 kb		-1493	13
USF1_ASH	6	chr3	610800	> 10 kb		721	13
USF1_ASH	6	chr3	633370	> 10 kb		-33	12
USF1_ASH	27	chr3	4483969	-4	NM_182760	4	18
USF1_ASH	6	chr3	5127142	> 10 kb		> 10 kb
USF1_ASH	6	chr3	6906439	> 10 kb		> 10 kb
USF1_ASH	6	chr3	9269785	-3475	NM_001033117	> 10 kb
USF1_ASH	6	chr3	9433939	> 10 kb		> 10 kb
USF1_ASH	6	chr3	9787335	-675	NM_003656	46	11
USF1_ASH	6	chr3	11098539	> 10 kb		> 10 kb
USF1_ASH	6	chr3	13759416	> 10 kb		> 10 kb
USF1_ASH	6	chr3	14368731	> 10 kb		> 10 kb
USF1_ASH	6	chr3	15124060	-8402	NM_022340	> 10 kb
USF1_ASH	6	chr3	16552691	> 10 kb		> 10 kb
USF1_ASH	13	chr3	20202762	-76	NM_001012409	30	12
USF1_ASH	8	chr3	30178081	> 10 kb		> 10 kb
USF1_ASH	6	chr3	30258514	> 10 kb		> 10 kb
USF1_ASH	6	chr3	31188103	> 10 kb		> 10 kb
USF1_ASH	6	chr3	33815044	-25	NM_013374	-53	13
USF1_ASH	23	chr3	35052734	> 10 kb		2	23
USF1_ASH	6	chr3	36508584	> 10 kb		> 10 kb
USF1_ASH	6	chr3	36892931	> 10 kb		> 10 kb
USF1_ASH	25	chr3	38013477	3396	NM_015873	11	33
USF1_ASH	19	chr3	39399820	2	NM_017875	> 10 kb
USF1_ASH	6	chr3	39927506	> 10 kb		> 10 kb
USF1_ASH	6	chr3	40124676	> 10 kb		> 10 kb
USF1_ASH	6	chr3	40326177	1	NM_005875	> 10 kb
USF1_ASH	7	chr3	43759607	> 10 kb		2	14
USF1_ASH	7	chr3	44887031	-4070	NM_003241	16	14
USF1_ASH	6	chr3	45570071	> 10 kb		> 10 kb
USF1_ASH	17	chr3	45858681	-57	NM_020347	-2	25
USF1_ASH	6	chr3	46229927	-5092	NM_001295	> 10 kb
USF1_ASH	6	chr3	49532667	> 10 kb		-46	11
USF1_ASH	6	chr3	49735898	489	NM_021971	> 10 kb
USF1_ASH	14	chr3	49799152	-176	NM_001006115	2	12
USF1_ASH	16	chr3	52066371	-871	NM_001947	-15	15
USF1_ASH	11	chr3	52546203	543	NM_001124767	> 10 kb
USF1_ASH	13	chr3	54331583	> 10 kb		21	22
USF1_ASH	6	chr3	55223714	> 10 kb		> 10 kb
USF1_ASH	11	chr3	57716999	-1214	NM_007159	-11	12
USF1_ASH	9	chr3	58448445	-4417	NM_001128214	5	11
USF1_ASH	6	chr3	61606172	> 10 kb		> 10 kb
USF1_ASH	6	chr3	62624562	> 10 kb		> 10 kb
USF1_ASH	7	chr3	63921145	-7314	NM_001128149	> 10 kb
USF1_ASH	6	chr3	66942913	> 10 kb		> 10 kb
USF1_ASH	7	chr3	67857803	> 10 kb		> 10 kb
USF1_ASH	6	chr3	71114860	> 10 kb		> 10 kb
USF1_ASH	10	chr3	72699556	> 10 kb		> 10 kb
USF1_ASH	6	chr3	73883968	> 10 kb		> 10 kb
USF1_ASH	6	chr3	74661210	-8178	NM_020872	> 10 kb
USF1_ASH	6	chr3	75803645	7469	NM_001124759	-3	13
USF1_ASH	6	chr3	78315676	> 10 kb		> 10 kb
USF1_ASH	6	chr3	78672659	> 10 kb		> 10 kb
USF1_ASH	6	chr3	79476661	> 10 kb		> 10 kb
USF1_ASH	6	chr3	96428049	> 10 kb		> 10 kb
USF1_ASH	7	chr3	102013723	> 10 kb		> 10 kb
USF1_ASH	7	chr3	107556248	> 10 kb		> 10 kb
USF1_ASH	6	chr3	112286703	> 10 kb		-54	11
USF1_ASH	32	chr3	113763498	-86	NM_017945	23	28
USF1_ASH	6	chr3	114252975	> 10 kb		> 10 kb
USF1_ASH	14	chr3	114948247	-350	NM_001690	> 10 kb
USF1_ASH	7	chr3	119337552	> 10 kb		> 10 kb
USF1_ASH	6	chr3	121551171	-296	NM_001099678	> 10 kb
USF1_ASH	6	chr3	123747892	> 10 kb		> 10 kb
USF1_ASH	13	chr3	123995367	-28	NM_024610	78	13
USF1_ASH	6	chr3	125902571	> 10 kb		> 10 kb
USF1_ASH	7	chr3	127670024	7427	NM_001040653	> 10 kb
USF1_ASH	7	chr3	127739342	> 10 kb		> 10 kb
USF1_ASH	10	chr3	128899132	> 10 kb		-22	14
USF1_ASH	11	chr3	130816658	-8387	NM_015103	> 10 kb
USF1_ASH	25	chr3	130892078	-1814	NR_033361	34	30
USF1_ASH	9	chr3	135686808	-456	NM_001042384	> 10 kb
USF1_ASH	6	chr3	136248796	> 10 kb		> 10 kb
USF1_ASH	6	chr3	137752879	> 10 kb		> 10 kb
USF1_ASH	9	chr3	138566881	> 10 kb		> 10 kb
USF1_ASH	26	chr3	139811123	514	NM_018147	0	43
USF1_ASH	6	chr3	142510373	> 10 kb		> 10 kb
USF1_ASH	14	chr3	142571909	> 10 kb		8	12
USF1_ASH	17	chr3	144202985	-76	NM_001080415	22	16
USF1_ASH	6	chr3	144215677	> 10 kb		> 10 kb
USF1_ASH	8	chr3	147825780	> 10 kb		> 10 kb
USF1_ASH	8	chr3	156640905	> 10 kb		> 10 kb
USF1_ASH	7	chr3	157055257	-397	NM_004733	> 10 kb
USF1_ASH	9	chr3	157755793	-165	NM_007107	111	17
USF1_ASH	6	chr3	158282968	> 10 kb		> 10 kb
USF1_ASH	6	chr3	158700129	9	NM_024621	> 10 kb
USF1_ASH	6	chr3	158822942	> 10 kb		> 10 kb
USF1_ASH	8	chr3	160002561	153	NM_001167903	> 10 kb
USF1_ASH	6	chr3	167006859	> 10 kb		> 10 kb
USF1_ASH	6	chr3	167816450	> 10 kb		> 10 kb
USF1_ASH	6	chr3	171234325	-4103	NM_014373	> 10 kb
USF1_ASH	6	chr3	171382287	-57	NM_024947	> 10 kb
USF1_ASH	7	chr3	172109336	-217	NM_020390	> 10 kb
USF1_ASH	7	chr3	172387153	> 10 kb		> 10 kb
USF1_ASH	8	chr3	173795255	> 10 kb		-22	26
USF1_ASH	10	chr3	175333123	> 10 kb		2	14
USF1_ASH	7	chr3	176987283	> 10 kb		> 10 kb
USF1_ASH	6	chr3	178412703	> 10 kb		> 10 kb
USF1_ASH	6	chr3	178986843	> 10 kb		> 10 kb
USF1_ASH	14	chr3	184300172	-114	NM_020166	-53	14
USF1_ASH	7	chr3	184525426	> 10 kb		> 10 kb
USF1_ASH	6	chr3	184637353	-8805	NM_015078	> 10 kb
USF1_ASH	6	chr3	187370227	> 10 kb		> 10 kb
USF1_ASH	12	chr3	187642860	> 10 kb		10	11
USF1_ASH	7	chr3	188331496	8460	NM_052969	> 10 kb
USF1_ASH	8	chr3	188496728	-4225	NM_001031849	> 10 kb
USF1_ASH	12	chr3	188946222	-54	NM_001706	> 10 kb
USF1_ASH	6	chr3	189237052	> 10 kb		> 10 kb
USF1_ASH	6	chr3	195574070	-2310	NM_001135057	> 10 kb
USF1_ASH	7	chr3	195786424	> 10 kb		> 10 kb
USF1_ASH	7	chr3	196473892	-709	NM_152531	> 10 kb
USF1_ASH	13	chr3	197119301	975	NM_005781	> 10 kb
USF1_ASH	7	chr3	198713006	> 10 kb		> 10 kb
USF1_ASH	6	chr3	198753299	> 10 kb		> 10 kb
USF1_ASH	31	chr3	199384580	> 10 kb		130	32
USF1_ASH	6	chr4	26206	> 10 kb		-278	11
USF1_ASH	6	chr4	34444	-8782	NM_182524	-685	13
USF1_ASH	6	chr4	35142	-8084	NM_182524	43	17
USF1_ASH	7	chr4	36472	-6754	NM_182524	602	17
USF1_ASH	6	chr4	40869	-2357	NM_182524	-138	16
USF1_ASH	6	chr4	44616	1340	NM_001039127	2424	17
USF1_ASH	8	chr4	47226	3950	NM_001039127	-186	17
USF1_ASH	8	chr4	765668	> 10 kb		> 10 kb
USF1_ASH	13	chr4	1482912	> 10 kb		> 10 kb
USF1_ASH	11	chr4	2334949	1452	NM_001172660	> 10 kb
USF1_ASH	7	chr4	2390844	-677	NM_001172658	> 10 kb
USF1_ASH	6	chr4	3016863	> 10 kb		> 10 kb
USF1_ASH	6	chr4	4330403	> 10 kb		> 10 kb
USF1_ASH	6	chr4	4424698	> 10 kb		> 10 kb
USF1_ASH	7	chr4	6946472	> 10 kb		-60	13
USF1_ASH	6	chr4	6979100	> 10 kb		3444	13
USF1_ASH	8	chr4	7126406	-5706	NM_025196	-2	15
USF1_ASH	7	chr4	7916633	> 10 kb		> 10 kb
USF1_ASH	7	chr4	15090171	9585	NM_001164720	> 10 kb
USF1_ASH	8	chr4	16817748	> 10 kb		39	17
USF1_ASH	6	chr4	16850818	> 10 kb		> 10 kb
USF1_ASH	19	chr4	17225304	-66	NM_025205	24	20
USF1_ASH	9	chr4	23748784	> 10 kb		-4	19
USF1_ASH	9	chr4	24771689	-388	NM_016955	> 10 kb
USF1_ASH	7	chr4	29015839	> 10 kb		> 10 kb
USF1_ASH	10	chr4	35920029	2344	NM_015230	-89	11
USF1_ASH	6	chr4	37838642	> 10 kb		> 10 kb
USF1_ASH	10	chr4	38121217	> 10 kb		> 10 kb
USF1_ASH	6	chr4	38262101	> 10 kb		> 10 kb
USF1_ASH	6	chr4	40273910	> 10 kb		-53	16
USF1_ASH	7	chr4	40817197	> 10 kb		-16	13
USF1_ASH	14	chr4	44375143	-46	NM_021927	-2	19
USF1_ASH	11	chr4	47160492	-60	NM_017845	50	21
USF1_ASH	19	chr4	56414576	2	NM_001024924	0	16
USF1_ASH	6	chr4	69669907	> 10 kb		> 10 kb
USF1_ASH	6	chr4	70445860	> 10 kb		> 10 kb
USF1_ASH	7	chr4	74131052	> 10 kb		> 10 kb
USF1_ASH	6	chr4	74490006	1171	NM_000477	> 10 kb
USF1_ASH	8	chr4	76658721	44	NM_144721	> 10 kb
USF1_ASH	7	chr4	76868642	-210	NM_003715	> 10 kb
USF1_ASH	9	chr4	77026213	> 10 kb		20	16
USF1_ASH	6	chr4	77153383	2023	NM_001130017	> 10 kb
USF1_ASH	9	chr4	77339010	> 10 kb		0	24
USF1_ASH	6	chr4	77898370	> 10 kb		> 10 kb
USF1_ASH	6	chr4	78297353	-27	NM_004354	> 10 kb
USF1_ASH	6	chr4	79197092	-655	NM_025074	> 10 kb
USF1_ASH	8	chr4	80492891	> 10 kb		-154	35
USF1_ASH	6	chr4	80493520	> 10 kb		-82	25
USF1_ASH	13	chr4	82776047	> 10 kb		18	14
USF1_ASH	33	chr4	84596044	4	NM_133636	36	38
USF1_ASH	6	chr4	87518937	> 10 kb		> 10 kb
USF1_ASH	6	chr4	88058994	> 10 kb		> 10 kb
USF1_ASH	9	chr4	88380735	> 10 kb		> 10 kb
USF1_ASH	6	chr4	89066907	> 10 kb		> 10 kb
USF1_ASH	8	chr4	90197448	-103	NM_014883	> 10 kb
USF1_ASH	6	chr4	93201142	> 10 kb		> 10 kb
USF1_ASH	16	chr4	100069422	-157	NM_001130678	-31	25
USF1_ASH	13	chr4	100461633	-39	NM_000668	9	17
USF1_ASH	8	chr4	100464135	-2541	NM_000668	24	13
USF1_ASH	7	chr4	103579554	> 10 kb		25	11
USF1_ASH	6	chr4	103689201	> 10 kb		> 10 kb
USF1_ASH	7	chr4	108098093	> 10 kb		> 10 kb
USF1_ASH	6	chr4	112311704	> 10 kb		> 10 kb
USF1_ASH	7	chr4	114903408	-877	NM_172129	-141	14
USF1_ASH	11	chr4	121207818	-358	NM_002358	-29	11
USF1_ASH	10	chr4	128773536	-33	NM_015693	-4	21
USF1_ASH	6	chr4	131019159	> 10 kb		> 10 kb
USF1_ASH	6	chr4	136038520	> 10 kb		> 10 kb
USF1_ASH	11	chr4	140407499	> 10 kb		> 10 kb
USF1_ASH	6	chr4	141284439	> 10 kb		> 10 kb
USF1_ASH	11	chr4	148864103	-8799	NM_024605	13	18
USF1_ASH	8	chr4	151443293	> 10 kb		-16	11
USF1_ASH	7	chr4	152901639	-44	NM_004564	21	16
USF1_ASH	12	chr4	164473308	-111	NM_000909	> 10 kb
USF1_ASH	8	chr4	164691006	> 10 kb		-24	12
USF1_ASH	6	chr4	166871466	> 10 kb		> 10 kb
USF1_ASH	6	chr4	171256450	-8504	NM_182662	> 10 kb
USF1_ASH	10	chr4	177626464	> 10 kb		> 10 kb
USF1_ASH	6	chr4	178968979	> 10 kb		> 10 kb
USF1_ASH	6	chr4	183323883	-3556	NR_031640	> 10 kb
USF1_ASH	6	chr4	185635259	-2540	NM_002199	> 10 kb
USF1_ASH	6	chr4	185904848	> 10 kb		> 10 kb
USF1_ASH	6	chr4	187456088	> 10 kb		> 10 kb
USF1_ASH	6	chr4	190757328	> 10 kb		-936	14
USF1_ASH	7	chr4	190786521	> 10 kb		-1565	13
USF1_ASH	7	chr4	190870294	> 10 kb		755	13
USF1_ASH	6	chr4	191078522	> 10 kb		> 10 kb
USF1_ASH	6	chr5	324720	-15	NM_013232	> 10 kb
USF1_ASH	15	chr5	1853811	-684	NM_004553	-26	17
USF1_ASH	6	chr5	5550508	> 10 kb		> 10 kb
USF1_ASH	6	chr5	8978298	> 10 kb		> 10 kb
USF1_ASH	6	chr5	10515421	> 10 kb		7	13
USF1_ASH	9	chr5	15144499	> 10 kb		> 10 kb
USF1_ASH	6	chr5	19938587	> 10 kb		> 10 kb
USF1_ASH	6	chr5	23996569	> 10 kb		> 10 kb
USF1_ASH	6	chr5	32621362	0	NM_006713	> 10 kb
USF1_ASH	9	chr5	36360282	> 10 kb		-47	11
USF1_ASH	6	chr5	36761073	> 10 kb		> 10 kb
USF1_ASH	7	chr5	39406657	-6246	NM_001737	15	15
USF1_ASH	6	chr5	39478376	> 10 kb		> 10 kb
USF1_ASH	7	chr5	39953762	> 10 kb		55	20
USF1_ASH	8	chr5	41940251	25	NM_175921	-116	12
USF1_ASH	6	chr5	42848722	-942	NM_001085486	> 10 kb
USF1_ASH	8	chr5	51499452	> 10 kb		> 10 kb
USF1_ASH	6	chr5	53969581	> 10 kb		> 10 kb
USF1_ASH	10	chr5	54215188	> 10 kb		> 10 kb
USF1_ASH	6	chr5	54841583	> 10 kb		-35	11
USF1_ASH	6	chr5	56261352	> 10 kb		> 10 kb
USF1_ASH	10	chr5	56630768	> 10 kb		> 10 kb
USF1_ASH	6	chr5	63491787	-5639	NM_178532	> 10 kb
USF1_ASH	6	chr5	66569047	> 10 kb		> 10 kb
USF1_ASH	21	chr5	68566360	-17	NM_001799	2	19
USF1_ASH	6	chr5	80268594	> 10 kb		> 10 kb
USF1_ASH	6	chr5	81280219	> 10 kb		-56	16
USF1_ASH	7	chr5	84644092	> 10 kb		> 10 kb
USF1_ASH	6	chr5	86174602	> 10 kb		> 10 kb
USF1_ASH	6	chr5	92894118	> 10 kb		32	16
USF1_ASH	7	chr5	92944773	-25	NM_005654	> 10 kb
USF1_ASH	7	chr5	110090280	68	NM_001039763	54	18
USF1_ASH	20	chr5	110102547	-105	NM_138773	-11	18
USF1_ASH	9	chr5	112101423	-31	NM_001127510	> 10 kb
USF1_ASH	6	chr5	114848062	> 10 kb		> 10 kb
USF1_ASH	6	chr5	121325548	-6	NM_152546	-55	11
USF1_ASH	6	chr5	126140576	-155	NM_005573	> 10 kb
USF1_ASH	6	chr5	130999140	-313	NM_001164386	> 10 kb
USF1_ASH	40	chr5	133734613	-155	NM_003337	9	35
USF1_ASH	6	chr5	133753901	> 10 kb		> 10 kb
USF1_ASH	9	chr5	134288147	> 10 kb		37	37
USF1_ASH	8	chr5	134289062	> 10 kb		-878	37
USF1_ASH	6	chr5	134289524	> 10 kb		1234	29
USF1_ASH	7	chr5	134290806	> 10 kb		-48	29
USF1_ASH	8	chr5	134291532	> 10 kb		46	13
USF1_ASH	9	chr5	136986559	> 10 kb		-30	25
USF1_ASH	7	chr5	139817004	> 10 kb		> 10 kb
USF1_ASH	6	chr5	140680290	244	NM_005642	> 10 kb
USF1_ASH	10	chr5	140920810	> 10 kb		> 10 kb
USF1_ASH	7	chr5	142849283	> 10 kb		> 10 kb
USF1_ASH	6	chr5	145748770	> 10 kb		> 10 kb
USF1_ASH	6	chr5	148323709	> 10 kb		> 10 kb
USF1_ASH	6	chr5	148470877	> 10 kb		> 10 kb
USF1_ASH	6	chr5	148704704	-465	NM_152407	> 10 kb
USF1_ASH	21	chr5	150118806	43	NM_016221	-67	13
USF1_ASH	10	chr5	150807317	-38	NM_078483	-13	16
USF1_ASH	8	chr5	154210421	-16	NM_032385	33	11
USF1_ASH	6	chr5	156345666	> 10 kb		> 10 kb
USF1_ASH	6	chr5	156914805	> 10 kb		3	11
USF1_ASH	9	chr5	158339997	> 10 kb		> 10 kb
USF1_ASH	6	chr5	159826685	> 10 kb		> 10 kb
USF1_ASH	6	chr5	167015871	> 10 kb		> 10 kb
USF1_ASH	7	chr5	168301601	> 10 kb		> 10 kb
USF1_ASH	6	chr5	172074541	> 10 kb		> 10 kb
USF1_ASH	7	chr5	173002883	> 10 kb		> 10 kb
USF1_ASH	15	chr5	173162446	> 10 kb		17	14
USF1_ASH	15	chr5	173247503	-433	NM_030627	> 10 kb
USF1_ASH	6	chr5	175134873	> 10 kb		> 10 kb
USF1_ASH	10	chr5	177596479	-4071	NM_153373	-3	20
USF1_ASH	9	chr5	177945305	4856	NM_173465	> 10 kb
USF1_ASH	6	chr5	178980120	3207	NM_005520	> 10 kb
USF1_ASH	6	chr5	179675584	> 10 kb		> 10 kb
USF1_ASH	9	chr5	180166376	-2869	NM_001114620	> 10 kb
USF1_ASH	7	chr5	180240426	> 10 kb		> 10 kb
USF1_ASH	6	chr6	1390411	> 10 kb		> 10 kb
USF1_ASH	6	chr6	2822047	> 10 kb		> 10 kb
USF1_ASH	6	chr6	3084622	> 10 kb		-27	16
USF1_ASH	6	chr6	3521146	> 10 kb		> 10 kb
USF1_ASH	7	chr6	5430849	> 10 kb		> 10 kb
USF1_ASH	6	chr6	5535583	> 10 kb		> 10 kb
USF1_ASH	6	chr6	6605079	> 10 kb		40	11
USF1_ASH	11	chr6	7535389	-41	NM_152551	> 10 kb
USF1_ASH	6	chr6	8268827	> 10 kb		> 10 kb
USF1_ASH	6	chr6	11372014	> 10 kb		-96	11
USF1_ASH	6	chr6	11733627	> 10 kb		> 10 kb
USF1_ASH	13	chr6	12167010	> 10 kb		> 10 kb
USF1_ASH	8	chr6	13495858	> 10 kb		> 10 kb
USF1_ASH	6	chr6	13539124	> 10 kb		> 10 kb
USF1_ASH	17	chr6	14908303	> 10 kb		-14	29
USF1_ASH	9	chr6	16005344	> 10 kb		4097	12
USF1_ASH	6	chr6	20110058	> 10 kb		> 10 kb
USF1_ASH	6	chr6	22033621	> 10 kb		> 10 kb
USF1_ASH	6	chr6	22095837	> 10 kb		> 10 kb
USF1_ASH	7	chr6	24883285	143	NM_015895	> 10 kb
USF1_ASH	6	chr6	25629375	> 10 kb		> 10 kb
USF1_ASH	6	chr6	26645942	-608	NM_006353	> 10 kb
USF1_ASH	7	chr6	30565176	-73	NM_005516	-27	12
USF1_ASH	7	chr6	31272817	-698	NR_026791	62	18
USF1_ASH	11	chr6	31938755	-68	NM_000434	> 10 kb
USF1_ASH	11	chr6	33493882	161	NM_015921	72	17
USF1_ASH	6	chr6	33822785	-46	NM_054111	> 10 kb
USF1_ASH	7	chr6	34832820	-28	NM_003093	63	12
USF1_ASH	6	chr6	35063748	> 10 kb		> 10 kb
USF1_ASH	7	chr6	36207467	1228	NM_002754	> 10 kb
USF1_ASH	6	chr6	36929330	> 10 kb		-18	13
USF1_ASH	8	chr6	37137363	> 10 kb		> 10 kb
USF1_ASH	11	chr6	37248202	2303	NM_002648	-33	15
USF1_ASH	6	chr6	37263733	> 10 kb		> 10 kb
USF1_ASH	6	chr6	38066913	> 10 kb		> 10 kb
USF1_ASH	6	chr6	38563363	> 10 kb		> 10 kb
USF1_ASH	22	chr6	39020739	> 10 kb		7	25
USF1_ASH	6	chr6	39376508	> 10 kb		> 10 kb
USF1_ASH	8	chr6	43974702	7960	NR_024478	> 10 kb
USF1_ASH	6	chr6	44045280	> 10 kb		> 10 kb
USF1_ASH	15	chr6	47107042	> 10 kb		-45	24
USF1_ASH	7	chr6	47438750	> 10 kb		11	13
USF1_ASH	6	chr6	53275017	> 10 kb		26	28
USF1_ASH	7	chr6	57432731	> 10 kb		> 10 kb
USF1_ASH	6	chr6	57630825	> 10 kb		1485	13
USF1_ASH	6	chr6	57637368	> 10 kb		-3210	11
USF1_ASH	6	chr6	57648568	> 10 kb		-4502	12
USF1_ASH	6	chr6	57706175	> 10 kb		> 10 kb
USF1_ASH	9	chr6	64404710	-9679	NM_015153	> 10 kb
USF1_ASH	7	chr6	64453510	> 10 kb		> 10 kb
USF1_ASH	11	chr6	69056275	> 10 kb		> 10 kb
USF1_ASH	6	chr6	69579905	> 10 kb		> 10 kb
USF1_ASH	8	chr6	72240562	> 10 kb		> 10 kb
USF1_ASH	7	chr6	74419720	737	NM_012434	> 10 kb
USF1_ASH	9	chr6	75675721	> 10 kb		-6	11
USF1_ASH	6	chr6	81389194	> 10 kb		> 10 kb
USF1_ASH	6	chr6	82584503	> 10 kb		> 10 kb
USF1_ASH	6	chr6	82704970	> 10 kb		> 10 kb
USF1_ASH	33	chr6	84994118	-65	NM_014895	7	40
USF1_ASH	7	chr6	86033771	> 10 kb		> 10 kb
USF1_ASH	12	chr6	87921976	-11	NM_015021	> 10 kb
USF1_ASH	8	chr6	90200558	943	NM_014942	-19	11
USF1_ASH	6	chr6	97369374	> 10 kb		> 10 kb
USF1_ASH	9	chr6	99980001	-74	NM_015491	1	14
USF1_ASH	6	chr6	101175216	> 10 kb		> 10 kb
USF1_ASH	6	chr6	106389433	> 10 kb		> 10 kb
USF1_ASH	9	chr6	106880424	-37	NM_004849	-12	11
USF1_ASH	8	chr6	108990680	1919	NM_001455	> 10 kb
USF1_ASH	6	chr6	109810386	68	NM_001142401	323	18
USF1_ASH	19	chr6	109810725	-271	NM_001142402	-16	18
USF1_ASH	9	chr6	110295332	> 10 kb		> 10 kb
USF1_ASH	6	chr6	110297832	> 10 kb		> 10 kb
USF1_ASH	6	chr6	111167135	> 10 kb		1	12
USF1_ASH	16	chr6	111687184	10	NM_153369	-20	12
USF1_ASH	6	chr6	113893875	> 10 kb		> 10 kb
USF1_ASH	11	chr6	119600375	> 10 kb		9	40
USF1_ASH	6	chr6	121608577	> 10 kb		> 10 kb
USF1_ASH	6	chr6	122253603	> 10 kb		> 10 kb
USF1_ASH	9	chr6	126323027	3474	NM_138571	62	24
USF1_ASH	6	chr6	126675289	> 10 kb		> 10 kb
USF1_ASH	6	chr6	127836527	> 10 kb		> 10 kb
USF1_ASH	6	chr6	133075393	1493	NM_004666	> 10 kb
USF1_ASH	6	chr6	137185324	-70	NM_000288	> 10 kb
USF1_ASH	6	chr6	138174412	> 10 kb		> 10 kb
USF1_ASH	6	chr6	138908804	> 10 kb		> 10 kb
USF1_ASH	6	chr6	146213196	> 10 kb		> 10 kb
USF1_ASH	6	chr6	149786558	> 10 kb		> 10 kb
USF1_ASH	6	chr6	150802489	> 10 kb		> 10 kb
USF1_ASH	9	chr6	151815038	-30	NM_017909	-7	12
USF1_ASH	7	chr6	155677931	-614	NM_016020	7	14
USF1_ASH	6	chr6	157171281	> 10 kb		> 10 kb
USF1_ASH	7	chr6	157646450	> 10 kb		26	14
USF1_ASH	6	chr6	157687415	> 10 kb		> 10 kb
USF1_ASH	6	chr6	160032345	1997	NM_000636	> 10 kb
USF1_ASH	10	chr6	162368074	> 10 kb		-3	15
USF1_ASH	6	chr6	167499072	-4998	NM_001145121	> 10 kb
USF1_ASH	9	chr6	168408237	> 10 kb		> 10 kb
USF1_ASH	9	chr6	170303471	> 10 kb		-24	20
USF1_ASH	6	chr7	2485632	> 10 kb		> 10 kb
USF1_ASH	15	chr7	4781773	-16	NM_014855	> 10 kb
USF1_ASH	7	chr7	5829226	-90	NR_023382	> 10 kb
USF1_ASH	6	chr7	7182711	-6059	NM_020156	> 10 kb
USF1_ASH	7	chr7	13997709	-135	NM_001163148	55	13
USF1_ASH	6	chr7	22495325	> 10 kb		> 10 kb
USF1_ASH	8	chr7	25958433	-2303	NR_029597	> 10 kb
USF1_ASH	10	chr7	26870990	-125	NM_003930	> 10 kb
USF1_ASH	6	chr7	30628355	> 10 kb		> 10 kb
USF1_ASH	6	chr7	35654760	> 10 kb		> 10 kb
USF1_ASH	7	chr7	37291039	> 10 kb		> 10 kb
USF1_ASH	6	chr7	38915338	-14	NM_080631	52	14
USF1_ASH	16	chr7	41993209	> 10 kb		101	19
USF1_ASH	6	chr7	43932212	308	NM_001077664	> 10 kb
USF1_ASH	7	chr7	44137516	-7845	NM_006230	-1	25
USF1_ASH	17	chr7	44497066	-157	NM_015332	14	21
USF1_ASH	6	chr7	46271274	> 10 kb		> 10 kb
USF1_ASH	8	chr7	47480106	> 10 kb		> 10 kb
USF1_ASH	9	chr7	47579162	> 10 kb		> 10 kb
USF1_ASH	6	chr7	50540580	> 10 kb		> 10 kb
USF1_ASH	6	chr7	55291167	> 10 kb		> 10 kb
USF1_ASH	6	chr7	64592139	> 10 kb		222	21
USF1_ASH	9	chr7	64592360	> 10 kb		1	21
USF1_ASH	8	chr7	65286968	> 10 kb		> 10 kb
USF1_ASH	12	chr7	68182657	> 10 kb		-43	14
USF1_ASH	10	chr7	68351488	> 10 kb		49	15
USF1_ASH	6	chr7	72933015	> 10 kb		> 10 kb
USF1_ASH	7	chr7	75355872	9620	NM_001040456	> 10 kb
USF1_ASH	6	chr7	75430365	> 10 kb		> 10 kb
USF1_ASH	6	chr7	79677844	> 10 kb		68	20
USF1_ASH	6	chr7	80384644	1958	NM_006379	> 10 kb
USF1_ASH	8	chr7	81782295	> 10 kb		-149	13
USF1_ASH	6	chr7	86244300	> 10 kb		> 10 kb
USF1_ASH	6	chr7	91409843	1719	NM_147185	> 10 kb
USF1_ASH	15	chr7	91892009	> 10 kb		-49	17
USF1_ASH	29	chr7	92699605	17	NM_024553	6	37
USF1_ASH	6	chr7	97163840	> 10 kb		> 10 kb
USF1_ASH	7	chr7	98908250	-200	NM_001013258	5	13
USF1_ASH	6	chr7	99230808	> 10 kb		-53	13
USF1_ASH	7	chr7	99983625	8856	NM_006076	> 10 kb
USF1_ASH	6	chr7	100109081	-217	NM_005273	> 10 kb
USF1_ASH	7	chr7	100302875	-10	NM_003302	> 10 kb
USF1_ASH	7	chr7	100388757	> 10 kb		-7	33
USF1_ASH	6	chr7	101287150	> 10 kb		> 10 kb
USF1_ASH	6	chr7	103120848	> 10 kb		> 10 kb
USF1_ASH	6	chr7	103191341	> 10 kb		> 10 kb
USF1_ASH	6	chr7	104311659	> 10 kb		> 10 kb
USF1_ASH	9	chr7	104540274	> 10 kb		> 10 kb
USF1_ASH	6	chr7	104949275	645	NM_019042	> 10 kb
USF1_ASH	8	chr7	105849294	> 10 kb		> 10 kb
USF1_ASH	6	chr7	105852993	> 10 kb		> 10 kb
USF1_ASH	14	chr7	105912386	> 10 kb		41	26
USF1_ASH	6	chr7	106039736	> 10 kb		> 10 kb
USF1_ASH	6	chr7	106992356	-162	NM_006348	> 10 kb
USF1_ASH	6	chr7	107996865	267	NM_182529	628	27
USF1_ASH	22	chr7	107997518	-73	NM_012328	-25	27
USF1_ASH	13	chr7	116230369	> 10 kb		0	11
USF1_ASH	6	chr7	119791619	> 10 kb		> 10 kb
USF1_ASH	9	chr7	121904343	> 10 kb		-4	17
USF1_ASH	6	chr7	126820641	-639	NM_176814	-62	11
USF1_ASH	9	chr7	128651613	-486	NM_015328	> 10 kb
USF1_ASH	10	chr7	130443486	615	NR_015431	> 10 kb
USF1_ASH	7	chr7	131467762	> 10 kb		> 10 kb
USF1_ASH	7	chr7	131855329	> 10 kb		> 10 kb
USF1_ASH	6	chr7	133701914	> 10 kb		7927	15
USF1_ASH	6	chr7	133709904	> 10 kb		-63	15
USF1_ASH	9	chr7	134483321	16	NM_018295	22	14
USF1_ASH	19	chr7	138675881	-555	NM_197964	44	24
USF1_ASH	6	chr7	139090976	> 10 kb		> 10 kb
USF1_ASH	6	chr7	139535841	> 10 kb		> 10 kb
USF1_ASH	6	chr7	141010884	> 10 kb		9	12
USF1_ASH	8	chr7	141434412	> 10 kb		92	15
USF1_ASH	6	chr7	143228537	1567	NM_014719	> 10 kb
USF1_ASH	6	chr7	148268821	> 10 kb		> 10 kb
USF1_ASH	14	chr7	149200909	-80	NM_145230	> 10 kb
USF1_ASH	6	chr7	149743789	> 10 kb		> 10 kb
USF1_ASH	10	chr7	150390607	3018	NM_003040	> 10 kb
USF1_ASH	7	chr7	151669592	> 10 kb		-26	22
USF1_ASH	6	chr7	152925691	> 10 kb		> 10 kb
USF1_ASH	6	chr7	154693090	> 10 kb		> 10 kb
USF1_ASH	6	chr7	154723710	3292	NM_198337	15	12
USF1_ASH	6	chr8	2190007	> 10 kb		> 10 kb
USF1_ASH	6	chr8	2265762	> 10 kb		> 10 kb
USF1_ASH	6	chr8	10309923	> 10 kb		> 10 kb
USF1_ASH	6	chr8	11838813	> 10 kb		> 10 kb
USF1_ASH	7	chr8	14590696	> 10 kb		> 10 kb
USF1_ASH	6	chr8	16934099	4982	NM_181723	> 10 kb
USF1_ASH	6	chr8	17238532	> 10 kb		-50	11
USF1_ASH	12	chr8	17689167	> 10 kb		-100	33
USF1_ASH	6	chr8	20225946	> 10 kb		> 10 kb
USF1_ASH	6	chr8	21423501	> 10 kb		> 10 kb
USF1_ASH	7	chr8	23611896	7970	NM_001136271	> 10 kb
USF1_ASH	12	chr8	23731410	> 10 kb		> 10 kb
USF1_ASH	6	chr8	25115242	> 10 kb		> 10 kb
USF1_ASH	6	chr8	26241353	> 10 kb		> 10 kb
USF1_ASH	16	chr8	28006883	381	NM_018091	> 10 kb
USF1_ASH	6	chr8	28571658	> 10 kb		> 10 kb
USF1_ASH	6	chr8	28812119	7976	NM_024567	> 10 kb
USF1_ASH	6	chr8	29640219	> 10 kb		> 10 kb
USF1_ASH	7	chr8	29681156	> 10 kb		> 10 kb
USF1_ASH	10	chr8	30076904	4441	NM_015344	> 10 kb
USF1_ASH	7	chr8	41581082	> 10 kb		5898	11
USF1_ASH	6	chr8	41586767	> 10 kb		213	11
USF1_ASH	8	chr8	48587812	> 10 kb		> 10 kb
USF1_ASH	10	chr8	54918382	20	NM_213619	-1	14
USF1_ASH	6	chr8	56060379	> 10 kb		> 10 kb
USF1_ASH	7	chr8	58281225	> 10 kb		-356	25
USF1_ASH	9	chr8	58285243	> 10 kb		-161	23
USF1_ASH	11	chr8	61868143	> 10 kb		14	17
USF1_ASH	11	chr8	67201940	109	NM_184085	-35	13
USF1_ASH	9	chr8	67582454	> 10 kb		-332	14
USF1_ASH	6	chr8	69588271	> 10 kb		> 10 kb
USF1_ASH	7	chr8	82229116	> 10 kb		> 10 kb
USF1_ASH	8	chr8	82917246	-171	NM_152836	7	24
USF1_ASH	7	chr8	86047381	> 10 kb		> 10 kb
USF1_ASH	6	chr8	96041336	> 10 kb		58	17
USF1_ASH	6	chr8	96043441	> 10 kb		19	15
USF1_ASH	6	chr8	96294249	> 10 kb		> 10 kb
USF1_ASH	9	chr8	97253593	> 10 kb		23	12
USF1_ASH	6	chr8	102285349	1699	NM_001042511	> 10 kb
USF1_ASH	11	chr8	102872429	185	NM_032041	-3	21
USF1_ASH	6	chr8	106422279	> 10 kb		> 10 kb
USF1_ASH	6	chr8	106883646	> 10 kb		> 10 kb
USF1_ASH	6	chr8	107142027	> 10 kb		> 10 kb
USF1_ASH	6	chr8	109167569	-2481	NM_178565	> 10 kb
USF1_ASH	10	chr8	109525022	-6	NM_014673	> 10 kb
USF1_ASH	8	chr8	111809799	> 10 kb		1	12
USF1_ASH	6	chr8	115991550	> 10 kb		> 10 kb
USF1_ASH	6	chr8	117304369	> 10 kb		> 10 kb
USF1_ASH	8	chr8	123086951	> 10 kb		> 10 kb
USF1_ASH	6	chr8	123581232	> 10 kb		> 10 kb
USF1_ASH	7	chr8	123740971	> 10 kb		-20	12
USF1_ASH	6	chr8	123898542	> 10 kb		-36	13
USF1_ASH	6	chr8	124529368	> 10 kb		> 10 kb
USF1_ASH	9	chr8	125701197	> 10 kb		-1335	11
USF1_ASH	8	chr8	126173266	2	NM_173685	-29	12
USF1_ASH	6	chr8	126593777	> 10 kb		-67	11
USF1_ASH	6	chr8	130834554	> 10 kb		> 10 kb
USF1_ASH	7	chr8	145046167	> 10 kb		-105	12
USF1_ASH	7	chr8	145128988	3634	NM_032789	> 10 kb
USF1_ASH	6	chr8	145149730	-8839	NM_198572	> 10 kb
USF1_ASH	6	chr8	146173161	> 10 kb		> 10 kb
USF1_ASH	10	chr9	1008339	> 10 kb		> 10 kb
USF1_ASH	8	chr9	1289661	> 10 kb		> 10 kb
USF1_ASH	7	chr9	6747875	235	NM_001146694	> 10 kb
USF1_ASH	7	chr9	15614949	> 10 kb		> 10 kb
USF1_ASH	6	chr9	16646949	> 10 kb		> 10 kb
USF1_ASH	6	chr9	18489660	> 10 kb		> 10 kb
USF1_ASH	6	chr9	19151855	> 10 kb		28	14
USF1_ASH	7	chr9	22751886	> 10 kb		> 10 kb
USF1_ASH	6	chr9	32542230	391	NM_005802	> 10 kb
USF1_ASH	6	chr9	32688453	> 10 kb		> 10 kb
USF1_ASH	7	chr9	33254133	625	NM_004323	> 10 kb
USF1_ASH	10	chr9	33280489	-20	NM_147134	21	12
USF1_ASH	6	chr9	33319462	> 10 kb		-139	26
USF1_ASH	6	chr9	34847502	> 10 kb		> 10 kb
USF1_ASH	10	chr9	37592979	> 10 kb		-38	18
USF1_ASH	6	chr9	38371281	> 10 kb		6564	11
USF1_ASH	6	chr9	38423050	-8607	NM_001007563	> 10 kb
USF1_ASH	15	chr9	44010718	> 10 kb		4	41
USF1_ASH	6	chr9	67902366	> 10 kb		334	15
USF1_ASH	7	chr9	67902683	> 10 kb		17	15
USF1_ASH	7	chr9	67904194	> 10 kb		63	23
USF1_ASH	7	chr9	67907097	> 10 kb		-149	30
USF1_ASH	13	chr9	67909288	> 10 kb		29	55
USF1_ASH	8	chr9	67910556	> 10 kb		-526	15
USF1_ASH	10	chr9	67911095	> 10 kb		919	33
USF1_ASH	8	chr9	67911994	> 10 kb		20	33
USF1_ASH	9	chr9	67915410	> 10 kb		29	23
USF1_ASH	8	chr9	67916449	> 10 kb		313	19
USF1_ASH	7	chr9	67916745	> 10 kb		17	19
USF1_ASH	6	chr9	72285282	> 10 kb		> 10 kb
USF1_ASH	6	chr9	74264341	> 10 kb		> 10 kb
USF1_ASH	6	chr9	74776407	> 10 kb		> 10 kb
USF1_ASH	29	chr9	77979994	> 10 kb		-3	33
USF1_ASH	7	chr9	84971491	> 10 kb		> 10 kb
USF1_ASH	10	chr9	89284689	> 10 kb		> 10 kb
USF1_ASH	6	chr9	92999552	> 10 kb		29	13
USF1_ASH	28	chr9	94127467	-94	NM_001012267	46	32
USF1_ASH	6	chr9	95307680	> 10 kb		> 10 kb
USF1_ASH	19	chr9	99724315	357	NM_016481	67	33
USF1_ASH	6	chr9	100126571	> 10 kb		> 10 kb
USF1_ASH	6	chr9	101061701	> 10 kb		-2	11
USF1_ASH	6	chr9	101158889	> 10 kb		> 10 kb
USF1_ASH	6	chr9	108965121	> 10 kb		> 10 kb
USF1_ASH	6	chr9	109953019	> 10 kb		> 10 kb
USF1_ASH	6	chr9	111181311	> 10 kb		> 10 kb
USF1_ASH	6	chr9	111685862	> 10 kb		> 10 kb
USF1_ASH	10	chr9	111831619	> 10 kb		> 10 kb
USF1_ASH	10	chr9	114101769	> 10 kb		12	19
USF1_ASH	6	chr9	114307888	> 10 kb		> 10 kb
USF1_ASH	6	chr9	115732059	> 10 kb		> 10 kb
USF1_ASH	11	chr9	116389834	20	NM_004888	-30	19
USF1_ASH	12	chr9	120725462	> 10 kb		26	17
USF1_ASH	10	chr9	123895500	205	NM_001139442	> 10 kb
USF1_ASH	11	chr9	124067603	-640	NR_027125	-8	19
USF1_ASH	17	chr9	124707613	-231	NM_001100588	15	18
USF1_ASH	6	chr9	127212489	> 10 kb		> 10 kb
USF1_ASH	8	chr9	129874628	4329	NM_001006641	> 10 kb
USF1_ASH	11	chr9	130124283	234	NM_015679	> 10 kb
USF1_ASH	6	chr9	130486620	866	NM_001122821	> 10 kb
USF1_ASH	6	chr9	130838589	-484	NM_032809	-4	13
USF1_ASH	6	chr9	131070954	> 10 kb		-26	11
USF1_ASH	7	chr9	131119806	-3309	NM_001012715	12	13
USF1_ASH	6	chr9	131297759	> 10 kb		> 10 kb
USF1_ASH	15	chr9	131386365	> 10 kb		10	12
USF1_ASH	15	chr9	132042894	> 10 kb		10	23
USF1_ASH	6	chr9	133135949	5777	NM_033387	> 10 kb
USF1_ASH	7	chr9	133520317	> 10 kb		-11	17
USF1_ASH	6	chr9	135959135	> 10 kb		> 10 kb
USF1_ASH	7	chr9	136360954	2818	NM_002957	> 10 kb
USF1_ASH	6	chr9	137522829	8752	NM_144654	> 10 kb
USF1_ASH	6	chr9	138582369	> 10 kb		> 10 kb
USF1_ASH	6	chr9	139283773	-8327	NM_017723	> 10 kb
USF1_ASH	11	chr9	139549325	> 10 kb		-4	11
USF1_ASH	7	chr9	140143368	> 10 kb		> 10 kb
USF1_ASH	6	chr10	2924363	> 10 kb		> 10 kb
USF1_ASH	7	chr10	3814414	3058	NM_001300	> 10 kb
USF1_ASH	6	chr10	5244964	> 10 kb		> 10 kb
USF1_ASH	6	chr10	6820086	> 10 kb		> 10 kb
USF1_ASH	7	chr10	10629700	> 10 kb		> 10 kb
USF1_ASH	6	chr10	11032510	1621	NR_015413	> 10 kb
USF1_ASH	6	chr10	11597573	> 10 kb		> 10 kb
USF1_ASH	7	chr10	12125421	-393	NM_080599	36	21
USF1_ASH	7	chr10	13042801	> 10 kb		> 10 kb
USF1_ASH	6	chr10	17115446	> 10 kb		> 10 kb
USF1_ASH	6	chr10	21575033	> 10 kb		> 10 kb
USF1_ASH	11	chr10	23394678	> 10 kb		-2	18
USF1_ASH	6	chr10	31310036	> 10 kb		-12	15
USF1_ASH	6	chr10	34099944	> 10 kb		> 10 kb
USF1_ASH	12	chr10	35350642	> 10 kb		-13	28
USF1_ASH	7	chr10	44581051	> 10 kb		230	12
USF1_ASH	7	chr10	44680625	> 10 kb		> 10 kb
USF1_ASH	6	chr10	46468084	> 10 kb		-6004	11
USF1_ASH	7	chr10	46560366	-6525	NR_003277	> 10 kb
USF1_ASH	7	chr10	46560954	-7113	NR_003277	> 10 kb
USF1_ASH	6	chr10	49775469	> 10 kb		> 10 kb
USF1_ASH	7	chr10	50086794	> 10 kb		> 10 kb
USF1_ASH	11	chr10	51497619	-70	NM_001005751	> 10 kb
USF1_ASH	6	chr10	55452958	> 10 kb		> 10 kb
USF1_ASH	6	chr10	62060675	> 10 kb		> 10 kb
USF1_ASH	12	chr10	64562832	-180	NM_030759	> 10 kb
USF1_ASH	6	chr10	69758277	-3496	NM_012207	-45	22
USF1_ASH	7	chr10	69763395	-706	NM_001033083	-5163	22
USF1_ASH	8	chr10	70150803	-173	NM_018237	> 10 kb
USF1_ASH	28	chr10	70609720	-278	NM_003171	-12	48
USF1_ASH	7	chr10	71424233	> 10 kb		> 10 kb
USF1_ASH	6	chr10	72592610	> 10 kb		> 10 kb
USF1_ASH	10	chr10	73783531	1381	NM_017626	13	12
USF1_ASH	6	chr10	73784967	-55	NM_001002762	-1423	12
USF1_ASH	9	chr10	74055832	72	NM_006077	> 10 kb
USF1_ASH	6	chr10	74788035	587	NM_145170	> 10 kb
USF1_ASH	12	chr10	75606208	-241	NM_001123	> 10 kb
USF1_ASH	11	chr10	75744129	> 10 kb		> 10 kb
USF1_ASH	8	chr10	76660526	5249	NM_144589	> 10 kb
USF1_ASH	6	chr10	77085735	> 10 kb		> 10 kb
USF1_ASH	7	chr10	79459294	-30	NM_007055	12	17
USF1_ASH	6	chr10	79848156	> 10 kb		> 10 kb
USF1_ASH	7	chr10	82198332	-5685	NM_001128309	> 10 kb
USF1_ASH	7	chr10	86237238	> 10 kb		13	11
USF1_ASH	6	chr10	88389152	> 10 kb		> 10 kb
USF1_ASH	9	chr10	89612034	1139	NM_001126049	> 10 kb
USF1_ASH	6	chr10	91082884	666	NM_001031683	68	12
USF1_ASH	6	chr10	92981013	> 10 kb		> 10 kb
USF1_ASH	7	chr10	96661324	> 10 kb		> 10 kb
USF1_ASH	33	chr10	98551473	> 10 kb		-89	91
USF1_ASH	8	chr10	102114844	-8478	NR_026762	-35	12
USF1_ASH	9	chr10	102746589	-365	NM_032429	> 10 kb
USF1_ASH	8	chr10	104391817	-2424	NM_030912	> 10 kb
USF1_ASH	6	chr10	105451473	> 10 kb		> 10 kb
USF1_ASH	6	chr10	112145859	> 10 kb		-145	11
USF1_ASH	6	chr10	114770713	> 10 kb		27	14
USF1_ASH	8	chr10	116301510	> 10 kb		65	13
USF1_ASH	7	chr10	117749790	> 10 kb		64	17
USF1_ASH	12	chr10	119931189	> 10 kb		8	26
USF1_ASH	10	chr10	120553326	> 10 kb		69	13
USF1_ASH	7	chr10	121642081	-131	NM_007190	26	18
USF1_ASH	6	chr10	123188585	> 10 kb		> 10 kb
USF1_ASH	6	chr10	124757550	750	NM_022466	-61	12
USF1_ASH	16	chr10	124903737	-14	NM_001007793	0	18
USF1_ASH	9	chr10	125695237	> 10 kb		> 10 kb
USF1_ASH	7	chr10	126656747	> 10 kb		> 10 kb
USF1_ASH	9	chr10	127564505	-4632	NM_018180	1447	24
USF1_ASH	7	chr10	127564905	-5032	NM_018180	1047	24
USF1_ASH	8	chr10	127565512	-5639	NM_018180	440	24
USF1_ASH	7	chr10	127571047	-4050	NM_145235	-169	32
USF1_ASH	7	chr10	127571625	-3472	NM_145235	-747	32
USF1_ASH	8	chr10	127572867	-2230	NM_145235	985	16
USF1_ASH	12	chr10	127574073	-1024	NM_145235	-221	16
USF1_ASH	6	chr10	127583895	8798	NM_145235	-81	11
USF1_ASH	8	chr10	127584206	9109	NM_145235	-392	11
USF1_ASH	6	chr10	127584544	9447	NM_145235	-730	11
USF1_ASH	6	chr10	132243252	> 10 kb		> 10 kb
USF1_ASH	11	chr10	135102493	> 10 kb		29	14
USF1_ASH	11	chr11	317289	-6376	NM_021034	> 10 kb
USF1_ASH	7	chr11	344068	> 10 kb		> 10 kb
USF1_ASH	6	chr11	1007130	> 10 kb		> 10 kb
USF1_ASH	9	chr11	6415984	2845	NM_000613	53	11
USF1_ASH	19	chr11	6597250	17	NM_000391	13	43
USF1_ASH	12	chr11	7489461	-2115	NM_003621	4	20
USF1_ASH	6	chr11	7551667	> 10 kb		> 10 kb
USF1_ASH	8	chr11	7613114	> 10 kb		> 10 kb
USF1_ASH	13	chr11	7965343	-99	NM_003754	42	28
USF1_ASH	7	chr11	12831960	> 10 kb		-29	13
USF1_ASH	6	chr11	13350578	> 10 kb		> 10 kb
USF1_ASH	7	chr11	14877240	-6914	NM_024514	> 10 kb
USF1_ASH	7	chr11	15485869	> 10 kb		> 10 kb
USF1_ASH	6	chr11	15571584	> 10 kb		> 10 kb
USF1_ASH	6	chr11	15582937	> 10 kb		> 10 kb
USF1_ASH	6	chr11	15757323	> 10 kb		> 10 kb
USF1_ASH	6	chr11	17782475	> 10 kb		> 10 kb
USF1_ASH	19	chr11	18300655	264	NM_005316	37	13
USF1_ASH	6	chr11	19397337	> 10 kb		> 10 kb
USF1_ASH	11	chr11	20339077	-2729	NM_006410	-2	16
USF1_ASH	12	chr11	20556505	> 10 kb		-5	16
USF1_ASH	6	chr11	27204348	> 10 kb		> 10 kb
USF1_ASH	8	chr11	34349719	> 10 kb		> 10 kb
USF1_ASH	6	chr11	34486909	3012	NM_198381	> 10 kb
USF1_ASH	6	chr11	35471935	> 10 kb		> 10 kb
USF1_ASH	15	chr11	36267553	21	NM_014186	-30	26
USF1_ASH	6	chr11	39154350	> 10 kb		> 10 kb
USF1_ASH	10	chr11	44535246	-8470	NM_002231	> 10 kb
USF1_ASH	6	chr11	45076143	4004	NM_020229	> 10 kb
USF1_ASH	8	chr11	46176601	> 10 kb		> 10 kb
USF1_ASH	6	chr11	46974530	> 10 kb		4	11
USF1_ASH	7	chr11	47167728	-3195	NM_016223	-139	16
USF1_ASH	7	chr11	47477061	-4413	NM_198700	> 10 kb
USF1_ASH	7	chr11	56743291	> 10 kb		> 10 kb
USF1_ASH	9	chr11	57265479	182	NM_170746	> 10 kb
USF1_ASH	6	chr11	57296894	> 10 kb		> 10 kb
USF1_ASH	11	chr11	61206242	1757	NM_006133	> 10 kb
USF1_ASH	16	chr11	61257596	> 10 kb		> 10 kb
USF1_ASH	7	chr11	61316894	169	NM_004111	> 10 kb
USF1_ASH	6	chr11	61969170	> 10 kb		> 10 kb
USF1_ASH	9	chr11	62203168	-66	NM_015853	4	13
USF1_ASH	13	chr11	62295299	-151	NM_006473	32	28
USF1_ASH	6	chr11	63705793	-4369	NM_006819	> 10 kb
USF1_ASH	7	chr11	64521132	-40	NM_138456	> 10 kb
USF1_ASH	7	chr11	64593528	> 10 kb		22	14
USF1_ASH	16	chr11	64942880	-3964	NR_028272	10	23
USF1_ASH	23	chr11	65011831	-9977	NR_002819	-20	18
USF1_ASH	35	chr11	65236040	-24	NM_182710	8	40
USF1_ASH	14	chr11	65746967	> 10 kb		2	17
USF1_ASH	6	chr11	67269389	> 10 kb		> 10 kb
USF1_ASH	6	chr11	68498921	6109	NM_198923	> 10 kb
USF1_ASH	12	chr11	69652987	> 10 kb		17	12
USF1_ASH	9	chr11	69850472	> 10 kb		8	13
USF1_ASH	20	chr11	71492185	-216	NM_017907	2	23
USF1_ASH	6	chr11	74702666	> 10 kb		> 10 kb
USF1_ASH	20	chr11	75203531	-328	NM_003369	28	19
USF1_ASH	6	chr11	77741377	> 10 kb		> 10 kb
USF1_ASH	6	chr11	80586378	> 10 kb		> 10 kb
USF1_ASH	6	chr11	81264523	> 10 kb		> 10 kb
USF1_ASH	6	chr11	82897709	> 10 kb		26	15
USF1_ASH	6	chr11	83544181	> 10 kb		> 10 kb
USF1_ASH	6	chr11	85017351	42	NM_018480	> 10 kb
USF1_ASH	6	chr11	88043613	> 10 kb		> 10 kb
USF1_ASH	6	chr11	92910791	5402	NM_020179	> 10 kb
USF1_ASH	8	chr11	95163945	656	NM_014679	> 10 kb
USF1_ASH	6	chr11	102762978	> 10 kb		> 10 kb
USF1_ASH	6	chr11	106941276	394	NM_138775	> 10 kb
USF1_ASH	6	chr11	107337942	> 10 kb		> 10 kb
USF1_ASH	7	chr11	107423074	> 10 kb		> 10 kb
USF1_ASH	6	chr11	110087154	1506	NM_020809	> 10 kb
USF1_ASH	6	chr11	111287505	177	NM_001885	> 10 kb
USF1_ASH	6	chr11	113555452	> 10 kb		-83	13
USF1_ASH	8	chr11	113574242	> 10 kb		> 10 kb
USF1_ASH	6	chr11	118443735	33	NM_021729	-331	11
USF1_ASH	8	chr11	118478066	-72	NM_001382	36	22
USF1_ASH	6	chr11	121816045	> 10 kb		-61	18
USF1_ASH	6	chr11	124088214	> 10 kb		> 10 kb
USF1_ASH	9	chr11	124967581	-367	NM_152713	> 10 kb
USF1_ASH	6	chr11	127828751	> 10 kb		> 10 kb
USF1_ASH	6	chr11	127908732	> 10 kb		> 10 kb
USF1_ASH	6	chr11	131287605	1684	NM_016522	> 10 kb
USF1_ASH	6	chr11	131606343	> 10 kb		> 10 kb
USF1_ASH	6	chr12	1990965	-7028	NM_152640	851	12
USF1_ASH	6	chr12	2725986	> 10 kb		> 10 kb
USF1_ASH	9	chr12	2856605	-20	NR_027365	> 10 kb
USF1_ASH	6	chr12	3600270	> 10 kb		> 10 kb
USF1_ASH	6	chr12	4505297	> 10 kb		> 10 kb
USF1_ASH	8	chr12	4517884	13	NM_020374	100	17
USF1_ASH	7	chr12	6430983	-40	NR_015382	14	11
USF1_ASH	6	chr12	8766309	> 10 kb		> 10 kb
USF1_ASH	6	chr12	12019814	> 10 kb		> 10 kb
USF1_ASH	8	chr12	12531078	> 10 kb		-17	15
USF1_ASH	8	chr12	13104964	> 10 kb		> 10 kb
USF1_ASH	9	chr12	13142424	-2449	NM_153823	> 10 kb
USF1_ASH	7	chr12	14359220	> 10 kb		> 10 kb
USF1_ASH	12	chr12	17141953	> 10 kb		36	16
USF1_ASH	6	chr12	18630927	> 10 kb		> 10 kb
USF1_ASH	10	chr12	25372475	> 10 kb		-57	12
USF1_ASH	9	chr12	25586217	> 10 kb		> 10 kb
USF1_ASH	6	chr12	25636101	> 10 kb		> 10 kb
USF1_ASH	6	chr12	27388501	> 10 kb		> 10 kb
USF1_ASH	7	chr12	28235121	> 10 kb		> 10 kb
USF1_ASH	6	chr12	28386708	> 10 kb		> 10 kb
USF1_ASH	7	chr12	30895885	> 10 kb		-36	11
USF1_ASH	6	chr12	32881891	> 10 kb		> 10 kb
USF1_ASH	7	chr12	40043747	> 10 kb		> 10 kb
USF1_ASH	6	chr12	42437876	951	NM_001098615	> 10 kb
USF1_ASH	6	chr12	47351661	-4019	NR_002951	> 10 kb
USF1_ASH	21	chr12	47396941	106	NM_001240	19	19
USF1_ASH	7	chr12	47947912	2781	NM_032704	> 10 kb
USF1_ASH	7	chr12	49081992	1134	NR_033200	> 10 kb
USF1_ASH	7	chr12	49186197	1163	NM_173602	> 10 kb
USF1_ASH	9	chr12	49750228	> 10 kb		> 10 kb
USF1_ASH	6	chr12	50566116	-1943	NM_182608	32	12
USF1_ASH	6	chr12	51043504	4071	NM_002283	> 10 kb
USF1_ASH	6	chr12	51686506	178	NM_001417	> 10 kb
USF1_ASH	7	chr12	52176492	3045	NM_006301	> 10 kb
USF1_ASH	8	chr12	52713042	-56	NM_018953	> 10 kb
USF1_ASH	22	chr12	54396067	-19	NM_001487	-4	13
USF1_ASH	6	chr12	54947887	554	NM_001099337	> 10 kb
USF1_ASH	12	chr12	56432545	-115	NM_000075	66	15
USF1_ASH	6	chr12	56585506	> 10 kb		> 10 kb
USF1_ASH	6	chr12	57268095	> 10 kb		> 10 kb
USF1_ASH	6	chr12	60941164	710	NM_006313	31	11
USF1_ASH	6	chr12	61881340	> 10 kb		> 10 kb
USF1_ASH	7	chr12	62636050	> 10 kb		-17	15
USF1_ASH	8	chr12	62768665	> 10 kb		> 10 kb
USF1_ASH	6	chr12	63131809	-394	NM_013254	> 10 kb
USF1_ASH	6	chr12	63305865	> 10 kb		> 10 kb
USF1_ASH	6	chr12	63827529	> 10 kb		> 10 kb
USF1_ASH	7	chr12	64094824	> 10 kb		> 10 kb
USF1_ASH	9	chr12	67988874	> 10 kb		> 10 kb
USF1_ASH	7	chr12	69492414	> 10 kb		-45	13
USF1_ASH	6	chr12	70434901	-23	NM_014999	> 10 kb
USF1_ASH	6	chr12	74035631	> 10 kb		> 10 kb
USF1_ASH	10	chr12	82463472	> 10 kb		> 10 kb
USF1_ASH	7	chr12	88081998	> 10 kb		-6417	12
USF1_ASH	7	chr12	90438906	> 10 kb		> 10 kb
USF1_ASH	6	chr12	91462431	> 10 kb		2319	12
USF1_ASH	10	chr12	91889068	> 10 kb		> 10 kb
USF1_ASH	6	chr12	93896027	> 10 kb		> 10 kb
USF1_ASH	6	chr12	94233893	7567	NR_029895	> 10 kb
USF1_ASH	8	chr12	94860991	-210	NM_152435	> 10 kb
USF1_ASH	15	chr12	95133370	> 10 kb		> 10 kb
USF1_ASH	12	chr12	95352329	> 10 kb		2	11
USF1_ASH	9	chr12	100198058	23	NM_014503	> 10 kb
USF1_ASH	6	chr12	102097104	> 10 kb		> 10 kb
USF1_ASH	7	chr12	102875408	-286	NM_001135570	8279	22
USF1_ASH	16	chr12	102883707	-15	NM_003211	-20	22
USF1_ASH	10	chr12	102955673	> 10 kb		> 10 kb
USF1_ASH	6	chr12	103204579	-277	NM_003330	> 10 kb
USF1_ASH	9	chr12	105563024	> 10 kb		> 10 kb
USF1_ASH	6	chr12	106428327	> 10 kb		> 10 kb
USF1_ASH	6	chr12	108311464	558	NM_001101421	> 10 kb
USF1_ASH	12	chr12	108918660	-84	NM_139201	> 10 kb
USF1_ASH	8	chr12	109513204	-7758	NM_139283	> 10 kb
USF1_ASH	8	chr12	110935521	-13	NM_006817	> 10 kb
USF1_ASH	7	chr12	111638828	> 10 kb		> 10 kb
USF1_ASH	6	chr12	112055673	2730	NM_004658	> 10 kb
USF1_ASH	12	chr12	112888498	60	NM_001146699	> 10 kb
USF1_ASH	6	chr12	115313184	> 10 kb		> 10 kb
USF1_ASH	25	chr12	119239969	> 10 kb		0	38
USF1_ASH	6	chr12	119696270	> 10 kb		> 10 kb
USF1_ASH	10	chr12	120051399	-3661	NM_002562	> 10 kb
USF1_ASH	10	chr12	120274693	-46	NM_016237	12	31
USF1_ASH	6	chr12	120840773	-89	NM_144668	> 10 kb
USF1_ASH	7	chr12	120986567	> 10 kb		> 10 kb
USF1_ASH	12	chr12	121316965	55	NM_022916	86	15
USF1_ASH	6	chr12	121913532	> 10 kb		> 10 kb
USF1_ASH	11	chr12	124685461	> 10 kb		61	21
USF1_ASH	6	chr12	127125090	> 10 kb		> 10 kb
USF1_ASH	6	chr12	129120641	> 10 kb		> 10 kb
USF1_ASH	6	chr12	130979720	23	NM_001002020	> 10 kb
USF1_ASH	6	chr13	19910453	> 10 kb		> 10 kb
USF1_ASH	8	chr13	23656027	> 10 kb		46	11
USF1_ASH	7	chr13	24166427	> 10 kb		-16	19
USF1_ASH	19	chr13	26931741	-9003	NM_001166263	8	23
USF1_ASH	6	chr13	28991295	> 10 kb		> 10 kb
USF1_ASH	13	chr13	29867768	> 10 kb		-23	37
USF1_ASH	6	chr13	30089232	-597	NM_005800	-69	15
USF1_ASH	6	chr13	31507881	4445	NM_023037	> 10 kb
USF1_ASH	26	chr13	32757959	-59	NM_178006	7	47
USF1_ASH	7	chr13	32758452	-552	NM_178006	-486	47
USF1_ASH	6	chr13	48075160	> 10 kb		83	12
USF1_ASH	6	chr13	48570543	> 10 kb		2871	11
USF1_ASH	17	chr13	48582393	-56	NM_014923	-12	17
USF1_ASH	7	chr13	49922693	> 10 kb		> 10 kb
USF1_ASH	7	chr13	50925190	85	NM_001039937	12	12
USF1_ASH	9	chr13	50943084	> 10 kb		51	22
USF1_ASH	6	chr13	67522747	> 10 kb		> 10 kb
USF1_ASH	6	chr13	71548925	> 10 kb		> 10 kb
USF1_ASH	10	chr13	75504110	> 10 kb		-10	22
USF1_ASH	6	chr13	76375960	> 10 kb		> 10 kb
USF1_ASH	6	chr13	84136031	> 10 kb		> 10 kb
USF1_ASH	6	chr13	84765998	> 10 kb		> 10 kb
USF1_ASH	7	chr13	93604790	> 10 kb		> 10 kb
USF1_ASH	6	chr13	94638612	> 10 kb		> 10 kb
USF1_ASH	6	chr13	95064646	> 10 kb		> 10 kb
USF1_ASH	6	chr13	96474775	> 10 kb		> 10 kb
USF1_ASH	6	chr13	96883490	-985	NM_021033	-5	13
USF1_ASH	6	chr13	97437292	> 10 kb		> 10 kb
USF1_ASH	6	chr13	97708712	> 10 kb		49	12
USF1_ASH	6	chr13	108366171	> 10 kb		-9	16
USF1_ASH	8	chr13	108707566	> 10 kb		31	13
USF1_ASH	7	chr13	108874670	> 10 kb		-9	12
USF1_ASH	7	chr13	113848828	> 10 kb		> 10 kb
USF1_ASH	23	chr14	19993134	5	NM_080648	59	26
USF1_ASH	25	chr14	19999662	-186	NM_001100814	-13	41
USF1_ASH	10	chr14	20218158	-4017	NM_001145	> 10 kb
USF1_ASH	6	chr14	22860026	790	NM_004643	3	15
USF1_ASH	17	chr14	23634689	1367	NM_001018073	-29	13
USF1_ASH	6	chr14	23654078	253	NR_028099	> 10 kb
USF1_ASH	15	chr14	23700228	-33	NM_006084	-5	13
USF1_ASH	10	chr14	23752656	368	NM_014169	11	16
USF1_ASH	12	chr14	30801227	> 10 kb		1	13
USF1_ASH	12	chr14	34661257	12	NM_017917	> 10 kb
USF1_ASH	6	chr14	37746841	-113	NM_001049	> 10 kb
USF1_ASH	22	chr14	39870466	> 10 kb		-5	24
USF1_ASH	8	chr14	44501072	-93	NM_015091	9	26
USF1_ASH	6	chr14	46063201	> 10 kb		> 10 kb
USF1_ASH	6	chr14	48296881	> 10 kb		> 10 kb
USF1_ASH	6	chr14	49554964	> 10 kb		> 10 kb
USF1_ASH	6	chr14	49858025	9229	NM_015684	> 10 kb
USF1_ASH	6	chr14	49871994	> 10 kb		> 10 kb
USF1_ASH	6	chr14	52656046	> 10 kb		> 10 kb
USF1_ASH	6	chr14	54331593	> 10 kb		> 10 kb
USF1_ASH	8	chr14	54948335	-7	NM_014924	> 10 kb
USF1_ASH	8	chr14	57964911	449	NM_014749	39	12
USF1_ASH	6	chr14	66896252	91	NM_015994	43	15
USF1_ASH	7	chr14	67275575	> 10 kb		> 10 kb
USF1_ASH	22	chr14	67353138	-80	NM_015346	-6	43
USF1_ASH	27	chr14	68010497	> 10 kb		-21	29
USF1_ASH	10	chr14	68167291	> 10 kb		12	24
USF1_ASH	8	chr14	70364320	> 10 kb		83	12
USF1_ASH	6	chr14	71657835	> 10 kb		> 10 kb
USF1_ASH	8	chr14	73147392	-5908	NM_001037162	> 10 kb
USF1_ASH	6	chr14	73260042	-9162	NM_006029	> 10 kb
USF1_ASH	8	chr14	73300066	-3313	NM_194278	43	20
USF1_ASH	7	chr14	73321085	2563	NM_001043318	> 10 kb
USF1_ASH	14	chr14	74713126	-25	NM_006827	35	12
USF1_ASH	12	chr14	74877633	> 10 kb		> 10 kb
USF1_ASH	6	chr14	75072183	> 10 kb		60	15
USF1_ASH	6	chr14	76320988	> 10 kb		> 10 kb
USF1_ASH	13	chr14	80757511	-184	NM_201595	> 10 kb
USF1_ASH	6	chr14	81191968	> 10 kb		> 10 kb
USF1_ASH	8	chr14	82354891	> 10 kb		-43	15
USF1_ASH	9	chr14	84033543	> 10 kb		> 10 kb
USF1_ASH	6	chr14	85542784	> 10 kb		> 10 kb
USF1_ASH	12	chr14	86590366	> 10 kb		-1	20
USF1_ASH	16	chr14	87307516	> 10 kb		-3	36
USF1_ASH	34	chr14	90650714	-17	NM_001102367	2	30
USF1_ASH	19	chr14	91642860	-143	NM_001164778	19	19
USF1_ASH	9	chr14	93813521	> 10 kb		> 10 kb
USF1_ASH	6	chr14	94843581	> 10 kb		91	11
USF1_ASH	6	chr14	95731980	-8907	NM_000623	> 10 kb
USF1_ASH	12	chr14	95898258	1172	NM_018036	50	12
USF1_ASH	10	chr14	95998536	> 10 kb		-22	34
USF1_ASH	6	chr14	96298995	> 10 kb		> 10 kb
USF1_ASH	6	chr14	96490752	> 10 kb		> 10 kb
USF1_ASH	6	chr14	99573675	> 10 kb		> 10 kb
USF1_ASH	24	chr14	101484434	> 10 kb		-26	19
USF1_ASH	6	chr14	101581303	> 10 kb		> 10 kb
USF1_ASH	8	chr14	102654346	-8070	NM_006291	> 10 kb
USF1_ASH	6	chr14	102820688	> 10 kb		432	12
USF1_ASH	6	chr14	106232803	> 10 kb		10	13
USF1_ASH	9	chr15	24464050	> 10 kb		19	11
USF1_ASH	6	chr15	29035917	> 10 kb		> 10 kb
USF1_ASH	9	chr15	29238891	> 10 kb		-15	13
USF1_ASH	8	chr15	32181841	276	NM_152595	> 10 kb
USF1_ASH	13	chr15	32398327	-15	NM_005135	-12	37
USF1_ASH	11	chr15	32422615	38	NM_018648	38	19
USF1_ASH	11	chr15	33386446	> 10 kb		-51	23
USF1_ASH	7	chr15	36334231	1888	NM_152594	-11	18
USF1_ASH	15	chr15	38644732	-189	NM_001080791	-54	18
USF1_ASH	7	chr15	39363254	-238	NR_026757	37	13
USF1_ASH	6	chr15	41267724	2295	NM_037370	> 10 kb
USF1_ASH	7	chr15	41871536	-232	NM_001018108	> 10 kb
USF1_ASH	9	chr15	42863965	> 10 kb		12	15
USF1_ASH	28	chr15	43785290	> 10 kb		3	33
USF1_ASH	6	chr15	45798841	864	NM_153618	> 10 kb
USF1_ASH	6	chr15	47041894	1038	NM_203349	> 10 kb
USF1_ASH	6	chr15	47894440	> 10 kb		> 10 kb
USF1_ASH	12	chr15	54967276	> 10 kb		-34	12
USF1_ASH	7	chr15	56411827	> 10 kb		> 10 kb
USF1_ASH	6	chr15	57819320	> 10 kb		> 10 kb
USF1_ASH	8	chr15	60585937	> 10 kb		> 10 kb
USF1_ASH	6	chr15	60728445	1644	NM_015059	> 10 kb
USF1_ASH	6	chr15	61632901	> 10 kb		> 10 kb
USF1_ASH	6	chr15	62150745	> 10 kb		-17	23
USF1_ASH	6	chr15	62184780	9551	NM_003099	> 10 kb
USF1_ASH	8	chr15	63113305	-4276	NM_139242	> 10 kb
USF1_ASH	7	chr15	65919804	> 10 kb		> 10 kb
USF1_ASH	6	chr15	68399065	> 10 kb		> 10 kb
USF1_ASH	10	chr15	69358547	> 10 kb		-64	20
USF1_ASH	6	chr15	70314711	-3974	NM_002654	> 10 kb
USF1_ASH	11	chr15	70455485	-22	NR_027262	-36	11
USF1_ASH	8	chr15	71713016	-211	NM_017455	> 10 kb
USF1_ASH	8	chr15	72179610	> 10 kb		> 10 kb
USF1_ASH	21	chr15	72677810	-9955	NM_003992	-11	25
USF1_ASH	12	chr15	73415466	40	NM_017828	> 10 kb
USF1_ASH	12	chr15	73920228	-2448	NM_173469	-34	12
USF1_ASH	8	chr15	74683037	> 10 kb		> 10 kb
USF1_ASH	6	chr15	77917362	> 10 kb		> 10 kb
USF1_ASH	8	chr15	79946790	> 10 kb		42	17
USF1_ASH	6	chr15	83674599	> 10 kb		> 10 kb
USF1_ASH	6	chr15	84994494	> 10 kb		> 10 kb
USF1_ASH	6	chr15	86212311	> 10 kb		> 10 kb
USF1_ASH	6	chr15	86784581	> 10 kb		> 10 kb
USF1_ASH	8	chr15	87801558	> 10 kb		> 10 kb
USF1_ASH	6	chr15	89230057	778	NM_001143783	25	12
USF1_ASH	14	chr15	89299091	-18	NM_001017919	-13	11
USF1_ASH	8	chr15	89636125	> 10 kb		> 10 kb
USF1_ASH	7	chr15	91519512	> 10 kb		> 10 kb
USF1_ASH	8	chr15	98928215	> 10 kb		> 10 kb
USF1_ASH	7	chr15	99600103	9556	NM_014918	> 10 kb
USF1_ASH	6	chr15	99900035	> 10 kb		> 10 kb
USF1_ASH	22	chr16	1817236	11	NM_031208	-30	24
USF1_ASH	8	chr16	2037892	-25	NM_002528	> 10 kb
USF1_ASH	9	chr16	2593376	-9	NR_015441	2	12
USF1_ASH	14	chr16	5023970	-34	NM_016256	15	13
USF1_ASH	10	chr16	9054645	> 10 kb		> 10 kb
USF1_ASH	11	chr16	9141461	> 10 kb		29	13
USF1_ASH	10	chr16	11134804	> 10 kb		> 10 kb
USF1_ASH	6	chr16	11358896	> 10 kb		> 10 kb
USF1_ASH	6	chr16	14106246	> 10 kb		> 10 kb
USF1_ASH	6	chr16	15047553	9780	NM_173474	> 10 kb
USF1_ASH	11	chr16	15644961	310	NR_030159	54	12
USF1_ASH	9	chr16	17365955	> 10 kb		> 10 kb
USF1_ASH	6	chr16	19474594	54	NM_020314	> 10 kb
USF1_ASH	7	chr16	21871468	-641	NM_003366	> 10 kb
USF1_ASH	7	chr16	22111262	> 10 kb		> 10 kb
USF1_ASH	6	chr16	24940172	-5997	NM_001006634	> 10 kb
USF1_ASH	6	chr16	25678948	> 10 kb		0	11
USF1_ASH	6	chr16	25824808	> 10 kb		> 10 kb
USF1_ASH	6	chr16	26370742	> 10 kb		> 10 kb
USF1_ASH	7	chr16	27294063	> 10 kb		> 10 kb
USF1_ASH	29	chr16	28410940	-37	NM_000086	-57	37
USF1_ASH	6	chr16	28529779	-922	NM_177529	> 10 kb
USF1_ASH	9	chr16	28893525	-71	NM_032038	-56	12
USF1_ASH	6	chr16	29034327	> 10 kb		> 10 kb
USF1_ASH	11	chr16	29629321	> 10 kb		> 10 kb
USF1_ASH	7	chr16	29740131	843	NM_017458	> 10 kb
USF1_ASH	6	chr16	29983164	64	NM_184043	> 10 kb
USF1_ASH	9	chr16	30952150	-253	NM_004604	> 10 kb
USF1_ASH	6	chr16	31053594	1057	NM_002773	> 10 kb
USF1_ASH	6	chr16	33522775	> 10 kb		> 10 kb
USF1_ASH	8	chr16	33773083	> 10 kb		-3	25
USF1_ASH	20	chr16	33781679	> 10 kb		-90	20
USF1_ASH	6	chr16	33781909	> 10 kb		-320	20
USF1_ASH	12	chr16	33806368	> 10 kb		3398	12
USF1_ASH	14	chr16	33806676	> 10 kb		3090	12
USF1_ASH	6	chr16	33808235	> 10 kb		1531	12
USF1_ASH	11	chr16	33809758	> 10 kb		8	12
USF1_ASH	8	chr16	33830676	> 10 kb		1772	17
USF1_ASH	7	chr16	33832351	> 10 kb		97	17
USF1_ASH	9	chr16	33857831	> 10 kb		221	21
USF1_ASH	7	chr16	33858614	> 10 kb		-22	18
USF1_ASH	26	chr16	33860691	> 10 kb		5	65
USF1_ASH	7	chr16	33862131	> 10 kb		93	16
USF1_ASH	16	chr16	33862735	> 10 kb		-1	39
USF1_ASH	9	chr16	33863213	-9795	NR_031727	-479	39
USF1_ASH	14	chr16	33864763	-8245	NR_031727	89	39
USF1_ASH	14	chr16	33865983	-7025	NR_031727	-1131	39
USF1_ASH	6	chr16	47475113	> 10 kb		> 10 kb
USF1_ASH	6	chr16	48061626	> 10 kb		> 10 kb
USF1_ASH	9	chr16	49288198	-352	NM_022162	> 10 kb
USF1_ASH	6	chr16	50023191	> 10 kb		> 10 kb
USF1_ASH	8	chr16	52102890	-8220	NM_001012398	22	24
USF1_ASH	6	chr16	54427626	-3051	NM_001025194	> 10 kb
USF1_ASH	6	chr16	55524530	1282	NM_001010989	4	14
USF1_ASH	6	chr16	55587193	6283	NM_032206	> 10 kb
USF1_ASH	6	chr16	55980677	> 10 kb		> 10 kb
USF1_ASH	6	chr16	56827367	> 10 kb		> 10 kb
USF1_ASH	8	chr16	57276133	41	NM_018231	36	12
USF1_ASH	6	chr16	59632403	> 10 kb		29	11
USF1_ASH	8	chr16	66072602	-13	NM_004691	> 10 kb
USF1_ASH	9	chr16	67435840	831	NM_024562	> 10 kb
USF1_ASH	6	chr16	69165123	-6175	NM_152456	> 10 kb
USF1_ASH	6	chr16	69245317	> 10 kb		> 10 kb
USF1_ASH	7	chr16	69329022	> 10 kb		> 10 kb
USF1_ASH	6	chr16	69457393	> 10 kb		0	11
USF1_ASH	6	chr16	69599359	> 10 kb		> 10 kb
USF1_ASH	6	chr16	70112473	-5050	NM_005769	> 10 kb
USF1_ASH	8	chr16	71152208	> 10 kb		> 10 kb
USF1_ASH	6	chr16	71662089	> 10 kb		-26	11
USF1_ASH	6	chr16	72012281	> 10 kb		> 10 kb
USF1_ASH	9	chr16	72883394	-4787	NM_002811	13	11
USF1_ASH	8	chr16	73230852	> 10 kb		> 10 kb
USF1_ASH	25	chr16	73287407	4882	NM_152649	5	38
USF1_ASH	6	chr16	78315080	> 10 kb		18	13
USF1_ASH	6	chr16	78331954	> 10 kb		> 10 kb
USF1_ASH	6	chr16	78717883	> 10 kb		> 10 kb
USF1_ASH	11	chr16	79598704	-702	NM_020188	> 10 kb
USF1_ASH	12	chr16	80926229	> 10 kb		-11	13
USF1_ASH	7	chr16	82857667	> 10 kb		-11	24
USF1_ASH	6	chr16	83897546	> 10 kb		1288	13
USF1_ASH	11	chr16	83898792	> 10 kb		42	13
USF1_ASH	7	chr16	85674564	> 10 kb		> 10 kb
USF1_ASH	12	chr16	86055931	> 10 kb		> 10 kb
USF1_ASH	7	chr16	86056590	> 10 kb		> 10 kb
USF1_ASH	6	chr16	86432995	> 10 kb		> 10 kb
USF1_ASH	6	chr16	87212357	> 10 kb		> 10 kb
USF1_ASH	10	chr16	87810575	-1036	NM_182531	52	13
USF1_ASH	7	chr17	198593	3982	NM_006987	> 10 kb
USF1_ASH	7	chr17	1880761	581	NM_001383	> 10 kb
USF1_ASH	6	chr17	1947878	> 10 kb		> 10 kb
USF1_ASH	6	chr17	2116321	> 10 kb		> 10 kb
USF1_ASH	23	chr17	6856379	-142	NM_001004333	13	27
USF1_ASH	6	chr17	6879860	-257	NM_201566	-43	18
USF1_ASH	14	chr17	7078652	-66	NM_004422	8346	23
USF1_ASH	11	chr17	7087059	-583	NM_007278	-61	23
USF1_ASH	6	chr17	7416519	-261	NM_001416	> 10 kb
USF1_ASH	6	chr17	7589988	-8374	NR_002778	> 10 kb
USF1_ASH	9	chr17	7997766	-1289	NM_002616	> 10 kb
USF1_ASH	37	chr17	8036326	-2038	NM_017622	11	49
USF1_ASH	6	chr17	14148782	1001	NR_026880	> 10 kb
USF1_ASH	7	chr17	15495972	> 10 kb		> 10 kb
USF1_ASH	10	chr17	16282713	-312	NR_027179	-37	14
USF1_ASH	11	chr17	17081721	-495	NM_144997	> 10 kb
USF1_ASH	7	chr17	17260362	> 10 kb		> 10 kb
USF1_ASH	6	chr17	17304254	> 10 kb		> 10 kb
USF1_ASH	6	chr17	17594212	> 10 kb		> 10 kb
USF1_ASH	6	chr17	17685325	-4276	NM_001005291	8009	13
USF1_ASH	12	chr17	17693353	> 10 kb		-19	13
USF1_ASH	7	chr17	17816873	22	NM_001130090	-24	19
USF1_ASH	7	chr17	19189339	-860	NR_031591	-6847	13
USF1_ASH	7	chr17	19571507	> 10 kb		> 10 kb
USF1_ASH	18	chr17	21167062	> 10 kb		10	20
USF1_ASH	6	chr17	23708769	-40	NM_015584	> 10 kb
USF1_ASH	11	chr17	24996745	> 10 kb		> 10 kb
USF1_ASH	7	chr17	26935780	9238	NR_029856	> 10 kb
USF1_ASH	6	chr17	27193614	> 10 kb		> 10 kb
USF1_ASH	10	chr17	27701223	-17	NR_030362	> 10 kb
USF1_ASH	8	chr17	30919175	-5613	NR_003037	34	15
USF1_ASH	6	chr17	33364848	> 10 kb		4548	14
USF1_ASH	7	chr17	33799720	> 10 kb		> 10 kb
USF1_ASH	8	chr17	34142625	2590	NM_001136498	-54	14
USF1_ASH	10	chr17	34609839	-222	NM_000981	23	35
USF1_ASH	7	chr17	35523138	-9177	NM_001012241	1	14
USF1_ASH	10	chr17	37107300	8648	NM_005801	-41	20
USF1_ASH	6	chr17	37518420	-144	NM_024119	> 10 kb
USF1_ASH	6	chr17	37753353	> 10 kb		> 10 kb
USF1_ASH	7	chr17	38292127	> 10 kb		> 10 kb
USF1_ASH	6	chr17	38490293	> 10 kb		62	19
USF1_ASH	16	chr17	38737474	> 10 kb		52	28
USF1_ASH	22	chr17	38755924	> 10 kb		405	52
USF1_ASH	20	chr17	39777979	-37	NM_002087	47	38
USF1_ASH	12	chr17	40332566	-48	NM_004247	> 10 kb
USF1_ASH	6	chr17	40746145	4051	NM_003954	> 10 kb
USF1_ASH	8	chr17	41013424	> 10 kb		> 10 kb
USF1_ASH	6	chr17	41017491	> 10 kb		> 10 kb
USF1_ASH	6	chr17	41480377	> 10 kb		> 10 kb
USF1_ASH	6	chr17	42350028	-5456	NM_001012511	> 10 kb
USF1_ASH	6	chr17	42568154	> 10 kb		-16	19
USF1_ASH	8	chr17	42568750	> 10 kb		216	44
USF1_ASH	11	chr17	42568953	> 10 kb		13	44
USF1_ASH	15	chr17	42569566	> 10 kb		-7	52
USF1_ASH	7	chr17	42589368	> 10 kb		-52	17
USF1_ASH	7	chr17	42590684	> 10 kb		-54	14
USF1_ASH	6	chr17	42604332	> 10 kb		4	18
USF1_ASH	14	chr17	43377743	3856	NM_018129	1788	13
USF1_ASH	8	chr17	43483209	2525	NM_003204	> 10 kb
USF1_ASH	6	chr17	44010808	-67	NM_024015	-27	11
USF1_ASH	6	chr17	44043411	-30	NM_004502	> 10 kb
USF1_ASH	6	chr17	44167843	-6734	NM_006361	> 10 kb
USF1_ASH	6	chr17	45534690	6996	NM_002611	> 10 kb
USF1_ASH	6	chr17	45610926	-6091	NR_024192	> 10 kb
USF1_ASH	13	chr17	45805290	270	NM_016504	36	13
USF1_ASH	18	chr17	46554299	-1075	NM_001130528	-7	21
USF1_ASH	6	chr17	47078565	> 10 kb		> 10 kb
USF1_ASH	6	chr17	51100426	> 10 kb		> 10 kb
USF1_ASH	6	chr17	51166636	-2156	NM_001099640	> 10 kb
USF1_ASH	8	chr17	55051759	-72	NM_004859	-25	16
USF1_ASH	8	chr17	55218739	> 10 kb		-1	16
USF1_ASH	10	chr17	57498122	-698	NM_005121	> 10 kb
USF1_ASH	6	chr17	58396923	> 10 kb		> 10 kb
USF1_ASH	6	chr17	59204956	-137	NM_020198	-26	14
USF1_ASH	7	chr17	59458633	-6908	NM_001099788	> 10 kb
USF1_ASH	6	chr17	59506158	> 10 kb		> 10 kb
USF1_ASH	6	chr17	59561939	-706	NM_001433	> 10 kb
USF1_ASH	25	chr17	59576973	-196	NR_004380	-15	39
USF1_ASH	6	chr17	59738112	> 10 kb		> 10 kb
USF1_ASH	6	chr17	59933217	-272	NM_004396	> 10 kb
USF1_ASH	8	chr17	60346065	-701	NM_199340	> 10 kb
USF1_ASH	6	chr17	61728361	-1026	NM_002737	> 10 kb
USF1_ASH	6	chr17	61953223	> 10 kb		> 10 kb
USF1_ASH	17	chr17	63820827	> 10 kb		-2	15
USF1_ASH	6	chr17	64638800	> 10 kb		> 10 kb
USF1_ASH	7	chr17	66363427	> 10 kb		-24	16
USF1_ASH	8	chr17	67920182	> 10 kb		> 10 kb
USF1_ASH	6	chr17	68642136	> 10 kb		> 10 kb
USF1_ASH	6	chr17	69201229	> 10 kb		> 10 kb
USF1_ASH	33	chr17	70022314	> 10 kb		-110	32
USF1_ASH	15	chr17	70381122	-372	NM_024417	-10	22
USF1_ASH	7	chr17	71363061	34	NM_012478	34	20
USF1_ASH	10	chr17	71487124	-86	NM_007292	> 10 kb
USF1_ASH	7	chr17	72104992	> 10 kb		> 10 kb
USF1_ASH	9	chr17	72606771	9788	NR_003013	-2	37
USF1_ASH	9	chr17	72794353	-1214	NM_001113492	> 10 kb
USF1_ASH	10	chr17	72967810	9603	NM_001113496	> 10 kb
USF1_ASH	8	chr17	73456697	> 10 kb		34	12
USF1_ASH	7	chr17	74256606	> 10 kb		-555	14
USF1_ASH	29	chr17	75317152	-2324	NM_178543	-32	38
USF1_ASH	13	chr17	75852003	2742	NM_020914	-8	16
USF1_ASH	11	chr17	77839337	> 10 kb		32	11
USF1_ASH	19	chr17	77844061	> 10 kb		-42	19
USF1_ASH	9	chr17	78009304	-44	NM_001038618	3	14
USF1_ASH	6	chr17	78155431	> 10 kb		29	12
USF1_ASH	9	chr18	135	> 10 kb		9	18
USF1_ASH	7	chr18	3003556	-1612	NM_014646	15	14
USF1_ASH	6	chr18	3593454	9343	NR_024101	> 10 kb
USF1_ASH	6	chr18	3606940	> 10 kb		> 10 kb
USF1_ASH	9	chr18	5018076	> 10 kb		> 10 kb
USF1_ASH	7	chr18	6678496	> 10 kb		> 10 kb
USF1_ASH	6	chr18	9525528	> 10 kb		> 10 kb
USF1_ASH	6	chr18	10500859	> 10 kb		> 10 kb
USF1_ASH	7	chr18	13303240	> 10 kb		> 10 kb
USF1_ASH	6	chr18	18066781	> 10 kb		> 10 kb
USF1_ASH	12	chr18	18300145	> 10 kb		> 10 kb
USF1_ASH	12	chr18	19094318	> 10 kb		> 10 kb
USF1_ASH	12	chr18	19953178	> 10 kb		19	14
USF1_ASH	6	chr18	20029472	> 10 kb		42	12
USF1_ASH	6	chr18	25669471	> 10 kb		> 10 kb
USF1_ASH	20	chr18	27777123	-35	NM_014939	16	22
USF1_ASH	7	chr18	31179508	-1085	NM_006965	-73	13
USF1_ASH	6	chr18	31620602	> 10 kb		> 10 kb
USF1_ASH	6	chr18	34346910	> 10 kb		> 10 kb
USF1_ASH	10	chr18	40843896	> 10 kb		> 10 kb
USF1_ASH	7	chr18	41801293	9	NM_020964	> 10 kb
USF1_ASH	7	chr18	42112527	> 10 kb		> 10 kb
USF1_ASH	6	chr18	44728028	3050	NM_005904	> 10 kb
USF1_ASH	32	chr18	48573180	> 10 kb		-1	50
USF1_ASH	6	chr18	51694969	> 10 kb		> 10 kb
USF1_ASH	20	chr18	52457071	-154	NR_024546	14	18
USF1_ASH	12	chr18	58893531	> 10 kb		48	12
USF1_ASH	10	chr18	70318078	276	NM_001168499	> 10 kb
USF1_ASH	6	chr19	748195	-196	NM_175847	> 10 kb
USF1_ASH	6	chr19	1556709	-227	NM_006830	> 10 kb
USF1_ASH	17	chr19	2378962	-88	NM_012458	> 10 kb
USF1_ASH	7	chr19	3941367	-4907	NM_001961	-14	30
USF1_ASH	7	chr19	4645627	> 10 kb		> 10 kb
USF1_ASH	14	chr19	4766775	> 10 kb		15	35
USF1_ASH	9	chr19	5671388	-213	NM_004793	> 10 kb
USF1_ASH	8	chr19	5917282	> 10 kb		> 10 kb
USF1_ASH	11	chr19	6376155	-334	NM_003685	27	23
USF1_ASH	7	chr19	6555184	> 10 kb		-22	20
USF1_ASH	8	chr19	7421619	> 10 kb		77	18
USF1_ASH	6	chr19	8222006	> 10 kb		> 10 kb
USF1_ASH	10	chr19	9571555	> 10 kb		-4	13
USF1_ASH	6	chr19	9980382	1764	NM_015719	> 10 kb
USF1_ASH	10	chr19	10046090	> 10 kb		-16	12
USF1_ASH	6	chr19	10287706	-16	NM_001031734	> 10 kb
USF1_ASH	25	chr19	10625713	-166	NR_024333	-73	24
USF1_ASH	11	chr19	10673114	3	NM_031209	> 10 kb
USF1_ASH	6	chr19	10737897	> 10 kb		> 10 kb
USF1_ASH	8	chr19	11960464	> 10 kb		> 10 kb
USF1_ASH	7	chr19	12653718	-42	NM_013407	> 10 kb
USF1_ASH	8	chr19	12694615	-154	NM_001136196	-9	14
USF1_ASH	17	chr19	12709299	-6	NM_004317	-5	17
USF1_ASH	6	chr19	12747003	430	NM_013312	> 10 kb
USF1_ASH	7	chr19	12909364	-1049	NM_004343	> 10 kb
USF1_ASH	8	chr19	12917517	-136	NM_005053	> 10 kb
USF1_ASH	14	chr19	14338657	> 10 kb		-45	11
USF1_ASH	6	chr19	16225176	> 10 kb		> 10 kb
USF1_ASH	6	chr19	16626199	5768	NM_024104	> 10 kb
USF1_ASH	9	chr19	17098071	> 10 kb		> 10 kb
USF1_ASH	19	chr19	17994166	> 10 kb		-10	37
USF1_ASH	6	chr19	18346281	> 10 kb		> 10 kb
USF1_ASH	6	chr19	19461246	> 10 kb		-28	12
USF1_ASH	6	chr19	23861284	> 10 kb		> 10 kb
USF1_ASH	6	chr19	36775510	> 10 kb		> 10 kb
USF1_ASH	7	chr19	39580366	-6776	NM_032346	1	12
USF1_ASH	6	chr19	39777673	-344	NM_001025591	> 10 kb
USF1_ASH	6	chr19	39895551	> 10 kb		> 10 kb
USF1_ASH	9	chr19	40197393	> 10 kb		-68	11
USF1_ASH	7	chr19	40231050	7801	NM_182983	> 10 kb
USF1_ASH	6	chr19	40249605	> 10 kb		96	11
USF1_ASH	6	chr19	40739596	6803	NM_000704	> 10 kb
USF1_ASH	8	chr19	41237116	387	NM_152658	-1	15
USF1_ASH	10	chr19	43187178	> 10 kb		-41	12
USF1_ASH	6	chr19	43863019	> 10 kb		> 10 kb
USF1_ASH	6	chr19	44477047	-1757	NM_172140	107	15
USF1_ASH	11	chr19	44594773	-816	NM_022835	6	11
USF1_ASH	21	chr19	45016722	-42	NM_006483	-6	19
USF1_ASH	6	chr19	45429464	-5028	NM_024877	> 10 kb
USF1_ASH	11	chr19	45546258	87	NM_001031696	> 10 kb
USF1_ASH	10	chr19	45948303	-315	NM_004596	-17	22
USF1_ASH	6	chr19	47271568	-561	NM_022752	> 10 kb
USF1_ASH	6	chr19	50042575	1343	NM_002856	> 10 kb
USF1_ASH	8	chr19	50495928	> 10 kb		> 10 kb
USF1_ASH	16	chr19	52325756	-163	NM_005500	1	20
USF1_ASH	10	chr19	52426694	-404	NM_014417	> 10 kb
USF1_ASH	7	chr19	52710294	14	NM_003827	> 10 kb
USF1_ASH	13	chr19	53305925	-5	NM_003706	> 10 kb
USF1_ASH	7	chr19	54031084	661	NM_016246	-62	11
USF1_ASH	9	chr19	54149777	-151	NM_138764	> 10 kb
USF1_ASH	6	chr19	54162841	2464	NM_000146	> 10 kb
USF1_ASH	11	chr19	54526870	-3618	NM_001774	13	14
USF1_ASH	6	chr19	55008396	-18	NR_033269	> 10 kb
USF1_ASH	17	chr19	55072587	94	NM_024682	31	21
USF1_ASH	6	chr19	55192896	> 10 kb		> 10 kb
USF1_ASH	10	chr19	55564464	-3722	NM_004851	-16	13
USF1_ASH	6	chr19	56671520	-129	NM_001080405	> 10 kb
USF1_ASH	7	chr19	59310889	-23	NM_013342	> 10 kb
USF1_ASH	9	chr19	60319490	1248	NM_017607	> 10 kb
USF1_ASH	7	chr19	60611451	-315	NM_014501	> 10 kb
USF1_ASH	6	chr19	61012763	> 10 kb		> 10 kb
USF1_ASH	7	chr19	62038179	5726	NM_006210	> 10 kb
USF1_ASH	8	chr19	63033385	-2744	NR_024162	> 10 kb
USF1_ASH	10	chr19	63092280	-27	NM_001144989	3	11
USF1_ASH	6	chr20	206901	> 10 kb		> 10 kb
USF1_ASH	8	chr20	291279	> 10 kb		-28	14
USF1_ASH	7	chr20	300787	-8520	NM_021158	-9536	14
USF1_ASH	6	chr20	1015390	> 10 kb		> 10 kb
USF1_ASH	8	chr20	1051254	4015	NM_006814	97	15
USF1_ASH	6	chr20	1805292	> 10 kb		> 10 kb
USF1_ASH	6	chr20	3736403	> 10 kb		> 10 kb
USF1_ASH	7	chr20	3736987	> 10 kb		> 10 kb
USF1_ASH	7	chr20	4929050	1094	NM_005116	> 10 kb
USF1_ASH	6	chr20	4985715	> 10 kb		> 10 kb
USF1_ASH	7	chr20	5079529	> 10 kb		24	11
USF1_ASH	6	chr20	5433293	-52	NR_015406	> 10 kb
USF1_ASH	6	chr20	6063422	> 10 kb		> 10 kb
USF1_ASH	6	chr20	6615550	> 10 kb		31	11
USF1_ASH	6	chr20	7303656	> 10 kb		> 10 kb
USF1_ASH	10	chr20	10440439	> 10 kb		> 10 kb
USF1_ASH	7	chr20	13201374	> 10 kb		39	12
USF1_ASH	9	chr20	13713541	-10	NM_016649	37	15
USF1_ASH	6	chr20	14019447	> 10 kb		> 10 kb
USF1_ASH	8	chr20	16502341	-264	NM_024704	> 10 kb
USF1_ASH	7	chr20	17454517	5495	NM_001195	> 10 kb
USF1_ASH	7	chr20	17462251	-2239	NM_001195	> 10 kb
USF1_ASH	7	chr20	17930406	> 10 kb		28	12
USF1_ASH	9	chr20	18495894	-178	NR_015432	> 10 kb
USF1_ASH	21	chr20	18722666	-26	NR_026885	22	36
USF1_ASH	8	chr20	19560234	> 10 kb		23	17
USF1_ASH	7	chr20	21943689	> 10 kb		> 10 kb
USF1_ASH	7	chr20	23286812	-6208	NM_022482	> 10 kb
USF1_ASH	9	chr20	25263149	> 10 kb		31	12
USF1_ASH	6	chr20	35912232	> 10 kb		> 10 kb
USF1_ASH	10	chr20	37024213	-200	NM_021931	> 10 kb
USF1_ASH	6	chr20	38568879	> 10 kb		> 10 kb
USF1_ASH	7	chr20	38982587	> 10 kb		> 10 kb
USF1_ASH	8	chr20	39065303	> 10 kb		-6	11
USF1_ASH	11	chr20	39754906	> 10 kb		-3	15
USF1_ASH	8	chr20	42152183	> 10 kb		> 10 kb
USF1_ASH	9	chr20	42798518	-9383	NM_022358	-6	19
USF1_ASH	7	chr20	42801091	-6810	NM_022358	-2579	19
USF1_ASH	20	chr20	43833435	> 10 kb		-18	12
USF1_ASH	12	chr20	43953349	-42	NM_080749	-64	18
USF1_ASH	7	chr20	44008667	> 10 kb		-46	18
USF1_ASH	6	chr20	45243586	> 10 kb		> 10 kb
USF1_ASH	6	chr20	45377527	-3125	NR_024594	> 10 kb
USF1_ASH	6	chr20	46458520	> 10 kb		> 10 kb
USF1_ASH	6	chr20	47435613	> 10 kb		> 10 kb
USF1_ASH	7	chr20	48165339	558	NM_022442	> 10 kb
USF1_ASH	8	chr20	48363376	> 10 kb		> 10 kb
USF1_ASH	7	chr20	48490568	> 10 kb		> 10 kb
USF1_ASH	8	chr20	48491682	> 10 kb		> 10 kb
USF1_ASH	12	chr20	48518174	> 10 kb		-44	17
USF1_ASH	6	chr20	48778100	-3387	NM_032521	> 10 kb
USF1_ASH	6	chr20	51127899	> 10 kb		> 10 kb
USF1_ASH	15	chr20	55138996	> 10 kb		-14	14
USF1_ASH	6	chr20	57466543	> 10 kb		> 10 kb
USF1_ASH	6	chr20	57776281	> 10 kb		-7	14
USF1_ASH	6	chr20	61536787	> 10 kb		> 10 kb
USF1_ASH	6	chr20	62127160	-8980	NR_027687	> 10 kb
USF1_ASH	6	chr21	18329312	> 10 kb		> 10 kb
USF1_ASH	6	chr21	23046916	> 10 kb		> 10 kb
USF1_ASH	6	chr21	25108938	> 10 kb		> 10 kb
USF1_ASH	7	chr21	29469778	> 10 kb		8	28
USF1_ASH	6	chr21	29581270	> 10 kb		> 10 kb
USF1_ASH	6	chr21	29995942	> 10 kb		> 10 kb
USF1_ASH	6	chr21	32592367	6373	NM_206898	55	11
USF1_ASH	10	chr21	33677553	> 10 kb		> 10 kb
USF1_ASH	6	chr21	34274647	> 10 kb		-33	12
USF1_ASH	13	chr21	34909567	-316	NM_004414	> 10 kb
USF1_ASH	12	chr21	35007036	> 10 kb		-11	19
USF1_ASH	12	chr21	37660773	-955	NM_101395	> 10 kb
USF1_ASH	6	chr21	37859487	> 10 kb		> 10 kb
USF1_ASH	7	chr21	38621307	> 10 kb		-77	11
USF1_ASH	9	chr21	39125546	> 10 kb		34	17
USF1_ASH	6	chr21	39200967	> 10 kb		> 10 kb
USF1_ASH	11	chr21	39260031	> 10 kb		> 10 kb
USF1_ASH	9	chr21	41858964	> 10 kb		> 10 kb
USF1_ASH	6	chr21	45714188	> 10 kb		> 10 kb
USF1_ASH	6	chr21	46849195	267	NM_006272	> 10 kb
USF1_ASH	6	chr22	16422850	-332	NM_031481	> 10 kb
USF1_ASH	9	chr22	17098171	> 10 kb		-7	11
USF1_ASH	21	chr22	17260000	> 10 kb		8	31
USF1_ASH	6	chr22	23679042	> 10 kb		> 10 kb
USF1_ASH	9	chr22	23811965	> 10 kb		-15	11
USF1_ASH	11	chr22	23836760	> 10 kb		> 10 kb
USF1_ASH	6	chr22	25251014	> 10 kb		-50	24
USF1_ASH	6	chr22	27599835	> 10 kb		> 10 kb
USF1_ASH	10	chr22	29332879	-281	NM_000355	> 10 kb
USF1_ASH	8	chr22	29695165	-468	NR_002323	> 10 kb
USF1_ASH	13	chr22	29886166	29	NR_024212	> 10 kb
USF1_ASH	7	chr22	31630188	> 10 kb		52	11
USF1_ASH	6	chr22	33849668	> 10 kb		> 10 kb
USF1_ASH	8	chr22	35145336	> 10 kb		92	12
USF1_ASH	6	chr22	35902836	> 10 kb		> 10 kb
USF1_ASH	7	chr22	36002985	-5455	NM_013385	> 10 kb
USF1_ASH	7	chr22	36168670	> 10 kb		> 10 kb
USF1_ASH	6	chr22	36430342	7402	NM_001039141	> 10 kb
USF1_ASH	7	chr22	36892174	> 10 kb		> 10 kb
USF1_ASH	6	chr22	37966940	-81	NM_033016	> 10 kb
USF1_ASH	13	chr22	38216283	3109	NM_001098270	-8	19
USF1_ASH	16	chr22	38246397	-117	NM_001675	> 10 kb
USF1_ASH	19	chr22	38903846	-28	NM_001162501	-27	30
USF1_ASH	10	chr22	39377765	> 10 kb		> 10 kb
USF1_ASH	6	chr22	40724615	-59	NM_152613	> 10 kb
USF1_ASH	6	chr22	42754405	2905	NM_013327	> 10 kb
USF1_ASH	6	chr22	42758094	6594	NM_013327	> 10 kb
USF1_ASH	9	chr22	43401105	> 10 kb		> 10 kb
USF1_ASH	6	chr22	45529195	-8017	NM_014346	> 10 kb
USF1_ASH	6	chr22	49485874	> 10 kb		> 10 kb
USF1_ASH	6	chrX	16582729	4528	NM_004057	> 10 kb
USF1_ASH	6	chrX	23094479	> 10 kb		> 10 kb
USF1_ASH	9	chrX	41077759	165	NM_001356	> 10 kb
USF1_ASH	6	chrX	49494663	> 10 kb		14	11
USF1_ASH	7	chrX	54572955	-413	NM_019067	> 10 kb
USF1_ASH	7	chrX	55760883	49	NM_006064	-23	20
USF1_ASH	6	chrX	70364465	4685	NM_000166	> 10 kb
USF1_ASH	6	chrX	70502510	-328	NM_138923	> 10 kb
USF1_ASH	11	chrX	89782967	> 10 kb		> 10 kb
USF1_ASH	18	chrX	100549833	-13	NM_019597	-5	40
USF1_ASH	11	chrX	100759659	-13	NM_001009584	> 10 kb
USF1_ASH	17	chrX	100764782	7	NM_177947	> 10 kb
USF1_ASH	7	chrX	101801490	8541	NM_001099410	15	12
USF1_ASH	15	chrX	101862237	-60	NM_030639	-2	31
USF1_ASH	6	chrX	102770530	-17	NM_004780	> 10 kb
USF1_ASH	6	chrX	108839907	> 10 kb		> 10 kb
USF1_ASH	8	chrX	109086984	> 10 kb		1	14
USF1_ASH	6	chrX	114703335	1903	NM_005032	> 10 kb
USF1_ASH	6	chrX	114981124	> 10 kb		-167	11
USF1_ASH	8	chrX	118583490	-66	NM_001170570	-44	13
USF1_ASH	7	chrX	121135698	> 10 kb		> 10 kb
USF1_ASH	8	chrX	128914514	> 10 kb		> 10 kb
USF1_ASH	10	chrX	134482182	-38	NM_182540	> 10 kb
USF1_ASH	33	chrX	136348178	> 10 kb		-68	71
USF1_ASH	6	chrX	141319420	> 10 kb		> 10 kb
