# Supplementary material for: ChIP-seq in steatohepatitis and normal liver tissue identifies candidate disease mechanisms related to progression to cancer
Source: BMC Med Genomics. 2013 Nov 8;6:50. doi: 10.1186/1755-8794-6-50 (PMC3831757; doi:10.1186/1755-8794-6-50)
Supplement: Additional file 3 — Peak regions with the highest differences in histone modification levels between ASH and control. [file 1755-8794-6-50-S3.xlsx]

## Sheet: K27ac.control
Peak position	Peak score	Closest gene	Gene postion	Strand	Distance	Biotype	Description
chr4:49206861-49207860	-38.6821	ENSG00000221256	chr4:49291765-49291847	-1	84486	miRNA	NA
chr4:49206645-49207644	-36.4469	ENSG00000221256	chr4:49291765-49291847	-1	84702	miRNA	NA
chr7:45894421-45895420	-28.4856	ENSG00000146678	chr7:45894484-45899791	1	436	protein_coding	Insulin-like growth factor-binding protein 1 Precursor (IGF-binding protein 1)(IGFBP-1)(IBP-1)(Placental protein 12)(PP12) [Source:UniProtKB/Swiss-Prot;Acc:P08833]
chr16:78313729-78314728	-27.2552	ENSG00000221330	chr16:78261053-78261135	-1	-53094	miRNA	NA
chr6:30001758-30002757	-26.9531	ENSG00000219322	chr6:30002215-30004988	1	42	unprocessed_pseudogene	NA
chr6:30001712-30002711	-26.2117	ENSG00000219322	chr6:30002215-30004988	1	-4	unprocessed_pseudogene	NA
chr11:1668047-1669046	-23.6367	ENSG00000205865	chr11:1661713-1662986	-1	-5560	protein_coding	Protein FAM99A [Source:UniProtKB/Swiss-Prot;Acc:Q6ZVA2]
chr17:6957023-6958022	-23.0573	ENSG00000161944	chr17:6945365-6958852	-1	1330	protein_coding	Asialoglycoprotein receptor 2 (ASGP-R 2)(ASGPR 2)(Hepatic lectin H2) [Source:UniProtKB/Swiss-Prot;Acc:P07307]
chr15:20040741-20041740	-22.3998	ENSG00000221641	chr15:20014593-20014644	-1	-26596	miRNA	hsa-mir-1268 [Source:miRBase;Acc:MI0006405]
chr12:55575759-55576758	-21.2074	ENSG00000212383	chr12:55541426-55541559	1	34832	snoRNA	Small nucleolar RNA SNORA48 [Source:RFAM;Acc:RF00554]
chr1:1254644-1255643	-19.5393	ENSG00000169962	chr1:1256589-1260550	1	-1446	protein_coding	Taste receptor type 1 member 3 Precursor (Sweet taste receptor T1R3) [Source:UniProtKB/Swiss-Prot;Acc:Q7RTX0]
chr2:198072661-198073660	-19.433	ENSG00000115541	chr2:198073109-198076351	1	52	protein_coding	10 kDa heat shock protein, mitochondrial (Hsp10)(10 kDa chaperonin)(CPN10)(Early-pregnancy factor)(EPF) [Source:UniProtKB/Swiss-Prot;Acc:P61604]
chr11:74548260-74549259	-19.3424	ENSG00000137491	chr11:74539809-74594945	1	8950	protein_coding	Solute carrier organic anion transporter family member 2B1 (Solute carrier family 21 member 9)(Organic anion transporter B)(OATP-B)(Organic anion transporter polypeptide-related protein 2)(OATP-RP2)(OATPRP2) [Source:UniProtKB/Swiss-Prot;Acc:O94956]
chr1:142119830-142120829	-19.1905	ENSG00000219025	chr1:142087346-142087733	1	32984	processed_pseudogene	NA
chrX:15603128-15604127	-18.7592	ENSG00000186312	chrX:15602976-15631393	1	652	protein_coding	Putative carbonic anhydrase 5B-like protein (CA-VB-like protein) [Source:UniProtKB/Swiss-Prot;Acc:Q8WTZ4]
chr1:100776850-100777849	-18.2209	ENSG00000181656	chr1:100776316-100780171	1	1034	protein_coding	Probable G-protein coupled receptor 88 (Striatum-specific G-protein coupled receptor) [Source:UniProtKB/Swiss-Prot;Acc:Q9GZN0]
chr8:1867140-1868139	-18.021	ENSG00000176595	chr8:1909451-1942509	1	-41812	protein_coding	Kelch repeat and BTB domain-containing protein 11 (Kelch domain-containing protein 7B) [Source:UniProtKB/Swiss-Prot;Acc:O94819]
chr2:20510464-20511463	-17.6381	ENSG00000143878	chr2:20510316-20512681	1	648	protein_coding	Rho-related GTP-binding protein RhoB Precursor (H6) [Source:UniProtKB/Swiss-Prot;Acc:P62745]
chr11:110978306-110979305	-17.5704	ENSG00000170145	chr11:110978380-111102840	1	426	protein_coding	Serine/threonine-protein kinase SNF1-like kinase 2 (EC 2.7.11.1)(Qin-induced kinase)(Salt-inducible protein kinase 2)(SIK-2)(SIK2) [Source:UniProtKB/Swiss-Prot;Acc:Q9H0K1]
chr17:75612376-75613375	-17.542	ENSG00000167291	chr17:75528416-75624242	-1	11366	protein_coding	TBC1 domain family member 16 [Source:UniProtKB/Swiss-Prot;Acc:Q8TBP0]
chr9:132298393-132299392	-17.0642	ENSG00000214536	chr9:132295490-132299329	1	3402	protein_coding	cDNA FLJ23816 fis, clone HSI02685HCG31249 ; [Source:UniProtKB/TrEMBL;Acc:Q8TCI8]
chr6:160464237-160465236	-16.9812	ENSG00000175003	chr6:160462853-160499734	1	1884	protein_coding	Solute carrier family 22 member 1 (Organic cation transporter 1)(hOCT1) [Source:UniProtKB/Swiss-Prot;Acc:O15245]
chr1:100776773-100777772	-16.9733	ENSG00000181656	chr1:100776316-100780171	1	956	protein_coding	Probable G-protein coupled receptor 88 (Striatum-specific G-protein coupled receptor) [Source:UniProtKB/Swiss-Prot;Acc:Q9GZN0]
chr22:22642342-22643341	-16.9219	ENSG00000099974	chr22:22639026-22644747	1	3816	protein_coding	D-dopachrome decarboxylase-like protein (EC 4.1.1.-)(D-dopachrome tautomerase-like protein) [Source:UniProtKB/Swiss-Prot;Acc:A6NHG4]
chr20:324597-325596	-16.8091	ENSG00000125826	chr20:336697-359610	1	-11600	protein_coding	RanBP-type and C3HC4-type zinc finger-containing protein 1 (Ubiquitin-conjugating enzyme 7-interacting protein 3)(Hepatitis B virus X-associated protein 4)(HBV-associated factor 4)(RING finger protein 54) [Source:UniProtKB/Swiss-Prot;Acc:Q9BYM8]
chr11:309812-310811	-16.678	ENSG00000142089	chr11:309678-310848	-1	536	protein_coding	Interferon-induced transmembrane protein 3 (Interferon-inducible protein 1-8U) [Source:UniProtKB/Swiss-Prot;Acc:Q01628]
chr1:9435626-9436625	-16.3394	ENSG00000209395	chr1:9420354-9420424	-1	-15702	rRNA_pseudogene	NA
chr8:26777343-26778342	-16.238	ENSG00000120907	chr8:26661584-26778839	-1	996	protein_coding	Alpha-1A adrenergic receptor (Alpha 1A-adrenoreceptor)(Alpha 1A-adrenoceptor)(Alpha-1C adrenergic receptor)(Alpha-adrenergic receptor 1c) [Source:UniProtKB/Swiss-Prot;Acc:P35348]
chr17:17380600-17381599	-16.0225	ENSG00000108551	chr17:17338480-17340432	-1	-40668	protein_coding	Dexamethasone-induced Ras-related protein 1 Precursor (Activator of G-protein signaling 1) [Source:UniProtKB/Swiss-Prot;Acc:Q9Y272]
chr11:2109038-2110037	-16.0155	ENSG00000207805	chr11:2111940-2112015	-1	2478	miRNA	hsa-mir-483 [Source:miRBase;Acc:MI0002467]
chr11:309885-310884	-16.0108	ENSG00000142089	chr11:309678-310848	-1	464	protein_coding	Interferon-induced transmembrane protein 3 (Interferon-inducible protein 1-8U) [Source:UniProtKB/Swiss-Prot;Acc:Q01628]
chr20:42463538-42464537	-15.743	ENSG00000101076	chr20:42417855-42493444	1	46182	protein_coding	Hepatocyte nuclear factor 4-alpha (HNF-4-alpha)(Transcription factor HNF-4)(Nuclear receptor subfamily 2 group A member 1)(Transcription factor 14) [Source:UniProtKB/Swiss-Prot;Acc:P41235]
chr21:46638364-46639363	-15.5804	ENSG00000160305	chr21:46703240-46814049	1	-64376	protein_coding	Disco-interacting protein 2 homolog A (DIP2 homolog A) [Source:UniProtKB/Swiss-Prot;Acc:Q14689]
chr21:44030455-44031454	-15.4435	ENSG00000160214	chr21:44033822-44049602	1	-2868	protein_coding	Ribosomal RNA processing protein 1 homolog A (RRP1-like protein)(Novel nuclear protein 1)(Protein NNP-1)(Nucleolar protein Nop52) [Source:UniProtKB/Swiss-Prot;Acc:P56182]
chr21:46638277-46639276	-15.0796	ENSG00000160305	chr21:46703240-46814049	1	-64464	protein_coding	Disco-interacting protein 2 homolog A (DIP2 homolog A) [Source:UniProtKB/Swiss-Prot;Acc:Q14689]
chr4:166468188-166469187	-14.9141	ENSG00000052802	chr4:166468268-166483757	1	420	protein_coding	C-4 methylsterol oxidase (EC 1.14.13.72)(Methylsterol monooxygenase) [Source:UniProtKB/Swiss-Prot;Acc:Q15800]
chr19:10324499-10325498	-14.8419	ENSG00000076662	chr19:10305455-10311344	-1	-13654	protein_coding	Intercellular adhesion molecule 3 Precursor (ICAM-3)(ICAM-R)(CDw50)(CD50 antigen) [Source:UniProtKB/Swiss-Prot;Acc:P32942]
chr22:48680964-48681963	-14.7216	ENSG00000182858	chr22:48682862-48698110	-1	16646	protein_coding	Dolichyl-P-Man:Man(7)GlcNAc(2)-PP-dolichyl-alpha-1,6-mannosyltransferase (EC 2.4.1.-)(Mannosyltransferase ALG12 homolog)(hALG12)(Membrane protein SB87) [Source:UniProtKB/Swiss-Prot;Acc:Q9BV10]
chr14:104752483-104753482	-14.5422	ENSG00000184887	chr14:104786053-104788475	1	-33070	protein_coding	BTB/POZ domain-containing protein 6 (Lens BTB domain protein) [Source:UniProtKB/Swiss-Prot;Acc:Q96KE9]
chr10:128948857-128949856	-14.4879	ENSG00000188916	chr10:128823680-128884412	-1	-64944	protein_coding	Coiled-coil domain-containing protein C10orf141 [Source:UniProtKB/Swiss-Prot;Acc:Q6ZSG2]
chr7:156001982-156002981	-14.352	ENSG00000105982	chr7:156117523-156162585	1	-115042	protein_coding	RING finger protein 32 [Source:UniProtKB/Swiss-Prot;Acc:Q9H0A6]
chr19:50484983-50485982	-14.3349	ENSG00000104879	chr19:50501512-50517974	-1	32492	protein_coding	Creatine kinase M-type (EC 2.7.3.2)(Creatine kinase M chain)(M-CK) [Source:UniProtKB/Swiss-Prot;Acc:P06732]
chr13:30632860-30633859	-14.3236	ENSG00000120694	chr13:30608765-30634117	-1	758	protein_coding	Heat shock protein 105 kDa (Heat shock 110 kDa protein)(Antigen NY-CO-25) [Source:UniProtKB/Swiss-Prot;Acc:Q92598]
chr4:3200381-3201380	-14.1524	ENSG00000188981	chr4:3220565-3243263	1	-19684	protein_coding	Uncharacterized protein C4orf44 [Source:UniProtKB/Swiss-Prot;Acc:Q6ZTZ1]
chr8:81560111-81561110	-14.1254	ENSG00000205189	chr8:81560574-81597165	1	36	protein_coding	Zinc finger and BTB domain-containing protein 10 (Zinc finger protein RIN ZF) [Source:UniProtKB/Swiss-Prot;Acc:Q96DT7]
chr2:198072313-198073312	-14.1078	ENSG00000115541	chr2:198073109-198076351	1	-296	protein_coding	10 kDa heat shock protein, mitochondrial (Hsp10)(10 kDa chaperonin)(CPN10)(Early-pregnancy factor)(EPF) [Source:UniProtKB/Swiss-Prot;Acc:P61604]
chr1:153175028-153176027	-14.023	ENSG00000163344	chr1:153163835-153176108	-1	580	protein_coding	Phosphomevalonate kinase (PMKase)(EC 2.7.4.2) [Source:UniProtKB/Swiss-Prot;Acc:Q15126]
chr20:60187227-60188226	-13.9969	ENSG00000101181	chr20:60191476-60211203	1	-3750	protein_coding	GTP-binding protein 5 (Protein obg homolog 1)(ObgH1) [Source:UniProtKB/Swiss-Prot;Acc:Q9H4K7]
chr2:198073313-198074312	-13.8743	ENSG00000144381	chr2:198059555-198073243	-1	-570	protein_coding	60 kDa heat shock protein, mitochondrial Precursor (Heat shock protein 60)(HSP-60)(Hsp60)(60 kDa chaperonin)(Chaperonin 60)(CPN60)(Mitochondrial matrix protein P1)(P60 lymphocyte protein)(HuCHA60) [Source:UniProtKB/Swiss-Prot;Acc:P10809]
chrX:24077893-24078892	-13.8254	ENSG00000005889	chrX:24077783-24144127	1	610	protein_coding	Zinc finger X-chromosomal protein [Source:UniProtKB/Swiss-Prot;Acc:P17010]
chr17:73336115-73337114	-13.8066	ENSG00000204283	chr17:73386704-73391764	-1	55150	protein_coding	hypothetical protein LOC400624 [Source:RefSeq peptide;Acc:NP_001001685]
chr20:16116298-16117297	-13.6802	ENSG00000218057	chr20:16152395-16153180	-1	36382	processed_pseudogene	NA
chr20:60429428-60430427	-13.5035	ENSG00000130701	chr20:60418688-60435984	-1	6056	protein_coding	Uncharacterized protein C20orf151 [Source:UniProtKB/Swiss-Prot;Acc:Q8NC74]
chr5:6883411-6884410	-13.4929	ENSG00000200243	chr5:6901291-6901575	-1	17664	misc_RNA	7SK RNA [Source:RFAM;Acc:RF00100]
chrX:15603270-15604269	-13.4589	ENSG00000186312	chrX:15602976-15631393	1	794	protein_coding	Putative carbonic anhydrase 5B-like protein (CA-VB-like protein) [Source:UniProtKB/Swiss-Prot;Acc:Q8WTZ4]
chr11:110978587-110979586	-13.4574	ENSG00000170145	chr11:110978380-111102840	1	706	protein_coding	Serine/threonine-protein kinase SNF1-like kinase 2 (EC 2.7.11.1)(Qin-induced kinase)(Salt-inducible protein kinase 2)(SIK-2)(SIK2) [Source:UniProtKB/Swiss-Prot;Acc:Q9H0K1]
chr8:143512977-143513976	-13.4225	ENSG00000181790	chr8:143542379-143623348	1	-28902	protein_coding	Brain-specific angiogenesis inhibitor 1 Precursor [Source:UniProtKB/Swiss-Prot;Acc:O14514]
chr21:42247445-42248444	-13.3897	ENSG00000157617	chr21:42178288-42247068	-1	-876	protein_coding	C2 domain-containing protein 2 Precursor [Source:UniProtKB/Swiss-Prot;Acc:Q9Y426]
chr3:11009585-11010584	-13.3595	ENSG00000157103	chr3:11009440-11055927	1	644	protein_coding	Sodium- and chloride-dependent GABA transporter 1 (GAT-1)(Solute carrier family 6 member 1) [Source:UniProtKB/Swiss-Prot;Acc:P30531]
chr19:10323945-10324944	-13.3513	ENSG00000076662	chr19:10305455-10311344	-1	-13100	protein_coding	Intercellular adhesion molecule 3 Precursor (ICAM-3)(ICAM-R)(CDw50)(CD50 antigen) [Source:UniProtKB/Swiss-Prot;Acc:P32942]
chr13:113576665-113577664	-13.2636	ENSG00000183087	chr13:113546919-113590407	1	30246	protein_coding	Growth arrest-specific protein 6 Precursor (GAS-6)(AXL receptor tyrosine kinase ligand) [Source:UniProtKB/Swiss-Prot;Acc:Q14393]
chr10:105403079-105404078	-13.145	ENSG00000222503	chr10:105422906-105423013	1	-19328	misc_RNA	Y RNA [Source:RFAM;Acc:RF00019]
chr17:38755840-38756839	-13.0824	ENSG00000184988	chr17:38719420-38727115	1	36920	protein_coding	Transmembrane protein 106A [Source:UniProtKB/Swiss-Prot;Acc:Q96A25]
chr10:111976656-111977655	-13.0564	ENSG00000119950	chr10:111957353-112037113	1	19802	protein_coding	MAX-interacting protein 1 (Protein MXI1) [Source:UniProtKB/Swiss-Prot;Acc:P50539]
chr20:61489003-61490002	-13.0463	ENSG00000203899	chr20:61497274-61497672	-1	8170	protein_coding	Putative uncharacterized protein ENSP00000359277 [Source:UniProtKB/TrEMBL;Acc:B7WNL7]
chr3:144163691-144164690	-12.978	ENSG00000188582	chr3:144163735-144164868	-1	678	protein_coding	Progestin and adipoQ receptor family member 9 (Progestin and adipoQ receptor family member IX) [Source:UniProtKB/Swiss-Prot;Acc:Q6ZVX9]
chr9:138644806-138645805	-12.9333	ENSG00000203275	chr9:138630582-138631119	-1	-14186	pseudogene	NA
chr14:68209576-68210575	-12.8867	ENSG00000207089	chr14:68272392-68272498	-1	62422	snRNA	U6 spliceosomal RNA [Source:RFAM;Acc:RF00026]
chr7:66023122-66024121	-12.8645	ENSG00000106609	chr7:66023646-66060973	1	-24	protein_coding	UPF0458 protein C7orf42 [Source:UniProtKB/Swiss-Prot;Acc:Q9NWD8]
chr2:233448346-233449345	-12.6619	ENSG00000182600	chr2:233441968-233449360	1	6878	protein_coding	Uncharacterized protein C2orf82 Precursor [Source:UniProtKB/Swiss-Prot;Acc:Q6UX34]
chr18:75442553-75443552	-12.6097	ENSG00000178412	chr18:75499926-75540733	-1	97680	pseudogene	NA
chr11:76173501-76174500	-12.6081	ENSG00000182704	chr11:76171933-76186845	1	2068	protein_coding	Tsukushin Precursor (Tsukushi)(Leucine-rich repeat-containing protein 54)(E2-induced gene 4 protein) [Source:UniProtKB/Swiss-Prot;Acc:Q8WUA8]
chr17:78210984-78211983	-12.6075	ENSG00000141580	chr17:78165742-78199512	-1	-11972	protein_coding	WD repeat domain phosphoinositide-interacting protein 3 (WIPI-3)(WD repeat-containing protein 45-like)(WDR45-like protein)(WIPI49-like protein) [Source:UniProtKB/Swiss-Prot;Acc:Q5MNZ6]
chr13:19969006-19970005	-12.5631	ENSG00000165475	chr13:19875809-19998012	-1	28506	protein_coding	Lambda-crystallin homolog [Source:UniProtKB/Swiss-Prot;Acc:Q9Y2S2]
chr16:56235544-56236543	-12.5622	ENSG00000205336	chr16:56220023-56256445	1	16020	protein_coding	G-protein coupled receptor 56 Precursor (Protein TM7XN1) [Source:UniProtKB/Swiss-Prot;Acc:Q9Y653]
chr22:22641342-22642341	-12.5053	ENSG00000099974	chr22:22639026-22644747	1	2816	protein_coding	D-dopachrome decarboxylase-like protein (EC 4.1.1.-)(D-dopachrome tautomerase-like protein) [Source:UniProtKB/Swiss-Prot;Acc:A6NHG4]
chr14:104409058-104410057	-12.4851	ENSG00000099814	chr14:104415282-104434131	1	-5724	protein_coding	Protein KIAA0284 [Source:UniProtKB/Swiss-Prot;Acc:Q9Y4F5]
chr14:37747112-37748111	-12.4509	ENSG00000139874	chr14:37746955-37752019	1	656	protein_coding	Somatostatin receptor type 1 (SS1R)(SRIF-2) [Source:UniProtKB/Swiss-Prot;Acc:P30872]
chr16:11497661-11498660	-12.4142	ENSG00000188897	chr16:11443548-11493112	-1	-5048	protein_coding	Putative uncharacterized protein LOC400499 [Source:UniProtKB/Swiss-Prot;Acc:Q6ZTK2]
chr2:200423354-200424353	-12.3152	ENSG00000208157	chr2:200474049-200474344	-1	50490	scRNA_pseudogene	NA
chr18:66107091-66108090	-12.2585	ENSG00000170677	chr18:66107117-66148414	1	474	protein_coding	Suppressor of cytokine signaling 6 (SOCS-6)(Suppressor of cytokine signaling 4)(SOCS-4)(Cytokine-inducible SH2 protein 4)(CIS-4) [Source:UniProtKB/Swiss-Prot;Acc:O14544]
chr13:112854920-112855919	-12.2492	ENSG00000126231	chr13:112860969-112874695	1	-5550	protein_coding	Vitamin K-dependent protein Z Precursor [Source:UniProtKB/Swiss-Prot;Acc:P22891]
chr8:28314135-28315134	-12.2219	ENSG00000186918	chr8:28259023-28299896	-1	-14738	protein_coding	Zinc finger protein 395 (Papillomavirus-binding factor)(Papillomavirus regulatory factor 1)(PRF-1)(Huntington disease gene regulatory region-binding protein 2)(HDBP-2)(HD gene regulatory region-binding protein 2)(HD-regulating factor 2)(HDRF-2) [Source:UniProtKB/Swiss-Prot;Acc:Q9H8N7]
chr6:26847218-26848217	-12.2148	ENSG00000210418	chr6:26860609-26860682	1	-12892	tRNA_pseudogene	NA
chr7:72821452-72822451	-12.2093	ENSG00000165215	chr7:72821263-72822536	-1	584	protein_coding	Claudin-3 (Clostridium perfringens enterotoxin receptor 2)(CPE-receptor 2)(CPE-R 2)(Ventral prostate.1 protein homolog)(HRVP1) [Source:UniProtKB/Swiss-Prot;Acc:O15551]
chr2:242454924-242455923	-12.1098	ENSG00000188011	chr2:242460559-242464155	1	-5136	protein_coding	Uncharacterized protein FLJ33590 [Source:UniProtKB/Swiss-Prot;Acc:Q14D33]
chr9:139166920-139167919	-12.0989	ENSG00000216006	chr9:139176921-139176992	-1	9572	miRNA	NA
chr9:132297395-132298394	-12.0829	ENSG00000214536	chr9:132295490-132299329	1	2404	protein_coding	cDNA FLJ23816 fis, clone HSI02685HCG31249 ; [Source:UniProtKB/TrEMBL;Acc:Q8TCI8]
chr9:132297393-132298392	-12.0679	ENSG00000214536	chr9:132295490-132299329	1	2402	protein_coding	cDNA FLJ23816 fis, clone HSI02685HCG31249 ; [Source:UniProtKB/TrEMBL;Acc:Q8TCI8]
chrX:9496167-9497166	-12.055	ENSG00000101849	chrX:9391352-9647777	1	105314	protein_coding	F-box-like/WD repeat-containing protein TBL1X (Transducin beta-like protein 1X)(Transducin-beta-like protein 1, X-linked)(SMAP55) [Source:UniProtKB/Swiss-Prot;Acc:O60907]
chr12:61829800-61830799	-12.0272	ENSG00000166148	chr12:61826483-61832857	-1	2558	protein_coding	Vasopressin V1a receptor (V1aR)(Vascular/hepatic-type arginine vasopressin receptor)(Antidiuretic hormone receptor 1a)(AVPR V1a) [Source:UniProtKB/Swiss-Prot;Acc:P37288]
chr16:5630090-5631089	-12.0092	ENSG00000221257	chr16:5750689-5750790	-1	120200	miRNA	NA
chr5:179572797-179573796	-11.9832	ENSG00000146090	chr5:179460397-179568774	-1	-4522	protein_coding	Ras-GEF domain-containing family member 1C [Source:UniProtKB/Swiss-Prot;Acc:Q8N431]
chr16:257202-258201	-11.9708	ENSG00000076344	chr16:258301-265930	-1	8228	protein_coding	Regulator of G-protein signaling 11 (RGS11) [Source:UniProtKB/Swiss-Prot;Acc:O94810]
chr2:233020297-233021296	-11.9627	ENSG00000163295	chr2:233029077-233032984	1	-8280	protein_coding	Intestinal alkaline phosphatase Precursor (IAP)(EC 3.1.3.1) [Source:UniProtKB/Swiss-Prot;Acc:P09923]
chr10:134840670-134841669	-11.9535	ENSG00000171798	chr10:134823961-134889906	1	17208	protein_coding	Protein very KIND (Kinase non-catalytic C-lobe domain-containing protein 1)(KIND domain-containing protein 1)(Ras-GEF domain-containing family member 2)(Cerebral protein 9) [Source:UniProtKB/Swiss-Prot;Acc:Q76NI1]
chr19:2526318-2527317	-11.9455	ENSG00000213611	chr19:2465451-2506186	-1	-20632	protein_coding	Guanine nucleotide-binding protein G(I)/G(S)/G(O) subunit gamma-7 Precursor [Source:UniProtKB/Swiss-Prot;Acc:O60262]
chr18:73986472-73987471	-11.944	ENSG00000199728	chr18:73897727-73897833	1	89244	snRNA	U6 spliceosomal RNA [Source:RFAM;Acc:RF00026]
chr4:3569878-3570877	-11.9417	ENSG00000216560	chr4:3548394-3562510	1	21984	protein_coding	Putative uncharacterized protein ENSP00000385364 [Source:UniProtKB/TrEMBL;Acc:B5MD32]
chr8:666168-667167	-11.9143	ENSG00000104714	chr8:604201-671226	-1	4558	protein_coding	Glutamate-rich protein 1 [Source:UniProtKB/Swiss-Prot;Acc:Q86X53]
chr2:42934274-42935273	-11.8756	ENSG00000218916	chr2:42906969-42908154	-1	-26620	processed_pseudogene	NA
chr14:73073393-73074392	-11.8739	ENSG00000184227	chr14:73073571-73080206	1	322	protein_coding	Acyl-coenzyme A thioesterase 1 (Acyl-CoA thioesterase 1)(EC 3.1.2.2)(Inducible cytosolic acyl-coenzyme A thioester hydrolase)(Long chain acyl-CoA thioester hydrolase)(Long chain acyl-CoA hydrolase)(CTE-I)(CTE-Ib) [Source:UniProtKB/Swiss-Prot;Acc:Q86TX2]
chr21:44202477-44203476	-11.8025	ENSG00000210051	chr21:44240631-44240713	-1	37736	snRNA_pseudogene	NA
chr10:35143705-35144704	-11.7822	ENSG00000148498	chr10:34438495-35144255	-1	50	protein_coding	Partitioning defective 3 homolog (PARD-3)(PAR-3)(Atypical PKC isotype-specific-interacting protein)(ASIP)(CTCL tumor antigen se2-5)(PAR3-alpha) [Source:UniProtKB/Swiss-Prot;Acc:Q8TEW0]
chr16:33870002-33871001	-11.7411	ENSG00000200002	chr16:33870018-33870652	1	484	rRNA	Small subunit ribosomal RNA, 5' domain [Source:RFAM;Acc:RF00177]
chr16:33870008-33871007	-11.7382	ENSG00000200002	chr16:33870018-33870652	1	490	rRNA	Small subunit ribosomal RNA, 5' domain [Source:RFAM;Acc:RF00177]
chr7:156001815-156002814	-11.7233	ENSG00000105982	chr7:156117523-156162585	1	-115208	protein_coding	RING finger protein 32 [Source:UniProtKB/Swiss-Prot;Acc:Q9H0A6]
chr10:735849-736848	-11.6833	ENSG00000151240	chr10:311432-725518	-1	-10830	protein_coding	Disco-interacting protein 2 homolog C (DIP2 homolog C) [Source:UniProtKB/Swiss-Prot;Acc:Q9Y2E4]
chr10:32674833-32675832	-11.6612	ENSG00000222309	chr10:32675798-32675880	-1	548	miRNA	NA
chr17:59932412-59933411	-11.6185	ENSG00000108654	chr17:59926202-59932869	-1	-42	protein_coding	Probable ATP-dependent RNA helicase DDX5 (EC 3.6.1.-)(DEAD box protein 5)(RNA helicase p68) [Source:UniProtKB/Swiss-Prot;Acc:P17844]
chr6:167814695-167815694	-11.6166	ENSG00000203689	chr6:167810373-167822736	-1	7542	protein_coding	Putative uncharacterized protein FLJ45177 [Source:UniProtKB/Swiss-Prot;Acc:Q6ZSV7]
chr1:2551490-2552489	-11.6071	ENSG00000142606	chr1:2511941-2554289	-1	2300	protein_coding	Membrane metallo-endopeptidase-like 1 (EC 3.4.24.11)(Membrane metallo-endopeptidase-like 2)(Neprilysin-2)(Neprilysin II)(NL2)(NEPII)(NEP2(m)) [Contains Membrane metallo-endopeptidase-like 1, soluble form(Neprilysin-2 secreted)(NEP2(s))] [Source:UniProtKB/Swiss-Prot;Acc:Q495T6]
chr5:1264392-1265391	-11.5977	ENSG00000174358	chr5:1254710-1276375	1	10182	protein_coding	Sodium-dependent neutral amino acid transporter B(0) (System B(0) neutral amino acid transporter)(B(0)AT1)(Solute carrier family 6 member 19) [Source:UniProtKB/Swiss-Prot;Acc:Q695T7]
chr3:50207958-50208957	-11.5859	ENSG00000114349	chr3:50204047-50208953	1	4410	protein_coding	Guanine nucleotide-binding protein G(t) subunit alpha-1 (Transducin alpha-1 chain) [Source:UniProtKB/Swiss-Prot;Acc:P11488]
chr1:55277617-55278616	-11.5833	ENSG00000169174	chr1:55277808-55303111	1	308	protein_coding	Proprotein convertase subtilisin/kexin type 9 Precursor (EC 3.4.21.-)(Proprotein convertase PC9)(Subtilisin/kexin-like protease PC9)(Neural apoptosis-regulated convertase 1)(NARC-1) [Source:UniProtKB/Swiss-Prot;Acc:Q8NBP7]
chr2:240751847-240752846	-11.5027	ENSG00000178602	chr2:240727119-240732652	-1	-19694	protein_coding	Otospiralin Precursor [Source:UniProtKB/Swiss-Prot;Acc:Q8NHW6]
chr1:142123303-142124302	-11.4827	ENSG00000219025	chr1:142087346-142087733	1	36456	processed_pseudogene	NA
chr14:102742828-102743827	-11.4619	ENSG00000185215	chr14:102662417-102673529	1	80910	protein_coding	Tumor necrosis factor, alpha-induced protein 2 (Primary response gene B94 protein) [Source:UniProtKB/Swiss-Prot;Acc:Q03169]
chr19:7610408-7611407	-11.4595	ENSG00000076944	chr19:7608010-7618758	1	2898	protein_coding	Syntaxin-binding protein 2 (Unc-18 homolog 2)(Unc18-2)(Unc-18B) [Source:UniProtKB/Swiss-Prot;Acc:Q15833]
chr22:18461092-18462091	-11.4487	ENSG00000221366	chr22:18453581-18453665	1	8010	miRNA	hsa-mir-1306 [Source:miRBase;Acc:MI0006443]
chr11:111108839-111109838	-11.4312	ENSG00000137713	chr11:111102842-111142379	-1	33040	protein_coding	Serine/threonine-protein phosphatase 2A 65 kDa regulatory subunit A beta isoform (PP2A, subunit A, PR65-beta isoform)(PP2A, subunit A, R1-beta isoform) [Source:UniProtKB/Swiss-Prot;Acc:P30154]
chr7:157041471-157042470	-11.3768	ENSG00000207960	chr7:157059789-157059875	-1	17904	miRNA	hsa-mir-153-2 [Source:miRBase;Acc:MI0000464]
chr11:125702913-125703912	-11.3757	ENSG00000209272	chr11:125691807-125691923	-1	-11490	scRNA_pseudogene	NA
chr11:125825019-125826018	-11.3482	ENSG00000110080	chr11:125730789-125815743	1	94730	protein_coding	CMP-N-acetylneuraminate-beta-galactosamide-alpha-2,3-sialyltransferase (Beta-galactoside alpha-2,3-sialyltransferase)(EC 2.4.99.-)(Alpha 2,3-sialyltransferase IV)(Alpha 2,3-ST)(Gal-NAc6S)(STZ)(SIAT4-C)(ST3Gal III)(SAT-3)(ST-4) [Source:UniProtKB/Swiss-Prot;Acc:Q11206]
chr2:233020109-233021108	-11.3393	ENSG00000163295	chr2:233029077-233032984	1	-8468	protein_coding	Intestinal alkaline phosphatase Precursor (IAP)(EC 3.1.3.1) [Source:UniProtKB/Swiss-Prot;Acc:P09923]
chr9:96355993-96356992	-11.3276	ENSG00000130957	chr9:96360826-96395896	-1	39404	protein_coding	Fructose-1,6-bisphosphatase isozyme 2 (FBPase 2)(EC 3.1.3.11)(D-fructose-1,6-bisphosphate 1-phosphohydrolase 2) [Source:UniProtKB/Swiss-Prot;Acc:O00757]
chr16:70166723-70167722	-11.26	ENSG00000198650	chr16:70158255-70168496	-1	1274	protein_coding	Tyrosine aminotransferase (TAT)(EC 2.6.1.5)(L-tyrosine:2-oxoglutarate aminotransferase) [Source:UniProtKB/Swiss-Prot;Acc:P17735]
chr21:42247359-42248358	-11.2326	ENSG00000157617	chr21:42178288-42247068	-1	-790	protein_coding	C2 domain-containing protein 2 Precursor [Source:UniProtKB/Swiss-Prot;Acc:Q9Y426]
chr1:43797144-43798143	-11.2168	ENSG00000142949	chr1:43769134-43861930	1	28510	protein_coding	Receptor-type tyrosine-protein phosphatase F Precursor (EC 3.1.3.48)(LAR protein)(Leukocyte antigen related) [Source:UniProtKB/Swiss-Prot;Acc:P10586]
chr12:131542095-131543094	-11.1947	ENSG00000214034	chr12:131559407-131560799	-1	18204	protein_coding	Mucin Fragment [Source:UniProtKB/TrEMBL;Acc:Q12964]
chr19:3758274-3759273	-11.1936	ENSG00000007264	chr19:3728968-3752810	-1	-5964	protein_coding	Megakaryocyte-associated tyrosine-protein kinase (EC 2.7.10.2)(Tyrosine-protein kinase CTK)(Protein kinase HYL)(Hematopoietic consensus tyrosine-lacking kinase) [Source:UniProtKB/Swiss-Prot;Acc:P42679]
chr11:76172501-76173500	-11.1925	ENSG00000182704	chr11:76171933-76186845	1	1068	protein_coding	Tsukushin Precursor (Tsukushi)(Leucine-rich repeat-containing protein 54)(E2-induced gene 4 protein) [Source:UniProtKB/Swiss-Prot;Acc:Q8WUA8]
chr11:1708772-1709771	-11.154	ENSG00000188082	chr11:1710216-1728397	-1	19126	protein_coding	CD225 family protein FLJ76511 [Source:UniProtKB/Swiss-Prot;Acc:A6NMD0]
chr1:2802652-2803651	-11.1414	ENSG00000215912	chr1:2690014-2696096	-1	-107056	pseudogene	NA
chr3:134775089-134776088	-11.1284	ENSG00000091527	chr3:134775264-134804811	1	324	protein_coding	Protein CDV3 homolog [Source:UniProtKB/Swiss-Prot;Acc:Q9UKY7]
chr4:870787-871786	-11.0796	ENSG00000178950	chr4:833066-916174	-1	44888	protein_coding	Cyclin G-associated kinase (EC 2.7.11.1) [Source:UniProtKB/Swiss-Prot;Acc:O14976]
chr6:169908913-169909912	-11.0249	ENSG00000184786	chr6:169882140-169893563	-1	-15850	protein_coding	Tctex1 domain-containing protein 3 (T-complex testis-specific protein 3)(T-complex-associated testis-expressed protein 3)(Tcte-3) [Source:UniProtKB/Swiss-Prot;Acc:Q8IZS6]
chr4:852411-853410	-11.015	ENSG00000168993	chr4:768746-809945	-1	-42966	protein_coding	complexin 1 (CPLX1), mRNA [Source:RefSeq DNA;Acc:NM_006651]
chr2:198071661-198072660	-11.0117	ENSG00000115541	chr2:198073109-198076351	1	-948	protein_coding	10 kDa heat shock protein, mitochondrial (Hsp10)(10 kDa chaperonin)(CPN10)(Early-pregnancy factor)(EPF) [Source:UniProtKB/Swiss-Prot;Acc:P61604]
chr22:48981252-48982251	-10.9759	ENSG00000073169	chr22:48981535-48998172	1	216	protein_coding	Selenoprotein O (SelO) [Source:UniProtKB/Swiss-Prot;Acc:Q9BVL4]
chr10:111975920-111976919	-10.9648	ENSG00000119950	chr10:111957353-112037113	1	19066	protein_coding	MAX-interacting protein 1 (Protein MXI1) [Source:UniProtKB/Swiss-Prot;Acc:P50539]
chr4:1008926-1009925	-10.9473	ENSG00000127418	chr4:994940-1010685	1	14486	protein_coding	Fibroblast growth factor receptor-like 1 Precursor (FGF receptor-like protein 1)(Fibroblast growth factor receptor 5)(FGFR-like protein)(FGF homologous factor receptor) [Source:UniProtKB/Swiss-Prot;Acc:Q8N441]
chr1:19472797-19473796	-10.9409	ENSG00000211454	chr1:19465065-19473155	-1	-142	protein_coding	Aflatoxin B1 aldehyde reductase member 4 (EC 1.-.-.-) [Source:UniProtKB/Swiss-Prot;Acc:Q8NHP1]
chr2:27570862-27571861	-10.9319	ENSG00000115226	chr2:27568255-27571590	-1	228	protein_coding	Fibronectin type III domain-containing protein 4 Precursor (Fibronectin type III repeat-containing protein 1) [Source:UniProtKB/Swiss-Prot;Acc:Q9H6D8]
chr8:1866140-1867139	-10.9126	ENSG00000176595	chr8:1909451-1942509	1	-42812	protein_coding	Kelch repeat and BTB domain-containing protein 11 (Kelch domain-containing protein 7B) [Source:UniProtKB/Swiss-Prot;Acc:O94819]
chr16:29221172-29222171	-10.9082	ENSG00000198106	chr16:29210161-29293095	1	11510	protein_coding	RUN domain-containing protein 2B (RUNDC2-like protein) [Source:UniProtKB/Swiss-Prot;Acc:Q8IUI4]
chr19:19023059-19024058	-10.8764	ENSG00000181035	chr19:19035808-19084697	1	-12250	protein_coding	Solute carrier family 25 member 42 [Source:UniProtKB/Swiss-Prot;Acc:Q86VD7]
chr2:233449346-233450345	-10.8248	ENSG00000182600	chr2:233441968-233449360	1	7878	protein_coding	Uncharacterized protein C2orf82 Precursor [Source:UniProtKB/Swiss-Prot;Acc:Q6UX34]
chr6:168217752-168218751	-10.7891	ENSG00000153303	chr6:168199333-168222706	-1	4454	protein_coding	FERM domain-containing protein 1 [Source:UniProtKB/Swiss-Prot;Acc:Q8N878]
chr11:111106839-111107838	-10.7824	ENSG00000137713	chr11:111102842-111142379	-1	35040	protein_coding	Serine/threonine-protein phosphatase 2A 65 kDa regulatory subunit A beta isoform (PP2A, subunit A, PR65-beta isoform)(PP2A, subunit A, R1-beta isoform) [Source:UniProtKB/Swiss-Prot;Acc:P30154]
chr2:200423122-200424121	-10.7347	ENSG00000208157	chr2:200474049-200474344	-1	50722	scRNA_pseudogene	NA
chr21:43062123-43063122	-10.7104	ENSG00000160193	chr21:43136275-43172747	-1	110124	protein_coding	WD repeat-containing protein 4 [Source:UniProtKB/Swiss-Prot;Acc:P57081]
chr11:77410971-77411970	-10.7068	ENSG00000151364	chr11:77404409-77411988	-1	518	protein_coding	BTB/POZ domain-containing protein KCTD14 [Source:UniProtKB/Swiss-Prot;Acc:Q9BQ13]
chr14:73073249-73074248	-10.7011	ENSG00000184227	chr14:73073571-73080206	1	178	protein_coding	Acyl-coenzyme A thioesterase 1 (Acyl-CoA thioesterase 1)(EC 3.1.2.2)(Inducible cytosolic acyl-coenzyme A thioester hydrolase)(Long chain acyl-CoA thioester hydrolase)(Long chain acyl-CoA hydrolase)(CTE-I)(CTE-Ib) [Source:UniProtKB/Swiss-Prot;Acc:Q86TX2]
chr11:77410987-77411986	-10.6589	ENSG00000151364	chr11:77404409-77411988	-1	502	protein_coding	BTB/POZ domain-containing protein KCTD14 [Source:UniProtKB/Swiss-Prot;Acc:Q9BQ13]
chr8:1188836-1189835	-10.5838	ENSG00000198010	chr8:1436939-1644048	1	-247604	protein_coding	Disks large-associated protein 2 (DAP-2)(SAP90/PSD-95-associated protein 2)(SAPAP2)(PSD-95/SAP90-binding protein 2) [Source:UniProtKB/Swiss-Prot;Acc:Q9P1A6]
chr21:34815282-34816281	-10.5561	ENSG00000180509	chr21:34740858-34806443	-1	-9338	protein_coding	Potassium voltage-gated channel subfamily E member 1 (IKs producing slow voltage-gated potassium channel subunit beta Mink)(Minimal potassium channel)(Delayed rectifier potassium channel subunit IsK) [Source:UniProtKB/Swiss-Prot;Acc:P15382]
chr21:44647642-44648641	-10.5362	ENSG00000160233	chr21:44699821-44703158	1	-51680	protein_coding	Leucine-rich repeat-containing protein 3 Precursor [Source:UniProtKB/Swiss-Prot;Acc:Q9BY71]
chr11:111111839-111112838	-10.5002	ENSG00000137713	chr11:111102842-111142379	-1	30040	protein_coding	Serine/threonine-protein phosphatase 2A 65 kDa regulatory subunit A beta isoform (PP2A, subunit A, PR65-beta isoform)(PP2A, subunit A, R1-beta isoform) [Source:UniProtKB/Swiss-Prot;Acc:P30154]
chr1:143641687-143642686	-10.4866	ENSG00000222788	chr1:143656029-143656218	1	-13842	snRNA	U2 spliceosomal RNA [Source:RFAM;Acc:RF00004]
chr8:1937112-1938111	-10.4844	ENSG00000176595	chr8:1909451-1942509	1	28160	protein_coding	Kelch repeat and BTB domain-containing protein 11 (Kelch domain-containing protein 7B) [Source:UniProtKB/Swiss-Prot;Acc:O94819]
chr2:132741643-132742642	-10.4762	ENSG00000221288	chr2:132731009-132731123	-1	-11020	miRNA	hsa-mir-663b [Source:miRBase;Acc:MI0006336]
chr22:40559136-40560135	-10.4469	ENSG00000198911	chr22:40559052-40632319	1	584	protein_coding	Sterol regulatory element-binding protein 2 (SREBP-2)(Sterol regulatory element-binding transcription factor 2) [Contains Processed sterol regulatory element-binding protein 2] [Source:UniProtKB/Swiss-Prot;Acc:Q12772]
chr20:42464538-42465537	-10.4392	ENSG00000101076	chr20:42417855-42493444	1	47182	protein_coding	Hepatocyte nuclear factor 4-alpha (HNF-4-alpha)(Transcription factor HNF-4)(Nuclear receptor subfamily 2 group A member 1)(Transcription factor 14) [Source:UniProtKB/Swiss-Prot;Acc:P41235]
chr12:123481032-123482031	-10.4057	ENSG00000196498	chr12:123374914-123586102	-1	104570	protein_coding	Nuclear receptor corepressor 2 (N-CoR2)(Silencing mediator of retinoic acid and thyroid hormone receptor)(SMRTe)(SMRT)(Thyroid-, retinoic-acid-receptor-associated corepressor)(T3 receptor-associating factor)(TRAC)(CTG repeat protein 26)(SMAP270) [Source:UniProtKB/Swiss-Prot;Acc:Q9Y618]
chr1:142124303-142125302	-10.4006	ENSG00000219025	chr1:142087346-142087733	1	37456	processed_pseudogene	NA
chr22:28062859-28063858	-10.3739	ENSG00000100276	chr22:28038922-28041748	-1	-21610	protein_coding	Ras-like protein family member 10A Precursor (Ras-like protein RRP22)(RAS-related protein on chromosome 22) [Source:UniProtKB/Swiss-Prot;Acc:Q92737]
chr15:63871243-63872242	-10.3527	ENSG00000174485	chr15:63740013-63871516	-1	-226	protein_coding	C-myc promoter-binding protein (DENN domain-containing protein 4A) [Source:UniProtKB/Swiss-Prot;Acc:Q7Z401]
chr1:169880533-169881532	-10.3504	ENSG00000034971	chr1:169871182-169888434	-1	7402	protein_coding	Myocilin Precursor (Trabecular meshwork-induced glucocorticoid response protein) [Source:UniProtKB/Swiss-Prot;Acc:Q99972]
chr7:66022788-66023787	-10.3377	ENSG00000106609	chr7:66023646-66060973	1	-358	protein_coding	UPF0458 protein C7orf42 [Source:UniProtKB/Swiss-Prot;Acc:Q9NWD8]
chr14:37748112-37749111	-10.29	ENSG00000139874	chr14:37746955-37752019	1	1656	protein_coding	Somatostatin receptor type 1 (SS1R)(SRIF-2) [Source:UniProtKB/Swiss-Prot;Acc:P30872]
chr12:12605424-12606423	-10.1774	ENSG00000111266	chr12:12520098-12606584	-1	660	protein_coding	Dual specificity protein phosphatase 16 (EC 3.1.3.48)(EC 3.1.3.16)(Mitogen-activated protein kinase phosphatase 7)(MAP kinase phosphatase 7)(MKP-7) [Source:UniProtKB/Swiss-Prot;Acc:Q9BY84]
chr22:39404487-39405486	-10.163	ENSG00000128285	chr22:39405045-39408764	1	-58	protein_coding	Melanin-concentrating hormone receptor 1 (MCH receptor 1)(MCHR-1)(MCH-R1)(MCH-1R)(MCH1R)(MCHR)(G-protein coupled receptor 24)(Somatostatin receptor-like protein)(SLC-1) [Source:UniProtKB/Swiss-Prot;Acc:Q99705]
chr2:3092740-3093739	-10.161	ENSG00000032389	chr2:3171703-3360617	-1	267378	protein_coding	Protein TSSC1 (Tumor-suppressing subchromosomal transferable fragment candidate gene 1 protein)(Tumor-suppressing STF cDNA 1 protein) [Source:UniProtKB/Swiss-Prot;Acc:Q53HC9]
chr19:44584120-44585119	-10.1395	ENSG00000128016	chr19:44589293-44591853	1	-4674	protein_coding	Tristetraproline (TTP)(Zinc finger protein 36 homolog)(Zfp-36)(Protein TIS11A)(TIS11)(Growth factor-inducible nuclear protein NUP475)(G0/G1 switch regulatory protein 24) [Source:UniProtKB/Swiss-Prot;Acc:P26651]
chrX:15602270-15603269	-10.12	ENSG00000186312	chrX:15602976-15631393	1	-206	protein_coding	Putative carbonic anhydrase 5B-like protein (CA-VB-like protein) [Source:UniProtKB/Swiss-Prot;Acc:Q8WTZ4]
chr9:96355444-96356443	-10.1132	ENSG00000130957	chr9:96360826-96395896	-1	39952	protein_coding	Fructose-1,6-bisphosphatase isozyme 2 (FBPase 2)(EC 3.1.3.11)(D-fructose-1,6-bisphosphate 1-phosphohydrolase 2) [Source:UniProtKB/Swiss-Prot;Acc:O00757]
chr11:67173516-67174515	-10.1127	ENSG00000132744	chr11:67166605-67174706	-1	690	protein_coding	Aspartoacylase-2 (EC 3.5.1.15)(Aminoacylase-3)(ACY-3)(Acylase III)(Hepatitis C virus core-binding protein 1)(HCBP1) [Source:UniProtKB/Swiss-Prot;Acc:Q96HD9]
chr11:67173479-67174478	-10.1096	ENSG00000132744	chr11:67166605-67174706	-1	728	protein_coding	Aspartoacylase-2 (EC 3.5.1.15)(Aminoacylase-3)(ACY-3)(Acylase III)(Hepatitis C virus core-binding protein 1)(HCBP1) [Source:UniProtKB/Swiss-Prot;Acc:Q96HD9]
chr18:72959103-72960102	-10.108	ENSG00000197971	chr18:72819771-72973788	-1	14186	protein_coding	Myelin basic protein (MBP)(Myelin A1 protein)(Myelin membrane encephalitogenic protein) [Source:UniProtKB/Swiss-Prot;Acc:P02686]
chr19:3195002-3196001	-10.0985	ENSG00000161082	chr19:3175701-3248071	1	19800	protein_coding	CUG-BP- and ETR-3-like factor 5 (CELF-5)(Bruno-like protein 5)(RNA-binding protein BRUNOL-5) [Source:UniProtKB/Swiss-Prot;Acc:Q8N6W0]
chr20:60151892-60152891	-10.0392	ENSG00000184402	chr20:60152217-60190958	1	174	protein_coding	SS18-like protein 1 (SYT homolog 1) [Source:UniProtKB/Swiss-Prot;Acc:O75177]
chr19:63712611-63713610	-10.0375	ENSG00000083807	chr19:63701516-63715244	-1	2134	protein_coding	Bile acyl-CoA synthetase (BACS)(EC 6.2.1.7)(Bile acid-CoA ligase)(BA-CoA ligase)(BAL)(Cholate--CoA ligase)(Very long-chain acyl-CoA synthetase homolog 2)(VLCS-H2)(VLCSH2)(Very long-chain acyl-CoA synthetase-related protein)(VLACS-related)(VLACSR)(Fatty-acid-coenzyme A ligase, very long-chain 3)(Fatty acid transport protein 5)(FATP-5)(Solute carrier family 27 member 5) [Source:UniProtKB/Swiss-Prot…
chr12:101868084-101869083	-10.0092	ENSG00000139352	chr12:101875594-101878417	1	-7010	protein_coding	Achaete-scute homolog 1 (HASH1) [Source:UniProtKB/Swiss-Prot;Acc:P50553]
chr11:1078656-1079655	-9.97091	ENSG00000198788	chr11:1064875-1088828	1	14280	protein_coding	Mucin-2 Precursor (MUC-2)(Intestinal mucin-2) [Source:UniProtKB/Swiss-Prot;Acc:Q02817]
chr20:62251274-62252273	-9.96452	ENSG00000196132	chr20:62266271-62344048	1	-14498	protein_coding	Myelin transcription factor 1 (MyT1)(MyTI)(Proteolipid protein-binding protein)(PLPB1) [Source:UniProtKB/Swiss-Prot;Acc:Q01538]
chr1:202386197-202387196	-9.95396	ENSG00000143845	chr1:202366814-202387754	-1	1058	protein_coding	Ethanolamine kinase 2 (EKI 2)(EC 2.7.1.82)(Ethanolamine kinase-like protein) [Source:UniProtKB/Swiss-Prot;Acc:Q9NVF9]
chr14:102044621-102045620	-9.94031	ENSG00000156381	chr14:102042951-102045881	-1	760	protein_coding	Ankyrin repeat domain-containing protein 9 [Source:UniProtKB/Swiss-Prot;Acc:Q96BM1]
chr12:131622171-131623170	-9.9169	ENSG00000204586	chr12:131596273-131598605	1	26398	protein_coding	LOC642031 protein Fragment [Source:UniProtKB/TrEMBL;Acc:Q6PJP7]
chr10:129754927-129755926	-9.89792	ENSG00000148773	chr10:129784913-129814645	-1	59218	protein_coding	Antigen KI-67 [Source:UniProtKB/Swiss-Prot;Acc:P46013]
chr19:7490570-7491569	-9.8669	ENSG00000090674	chr19:7493512-7504864	1	-2442	protein_coding	Mucolipin-1 (Mucolipidin)(MG-2) [Source:UniProtKB/Swiss-Prot;Acc:Q9GZU1]
chr11:111110839-111111838	-9.86171	ENSG00000137713	chr11:111102842-111142379	-1	31040	protein_coding	Serine/threonine-protein phosphatase 2A 65 kDa regulatory subunit A beta isoform (PP2A, subunit A, PR65-beta isoform)(PP2A, subunit A, R1-beta isoform) [Source:UniProtKB/Swiss-Prot;Acc:P30154]
chr9:98293687-98294686	-9.85477	ENSG00000130956	chr9:98252235-98293439	1	41952	protein_coding	Intracellular hyaluronan-binding protein 4 (IHABP4)(Ki-1/57 intracellular antigen) [Source:UniProtKB/Swiss-Prot;Acc:Q5JVS0]
chr7:130922042-130923041	-9.82556	ENSG00000128567	chr7:130835563-130891916	-1	-30626	protein_coding	Podocalyxin-like protein 1 Precursor [Source:UniProtKB/Swiss-Prot;Acc:O00592]
chr5:1189257-1190256	-9.80995	ENSG00000113504	chr5:1103491-1165172	-1	-24584	protein_coding	Solute carrier family 12 member 7 (Electroneutral potassium-chloride cotransporter 4)(K-Cl cotransporter 4) [Source:UniProtKB/Swiss-Prot;Acc:Q9Y666]
chr21:43331729-43332728	-9.78655	ENSG00000160200	chr21:43346370-43369541	-1	37312	protein_coding	Cystathionine beta-synthase (EC 4.2.1.22)(Serine sulfhydrase)(Beta-thionase) [Source:UniProtKB/Swiss-Prot;Acc:P35520]
chr17:55991854-55992853	-9.7775	ENSG00000062725	chr17:55875302-55958362	-1	-33992	protein_coding	Amyloid protein-binding protein 2 (Amyloid beta precursor protein-binding protein 2)(APP-BP2)(Protein interacting with APP tail 1) [Source:UniProtKB/Swiss-Prot;Acc:Q92624]
chr1:7132060-7133059	-9.76654	ENSG00000207056	chr1:7202007-7202171	1	-69448	snRNA	U1 spliceosomal RNA [Source:RFAM;Acc:RF00003]
chr19:63714611-63715610	-9.73135	ENSG00000083807	chr19:63701516-63715244	-1	134	protein_coding	Bile acyl-CoA synthetase (BACS)(EC 6.2.1.7)(Bile acid-CoA ligase)(BA-CoA ligase)(BAL)(Cholate--CoA ligase)(Very long-chain acyl-CoA synthetase homolog 2)(VLCS-H2)(VLCSH2)(Very long-chain acyl-CoA synthetase-related protein)(VLACS-related)(VLACSR)(Fatty-acid-coenzyme A ligase, very long-chain 3)(Fatty acid transport protein 5)(FATP-5)(Solute carrier family 27 member 5) [Source:UniProtKB/Swiss-Prot…
chr4:6777811-6778810	-9.70676	ENSG00000186222	chr4:6768743-6770288	1	9568	protein_coding	Protein cappuccino homolog [Source:UniProtKB/Swiss-Prot;Acc:Q9NUP1]
chr21:10202591-10203590	-9.69575	ENSG00000220888	chr21:10202791-10203686	-1	596	processed_pseudogene	NA
chr2:239647380-239648379	-9.68776	ENSG00000211566	chr2:239559554-239559643	-1	-88236	miRNA	NA
chr22:44999881-45000880	-9.67464	ENSG00000205643	chr22:45018572-45024857	-1	24476	protein_coding	UPF0595 protein C22orf40 [Source:UniProtKB/Swiss-Prot;Acc:Q6NVV7]
chr18:75206838-75207837	-9.66134	ENSG00000203600	chr18:75227967-75228589	1	-20630	pseudogene	NA
chr22:18338500-18339499	-9.62507	ENSG00000184470	chr22:18243040-18309359	-1	-29640	protein_coding	Thioredoxin reductase 2, mitochondrial Precursor (EC 1.8.1.9)(Thioredoxin reductase TR3)(TR-beta)(Selenoprotein Z)(SelZ) [Source:UniProtKB/Swiss-Prot;Acc:Q9NNW7]
chr4:38410910-38411909	-9.59885	ENSG00000222230	chr4:38436807-38436908	-1	25498	rRNA	5S ribosomal RNA [Source:RFAM;Acc:RF00001]
chr13:30633505-30634504	-9.57529	ENSG00000120694	chr13:30608765-30634117	-1	112	protein_coding	Heat shock protein 105 kDa (Heat shock 110 kDa protein)(Antigen NY-CO-25) [Source:UniProtKB/Swiss-Prot;Acc:Q92598]
chr11:75616277-75617276	-9.53777	ENSG00000085741	chr11:75575018-75595222	-1	-21554	protein_coding	Protein Wnt-11 Precursor [Source:UniProtKB/Swiss-Prot;Acc:O96014]
chr8:3368440-3369439	-9.53292	ENSG00000183117	chr8:2780282-3258996	-1	-109944	protein_coding	CUB and sushi domain-containing protein 1 Precursor (CUB and sushi multiple domains protein 1) [Source:UniProtKB/Swiss-Prot;Acc:Q96PZ7]
chr21:45722978-45723977	-9.50729	ENSG00000183535	chr21:45664059-45669413	-1	-54064	protein_coding	Uncharacterized protein C21orf123 [Source:UniProtKB/Swiss-Prot;Acc:Q8N8W7]
chr8:1937006-1938005	-9.4844	ENSG00000176595	chr8:1909451-1942509	1	28054	protein_coding	Kelch repeat and BTB domain-containing protein 11 (Kelch domain-containing protein 7B) [Source:UniProtKB/Swiss-Prot;Acc:O94819]
chr11:12652494-12653493	-9.48343	ENSG00000187079	chr11:12652545-12922874	1	448	protein_coding	Transcriptional enhancer factor TEF-1 (TEA domain family member 1)(TEAD-1)(Protein GT-IIC)(Transcription factor 13)(NTEF-1) [Source:UniProtKB/Swiss-Prot;Acc:P28347]
chr9:137257195-137258194	-9.45838	ENSG00000189363	chr9:137213276-137218973	1	44418	protein_coding	NA
chr8:26673283-26674282	-9.43922	ENSG00000120907	chr8:26661584-26778839	-1	105056	protein_coding	Alpha-1A adrenergic receptor (Alpha 1A-adrenoreceptor)(Alpha 1A-adrenoceptor)(Alpha-1C adrenergic receptor)(Alpha-adrenergic receptor 1c) [Source:UniProtKB/Swiss-Prot;Acc:P35348]
chr9:71475854-71476853	-9.35307	ENSG00000107282	chr9:71235022-71477042	-1	688	protein_coding	Amyloid beta A4 precursor protein-binding family A member 1 (Neuron-specific X11 protein)(Neuronal Munc18-1-interacting protein 1)(Mint-1)(Adapter protein X11alpha) [Source:UniProtKB/Swiss-Prot;Acc:Q02410]
chr6:7164566-7165565	-9.32853	ENSG00000201483	chr6:7132814-7132918	-1	-32148	misc_RNA	Y RNA [Source:RFAM;Acc:RF00019]
chr11:27449534-27450533	-9.32022	ENSG00000205213	chr11:27344084-27450910	-1	876	protein_coding	Leucine-rich repeat-containing G-protein coupled receptor 4 Precursor (G-protein coupled receptor 48) [Source:UniProtKB/Swiss-Prot;Acc:Q9BXB1]
chr7:2885402-2886401	-9.31926	ENSG00000146535	chr7:2734271-2850485	-1	-35416	protein_coding	Guanine nucleotide-binding protein subunit alpha-12 (G-protein subunit alpha-12)(G alpha-12) [Source:UniProtKB/Swiss-Prot;Acc:Q03113]
chr11:66241539-66242538	-9.31224	ENSG00000173898	chr11:66209299-66245446	-1	3408	protein_coding	Spectrin beta chain, brain 2 (Spectrin, non-erythroid beta chain 2)(Beta-III spectrin) [Source:UniProtKB/Swiss-Prot;Acc:O15020]
chr2:233206091-233207090	-9.25516	ENSG00000208047	chr2:233222804-233223101	1	-16214	scRNA_pseudogene	NA
chr22:16430245-16431244	-9.25414	ENSG00000182902	chr22:16423150-16453647	1	7594	protein_coding	Mitochondrial glutamate carrier 2 (GC-2)(Glutamate/H(+) symporter 2)(Solute carrier family 25 member 18) [Source:UniProtKB/Swiss-Prot;Acc:Q9H1K4]
chr4:2054715-2055714	-9.25216	ENSG00000185818	chr4:2031385-2037433	1	23830	protein_coding	N-acetyltransferase 8-like protein (EC 2.3.1.-)(Camello-like protein 3) [Source:UniProtKB/Swiss-Prot;Acc:Q8N9F0]
chr1:40995123-40996122	-9.23882	ENSG00000207962	chr1:40995543-40995631	1	80	miRNA	hsa-mir-30c-1 [Source:miRBase;Acc:MI0000736]
chr10:134375621-134376620	-9.23715	ENSG00000148826	chr10:134448310-134449527	-1	73406	protein_coding	Homeobox protein Nkx-6.2 [Source:UniProtKB/Swiss-Prot;Acc:Q9C056]
chr11:2449226-2450225	-9.20455	ENSG00000053918	chr11:2422797-2826915	1	26928	protein_coding	Potassium voltage-gated channel subfamily KQT member 1 (Voltage-gated potassium channel subunit Kv7.1)(IKs producing slow voltage-gated potassium channel subunit alpha KvLQT1)(KQT-like 1) [Source:UniProtKB/Swiss-Prot;Acc:P51787]
chr1:205164081-205165080	-9.20191	ENSG00000162894	chr1:205144354-205161966	-1	-2614	protein_coding	Fas apoptotic inhibitory molecule 3 Precursor (Regulator of Fas-induced apoptosis Toso) [Source:UniProtKB/Swiss-Prot;Acc:O60667]
chr8:32525574-32526573	-9.19343	ENSG00000210559	chr8:32782949-32783015	-1	256942	Mt_tRNA_pseudogene	NA
chr5:43348006-43349005	-9.18639	ENSG00000112972	chr5:43325250-43349352	-1	846	protein_coding	Hydroxymethylglutaryl-CoA synthase, cytoplasmic (HMG-CoA synthase)(EC 2.3.3.10)(3-hydroxy-3-methylglutaryl coenzyme A synthase) [Source:UniProtKB/Swiss-Prot;Acc:Q01581]
chr1:1819297-1820296	-9.17305	ENSG00000078369	chr1:1706590-1812355	-1	-7442	protein_coding	Guanine nucleotide-binding protein G(I)/G(S)/G(T) subunit beta-1 (Transducin beta chain 1) [Source:UniProtKB/Swiss-Prot;Acc:P62873]
chr10:134784700-134785699	-9.16666	ENSG00000218700	chr10:134808106-134808798	-1	23598	processed_pseudogene	NA
chr3:149801542-149802541	-9.16261	ENSG00000144891	chr3:149898348-149943478	1	-96306	protein_coding	Type-1 angiotensin II receptor (AT1)(AT1AR)(AT1BR) [Source:UniProtKB/Swiss-Prot;Acc:P30556]
chr8:32525545-32526544	-9.13482	ENSG00000210559	chr8:32782949-32783015	-1	256970	Mt_tRNA_pseudogene	NA
chr17:76725937-76726936	-9.10504	ENSG00000221025	chr17:76721591-76721703	-1	-4734	miRNA	hsa-mir-1250 [Source:miRBase;Acc:MI0006385]
chr2:20227610-20228609	-9.09965	ENSG00000213729	chr2:20218875-20219305	-1	-8804	pseudogene	NA
chr7:883449-884448	-9.09712	ENSG00000105972	chr7:882717-902599	1	1232	protein_coding	UPF0363 protein C7orf20 (Conserved edge-expressed protein) [Source:UniProtKB/Swiss-Prot;Acc:Q7L5D6]
chr1:212223117-212224116	-9.0912	ENSG00000117707	chr1:212228483-212281219	1	-4866	protein_coding	Prospero homeobox protein 1 (Homeobox prospero-like protein PROX1)(PROX-1) [Source:UniProtKB/Swiss-Prot;Acc:Q92786]
chr12:126216339-126217338	-9.08655	ENSG00000208959	chr12:126216406-126216940	-1	102	rRNA_pseudogene	NA
chr8:26779343-26780342	-9.086	ENSG00000120907	chr8:26661584-26778839	-1	-1004	protein_coding	Alpha-1A adrenergic receptor (Alpha 1A-adrenoreceptor)(Alpha 1A-adrenoceptor)(Alpha-1C adrenergic receptor)(Alpha-adrenergic receptor 1c) [Source:UniProtKB/Swiss-Prot;Acc:P35348]
chr19:63715611-63716610	-9.05405	ENSG00000083807	chr19:63701516-63715244	-1	-866	protein_coding	Bile acyl-CoA synthetase (BACS)(EC 6.2.1.7)(Bile acid-CoA ligase)(BA-CoA ligase)(BAL)(Cholate--CoA ligase)(Very long-chain acyl-CoA synthetase homolog 2)(VLCS-H2)(VLCSH2)(Very long-chain acyl-CoA synthetase-related protein)(VLACS-related)(VLACSR)(Fatty-acid-coenzyme A ligase, very long-chain 3)(Fatty acid transport protein 5)(FATP-5)(Solute carrier family 27 member 5) [Source:UniProtKB/Swiss-Prot…
chr12:108494664-108495663	-9.05206	ENSG00000139428	chr12:108475908-108495741	-1	578	protein_coding	Cob(I)yrinic acid a,c-diamide adenosyltransferase, mitochondrial Precursor (EC 2.5.1.17)(Cob(I)alamin adenosyltransferase)(Methylmalonic aciduria type B protein) [Source:UniProtKB/Swiss-Prot;Acc:Q96EY8]
chr5:175950952-175951951	-9.0502	ENSG00000204738	chr5:175952868-175953266	-1	1814	protein_coding	NA
chr16:85778131-85779130	-9.0401	ENSG00000210934	chr16:85905827-85905928	1	-127196	snoRNA_pseudogene	NA
chr3:187840591-187841590	-9.02899	ENSG00000090512	chr3:187840843-187853488	1	248	protein_coding	Fetuin-B Precursor (Gugu)(IRL685)(16G2) [Source:UniProtKB/Swiss-Prot;Acc:Q9UGM5]
chr6:158210582-158211581	-9.0288	ENSG00000130340	chr6:158164284-158286097	1	46798	protein_coding	Sorting nexin-9 (SH3 and PX domain-containing protein 1)(Protein SDP1)(SH3 and PX domain-containing protein 3A) [Source:UniProtKB/Swiss-Prot;Acc:Q9Y5X1]
chr11:74547260-74548259	-9.02598	ENSG00000137491	chr11:74539809-74594945	1	7950	protein_coding	Solute carrier organic anion transporter family member 2B1 (Solute carrier family 21 member 9)(Organic anion transporter B)(OATP-B)(Organic anion transporter polypeptide-related protein 2)(OATP-RP2)(OATPRP2) [Source:UniProtKB/Swiss-Prot;Acc:O94956]
chr16:67515557-67516556	-9.00441	ENSG00000203389	chr16:67519716-67519987	1	-3660	pseudogene	NA
chr4:1787030-1788029	-8.98379	ENSG00000068078	chr4:1764832-1780396	1	22698	protein_coding	Fibroblast growth factor receptor 3 Precursor (FGFR-3)(EC 2.7.10.1)(CD333 antigen) [Source:UniProtKB/Swiss-Prot;Acc:P22607]
chr2:101944517-101945516	-8.98378	ENSG00000115590	chr2:101974738-102011312	1	-29722	protein_coding	Interleukin-1 receptor type II Precursor (IL-1R-2)(IL-1R-beta)(CD121 antigen-like family member B)(CDw121b)(CD121b antigen)(CD121 antigen) [Source:UniProtKB/Swiss-Prot;Acc:P27930]
chr19:15868723-15869722	-8.97702	ENSG00000186115	chr19:15849834-15869885	-1	662	protein_coding	Cytochrome P450 4F2 (EC 1.14.13.30)(CYPIVF2)(Leukotriene-B(4) omega-hydroxylase)(Leukotriene-B(4) 20-monooxygenase)(Cytochrome P450-LTB-omega) [Source:UniProtKB/Swiss-Prot;Acc:P78329]
chr19:1563302-1564301	-8.97521	ENSG00000127540	chr19:1548180-1556431	-1	-7370	protein_coding	Cytochrome b-c1 complex subunit 10 (Ubiquinol-cytochrome c reductase complex 6.4 kDa protein)(Complex III subunit XI)(Complex III subunit 10) [Source:UniProtKB/Swiss-Prot;Acc:O14957]
chr8:6695714-6696713	-8.97318	ENSG00000186530	chr8:6653448-6680576	-1	-15638	protein_coding	XK-related protein 5 [Source:UniProtKB/Swiss-Prot;Acc:Q6UX68]
chr5:1982146-1983145	-8.92609	ENSG00000113430	chr5:1930549-1935880	-1	-46766	protein_coding	Iroquois-class homeodomain protein IRX-4 (Iroquois homeobox protein 4)(Homeodomain protein IRXA3) [Source:UniProtKB/Swiss-Prot;Acc:P78413]
chr16:86098139-86099138	-8.92217	ENSG00000140948	chr16:85997378-86082961	-1	-15678	protein_coding	Zinc finger CCHC domain-containing protein 14 (BDG-29) [Source:UniProtKB/Swiss-Prot;Acc:Q8WYQ9]
chr14:37130205-37131204	-8.91274	ENSG00000129514	chr14:37128947-37134240	-1	3536	protein_coding	Hepatocyte nuclear factor 3-alpha (HNF-3-alpha)(HNF-3A)(Forkhead box protein A1) [Source:UniProtKB/Swiss-Prot;Acc:P55317]
chr2:242133432-242134431	-8.83696	ENSG00000176720	chr2:242146865-242162222	1	-12934	protein_coding	Bcl-2-related ovarian killer protein (Hbok) [Source:UniProtKB/Swiss-Prot;Acc:Q9UMX3]
chr3:126818247-126819246	-8.82727	ENSG00000144909	chr3:126730392-126796624	-1	-22122	protein_coding	Oxysterol-binding protein-related protein 11 (OSBP-related protein 11)(ORP-11) [Source:UniProtKB/Swiss-Prot;Acc:Q9BXB4]
chr19:15868757-15869756	-8.81857	ENSG00000186115	chr19:15849834-15869885	-1	628	protein_coding	Cytochrome P450 4F2 (EC 1.14.13.30)(CYPIVF2)(Leukotriene-B(4) omega-hydroxylase)(Leukotriene-B(4) 20-monooxygenase)(Cytochrome P450-LTB-omega) [Source:UniProtKB/Swiss-Prot;Acc:P78329]
chr16:29147971-29148970	-8.797	ENSG00000196927	chr16:29167674-29168140	1	-19204	pseudogene	NA
chr8:145045217-145046216	-8.78849	ENSG00000207574	chr8:145091347-145091435	-1	45718	miRNA	hsa-mir-661 [Source:miRBase;Acc:MI0003669]
chr19:40994525-40995524	-8.7834	ENSG00000221873	chr19:40982732-40996023	-1	998	protein_coding	Probable proline dehydrogenase 2 (EC 1.5.99.8)(Probable proline oxidase 2)(Kidney and liver proline oxidase 1)(HsPOX1) [Source:UniProtKB/Swiss-Prot;Acc:Q9UF12]
chr16:65579320-65580319	-8.7752	ENSG00000172824	chr16:65580134-65601162	1	-314	protein_coding	Carboxylesterase UNQ440/PRO873 Precursor (EC 3.1.1.-) [Source:UniProtKB/Swiss-Prot;Acc:Q5XG92]
chr12:27257911-27258910	-8.75912	ENSG00000211455	chr12:27288343-27370155	1	-29932	protein_coding	Serine/threonine-protein kinase 38-like (EC 2.7.11.1)(NDR2 protein kinase)(Nuclear Dbf2-related kinase 2) [Source:UniProtKB/Swiss-Prot;Acc:Q9Y2H1]
chr15:69194209-69195208	-8.75099	ENSG00000187720	chr15:69176345-69862776	1	18364	protein_coding	Thrombospondin type-1 domain-containing protein 4 Precursor [Source:UniProtKB/Swiss-Prot;Acc:Q6ZMP0]
chr11:69509128-69510127	-8.74167	ENSG00000202070	chr11:69599117-69599223	1	-89490	snRNA	U6 spliceosomal RNA [Source:RFAM;Acc:RF00026]
chr5:168039667-168040666	-8.74056	ENSG00000207739	chr5:168127729-168127838	-1	87672	miRNA	hsa-mir-218-2 [Source:miRBase;Acc:MI0000295]
chr1:47375373-47376372	-8.72178	ENSG00000162365	chr1:47375694-47388000	1	178	protein_coding	Cytochrome P450 4A22 Precursor (EC 1.14.15.3)(CYPIVA22)(Fatty acid omega-hydroxylase)(Lauric acid omega-hydroxylase) [Source:UniProtKB/Swiss-Prot;Acc:Q5TCH4]
chr19:40994498-40995497	-8.71837	ENSG00000221873	chr19:40982732-40996023	-1	1026	protein_coding	Probable proline dehydrogenase 2 (EC 1.5.99.8)(Probable proline oxidase 2)(Kidney and liver proline oxidase 1)(HsPOX1) [Source:UniProtKB/Swiss-Prot;Acc:Q9UF12]
chr7:4609476-4610475	-8.65277	ENSG00000164916	chr7:4688456-4777600	1	-78480	protein_coding	Forkhead box protein K1 (Myocyte nuclear factor)(MNF) [Source:UniProtKB/Swiss-Prot;Acc:P85037]
chr19:19024059-19025058	-8.61055	ENSG00000181035	chr19:19035808-19084697	1	-11250	protein_coding	Solute carrier family 25 member 42 [Source:UniProtKB/Swiss-Prot;Acc:Q86VD7]
chr13:111676673-111677672	-8.59723	ENSG00000200072	chr13:111754393-111754453	1	-77220	snoRNA	Small nucleolar RNA SNORD44 [Source:RFAM;Acc:RF00287]
chr17:26481225-26482224	-8.5926	ENSG00000196712	chr17:26446121-26728817	1	35604	protein_coding	Neurofibromin (Neurofibromatosis-related protein NF-1) [Contains Neurofibromin truncated] [Source:UniProtKB/Swiss-Prot;Acc:P21359]
chr9:91058016-91059015	-8.58999	ENSG00000123975	chr9:91115933-91121437	1	-57418	protein_coding	Cyclin-dependent kinases regulatory subunit 2 (CKS-2) [Source:UniProtKB/Swiss-Prot;Acc:P33552]
chr7:873098-874097	-8.57384	ENSG00000105972	chr7:882717-902599	1	-9120	protein_coding	UPF0363 protein C7orf20 (Conserved edge-expressed protein) [Source:UniProtKB/Swiss-Prot;Acc:Q7L5D6]
chr16:84180558-84181557	-8.57214	ENSG00000131149	chr16:84202524-84267311	1	-21466	protein_coding	Genetic suppressor element 1 [Source:UniProtKB/Swiss-Prot;Acc:Q14687]
chr15:82113817-82114816	-8.57058	ENSG00000156218	chr15:82113842-82499598	1	474	protein_coding	ADAMTS-like protein 3 Precursor (ADAMTSL-3)(Punctin-2) [Source:UniProtKB/Swiss-Prot;Acc:P82987]
chr18:58909501-58910500	-8.56866	ENSG00000171791	chr18:58941559-59138341	-1	228340	protein_coding	Apoptosis regulator Bcl-2 [Source:UniProtKB/Swiss-Prot;Acc:P10415]
chr22:49495889-49496888	-8.55711	ENSG00000206841	chr22:49476554-49476657	-1	-19732	snRNA	U6 spliceosomal RNA [Source:RFAM;Acc:RF00026]
chr12:126216091-126217090	-8.54922	ENSG00000208959	chr12:126216406-126216940	-1	350	rRNA_pseudogene	NA
chr6:160462237-160463236	-8.54662	ENSG00000175003	chr6:160462853-160499734	1	-116	protein_coding	Solute carrier family 22 member 1 (Organic cation transporter 1)(hOCT1) [Source:UniProtKB/Swiss-Prot;Acc:O15245]
chr8:141037889-141038888	-8.53435	ENSG00000211505	chr8:141013712-141014011	1	24676	protein_coding	Protein MOST-1 [Source:UniProtKB/Swiss-Prot;Acc:Q9NRJ1]
chr13:30671571-30672570	-8.52906	ENSG00000187676	chr13:30672112-30804409	1	-42	protein_coding	Beta-1,3-glucosyltransferase (Beta3Glc-T)(EC 2.4.1.-)(Beta-3-glycosyltransferase-like) [Source:UniProtKB/Swiss-Prot;Acc:Q6Y288]
chr16:86097139-86098138	-8.52702	ENSG00000140948	chr16:85997378-86082961	-1	-14678	protein_coding	Zinc finger CCHC domain-containing protein 14 (BDG-29) [Source:UniProtKB/Swiss-Prot;Acc:Q8WYQ9]
chr17:76222195-76223194	-8.50933	ENSG00000216958	chr17:76190944-76191321	-1	-31374	processed_pseudogene	NA
chr9:88607574-88608573	-8.50858	ENSG00000180447	chr9:88749098-88751924	-1	143850	protein_coding	Growth arrest-specific protein 1 Precursor (GAS-1) [Source:UniProtKB/Swiss-Prot;Acc:P54826]
chr19:15303674-15304673	-8.49069	ENSG00000209745	chr19:15279780-15280103	1	24394	scRNA_pseudogene	NA
chr3:53487824-53488823	-8.41238	ENSG00000157388	chr3:53504116-53821001	1	-15792	protein_coding	Voltage-dependent L-type calcium channel subunit alpha-1D (Voltage-gated calcium channel subunit alpha Cav1.3)(Calcium channel, L type, alpha-1 polypeptide, isoform 2) [Source:UniProtKB/Swiss-Prot;Acc:Q01668]
chr17:77461731-77462730	-8.40748	ENSG00000185813	chr17:77455384-77462586	-1	356	protein_coding	Ethanolamine-phosphate cytidylyltransferase (EC 2.7.7.14)(Phosphorylethanolamine transferase)(CTP:phosphoethanolamine cytidylyltransferase) [Source:UniProtKB/Swiss-Prot;Acc:Q99447]
chr17:78379414-78380413	-8.40209	ENSG00000214069	chr17:78379018-78379848	1	896	protein_coding	Putative uncharacterized protein ENSP00000380580 [Source:UniProtKB/TrEMBL;Acc:A8MY33]
chr16:68532058-68533057	-8.39206	ENSG00000208017	chr16:68524485-68524584	1	8072	miRNA	hsa-mir-140 [Source:miRBase;Acc:MI0000456]
chr16:29613231-29614230	-8.3912	ENSG00000103485	chr16:29597938-29616806	1	15792	protein_coding	Nicotinate-nucleotide pyrophosphorylase [carboxylating] (EC 2.4.2.19)(Quinolinate phosphoribosyltransferase [decarboxylating])(QAPRTase)(QPRTase) [Source:UniProtKB/Swiss-Prot;Acc:Q15274]
chr6:44322041-44323040	-8.3513	ENSG00000096384	chr6:44322802-44329598	1	-262	protein_coding	Heat shock protein HSP 90-beta (HSP 90)(HSP 84) [Source:UniProtKB/Swiss-Prot;Acc:P08238]
chr21:43330729-43331728	-8.34309	ENSG00000160200	chr21:43346370-43369541	-1	38312	protein_coding	Cystathionine beta-synthase (EC 4.2.1.22)(Serine sulfhydrase)(Beta-thionase) [Source:UniProtKB/Swiss-Prot;Acc:P35520]
chr7:45895421-45896420	-8.33455	ENSG00000146678	chr7:45894484-45899791	1	1436	protein_coding	Insulin-like growth factor-binding protein 1 Precursor (IGF-binding protein 1)(IGFBP-1)(IBP-1)(Placental protein 12)(PP12) [Source:UniProtKB/Swiss-Prot;Acc:P08833]
chr16:86154630-86155629	-8.32753	ENSG00000154118	chr16:86194000-86289263	1	-38870	protein_coding	Junctophilin-3 (Junctophilin type 3)(JP-3)(Trinucleotide repeat-containing gene 22 protein) [Source:UniProtKB/Swiss-Prot;Acc:Q8WXH2]
chr8:141037774-141038773	-8.31161	ENSG00000211505	chr8:141013712-141014011	1	24562	protein_coding	Protein MOST-1 [Source:UniProtKB/Swiss-Prot;Acc:Q9NRJ1]
chr4:17100500-17101499	-8.30235	ENSG00000151552	chr4:17097121-17122811	-1	21812	protein_coding	Dihydropteridine reductase (EC 1.5.1.34)(HDHPR)(Quinoid dihydropteridine reductase) [Source:UniProtKB/Swiss-Prot;Acc:P09417]
chr14:68434960-68435959	-8.29072	ENSG00000214730	chr14:68398203-68398995	1	37256	pseudogene	NA
chr19:63713611-63714610	-8.28317	ENSG00000083807	chr19:63701516-63715244	-1	1134	protein_coding	Bile acyl-CoA synthetase (BACS)(EC 6.2.1.7)(Bile acid-CoA ligase)(BA-CoA ligase)(BAL)(Cholate--CoA ligase)(Very long-chain acyl-CoA synthetase homolog 2)(VLCS-H2)(VLCSH2)(Very long-chain acyl-CoA synthetase-related protein)(VLACS-related)(VLACSR)(Fatty-acid-coenzyme A ligase, very long-chain 3)(Fatty acid transport protein 5)(FATP-5)(Solute carrier family 27 member 5) [Source:UniProtKB/Swiss-Prot…
chr19:38052827-38053826	-8.2746	ENSG00000021488	chr19:38013262-38052512	-1	-814	protein_coding	B(0,+)-type amino acid transporter 1 (B(0,+)AT)(Glycoprotein-associated amino acid transporter b0,+AT1)(Solute carrier family 7 member 9) [Source:UniProtKB/Swiss-Prot;Acc:P82251]
chr21:44727033-44728032	-8.27038	ENSG00000210065	chr21:44719409-44719478	-1	-8054	Mt_tRNA_pseudogene	NA
chr20:25467044-25468043	-8.20221	ENSG00000101004	chr20:25381341-25514153	-1	46610	protein_coding	Ninein-like protein [Source:UniProtKB/Swiss-Prot;Acc:Q9Y2I6]
chr19:61873883-61874882	-8.19137	ENSG00000127903	chr19:61866765-61868642	-1	-5740	protein_coding	Zinc finger protein 835 [Source:UniProtKB/Swiss-Prot;Acc:Q9Y2P0]
chr3:52479759-52480758	-8.18746	ENSG00000010322	chr3:52464564-52502127	1	15694	protein_coding	Nischarin (Imidazoline receptor 1)(IR1)(I-1)(Imidazoline-1 receptor)(I1R)(Imidazoline receptor antisera-selected protein)(hIRAS)(Imidazoline-1 receptor candidate protein)(I-1 receptor candidate protein)(I1R candidate protein) [Source:UniProtKB/Swiss-Prot;Acc:Q9Y2I1]
chr18:74409563-74410562	-8.1551	ENSG00000201723	chr18:74405083-74405176	-1	-4886	misc_RNA	Y RNA [Source:RFAM;Acc:RF00019]
chr9:136779010-136780009	-8.14409	ENSG00000204011	chr9:136681052-136684510	-1	-95000	protein_coding	Uncharacterized protein C9orf104 [Source:UniProtKB/Swiss-Prot;Acc:Q5SY13]
chr17:69203621-69204620	-8.13676	ENSG00000177338	chr17:69258158-69336254	-1	132134	protein_coding	Uncharacterized protein C17orf54 [Source:UniProtKB/Swiss-Prot;Acc:Q8N7U9]
chr19:18251840-18252839	-8.11649	ENSG00000130522	chr19:18252251-18253294	-1	954	protein_coding	Transcription factor jun-D [Source:UniProtKB/Swiss-Prot;Acc:P17535]
chr19:5597724-5598723	-8.09626	ENSG00000160633	chr19:5574164-5619488	1	24060	protein_coding	Scaffold attachment factor B1 (SAB-B1)(SAF-B)(HSP27 estrogen response element-TATA box-binding protein)(HSP27 ERE-TATA-binding protein) [Source:UniProtKB/Swiss-Prot;Acc:Q15424]
chr1:30070600-30071599	-8.09016	ENSG00000222787	chr1:30130336-30130439	1	-59236	miRNA	NA
chr10:32674678-32675677	-8.08332	ENSG00000222309	chr10:32675798-32675880	-1	702	miRNA	NA
chr15:82112817-82113816	-8.04839	ENSG00000156218	chr15:82113842-82499598	1	-526	protein_coding	ADAMTS-like protein 3 Precursor (ADAMTSL-3)(Punctin-2) [Source:UniProtKB/Swiss-Prot;Acc:P82987]
chr18:70926979-70927978	-8.03161	ENSG00000180011	chr18:71039477-71050105	-1	122626	protein_coding	Zinc-binding alcohol dehydrogenase domain-containing protein 2 (EC 1.-.-.-) [Source:UniProtKB/Swiss-Prot;Acc:Q8N4Q0]
chr22:42199542-42200541	-8.00581	ENSG00000186732	chr22:42138080-42200789	1	61962	protein_coding	metallophosphoesterase domain containing 1 (MPPED1), mRNA [Source:RefSeq DNA;Acc:NM_001044370]
chr18:72663492-72664491	-8.00095	ENSG00000130856	chr18:72665104-72811668	1	-1112	protein_coding	Zinc finger protein 236 [Source:UniProtKB/Swiss-Prot;Acc:Q9UL36]
chr9:71476075-71477074	-7.99689	ENSG00000107282	chr9:71235022-71477042	-1	468	protein_coding	Amyloid beta A4 precursor protein-binding family A member 1 (Neuron-specific X11 protein)(Neuronal Munc18-1-interacting protein 1)(Mint-1)(Adapter protein X11alpha) [Source:UniProtKB/Swiss-Prot;Acc:Q02410]
chr9:73954205-73955204	-7.97564	ENSG00000119125	chr9:73954113-74058296	1	592	protein_coding	Guanine deaminase (Guanase)(Guanine aminase)(EC 3.5.4.3)(Guanine aminohydrolase)(GAH)(p51-nedasin) [Source:UniProtKB/Swiss-Prot;Acc:Q9Y2T3]
chr18:73367522-73368521	-7.94313	ENSG00000199392	chr18:73272507-73272633	-1	-95388	snoRNA	Small nucleolar RNA SNORA25 [Source:RFAM;Acc:RF00402]
chr20:36407910-36408909	-7.93878	ENSG00000129988	chr20:36408299-36439067	1	110	protein_coding	Lipopolysaccharide-binding protein Precursor (LBP) [Source:UniProtKB/Swiss-Prot;Acc:P18428]
chr6:26906346-26907345	-7.93595	ENSG00000210421	chr6:26896135-26896204	-1	-10642	tRNA_pseudogene	NA
chr17:24343136-24344135	-7.90281	ENSG00000063015	chr17:24306075-24357207	-1	13572	protein_coding	Seizure protein 6 homolog Precursor (SEZ-6)(hSEZ-6) [Source:UniProtKB/Swiss-Prot;Acc:Q53EL9]
chr13:112916903-112917902	-7.88641	ENSG00000139842	chr13:112911151-112967400	1	6252	protein_coding	Cullin-4A (CUL-4A) [Source:UniProtKB/Swiss-Prot;Acc:Q13619]
chr5:150467471-150468470	-7.88473	ENSG00000145901	chr5:150389699-150441190	-1	-26780	protein_coding	TNFAIP3-interacting protein 1 (Nef-associated factor 1)(Naf1)(HIV-1 Nef-interacting protein)(Virion-associated nuclear shuttling protein)(VAN)(hVAN)(Nip40-1) [Source:UniProtKB/Swiss-Prot;Acc:Q15025]
chr3:198205850-198206849	-7.87655	ENSG00000119227	chr3:198157612-198180101	-1	-26248	protein_coding	GPI mannosyltransferase 4 (EC 2.4.1.-)(GPI mannosyltransferase IV)(GPI-MT-IV)(Phosphatidylinositol-glycan biosynthesis class Z protein)(PIG-Z)(hSMP3) [Source:UniProtKB/Swiss-Prot;Acc:Q86VD9]
chr7:91601362-91602361	-7.86234	ENSG00000001630	chr7:91579409-91601946	-1	84	protein_coding	Cytochrome P450 51A1 (EC 1.14.13.70)(CYPLI)(P450LI)(Sterol 14-alpha demethylase)(Lanosterol 14-alpha demethylase)(LDM)(P450-14DM)(P45014DM) [Source:UniProtKB/Swiss-Prot;Acc:Q16850]
chr4:3439616-3440615	-7.86171	ENSG00000175920	chr4:3434831-3472350	1	5284	protein_coding	Protein Dok-7 (Downstream of tyrosine kinase 7) [Source:UniProtKB/Swiss-Prot;Acc:Q18PE1]
chr3:52191418-52192417	-7.8578	ENSG00000023330	chr3:52207156-52223383	1	-15238	protein_coding	5-aminolevulinate synthase, nonspecific, mitochondrial Precursor (EC 2.3.1.37)(5-aminolevulinic acid synthase)(Delta-aminolevulinate synthase)(Delta-ALA synthetase)(ALAS-H) [Source:UniProtKB/Swiss-Prot;Acc:P13196]
chr11:120606133-120607132	-7.85124	ENSG00000109929	chr11:120668598-120689329	1	-61966	protein_coding	Lathosterol oxidase (EC 1.14.21.6)(Lathosterol 5-desaturase)(Delta(7)-sterol 5-desaturase)(C-5 sterol desaturase)(Sterol-C5-desaturase) [Source:UniProtKB/Swiss-Prot;Acc:O75845]
chr7:89879373-89880372	-7.84045	ENSG00000157224	chr7:89870698-89883204	1	9174	protein_coding	Claudin-12 [Source:UniProtKB/Swiss-Prot;Acc:P56749]
chr1:155088174-155089173	-7.83981	ENSG00000027644	chr1:155077289-155095290	-1	6616	protein_coding	Insulin receptor-related protein Precursor (IRR)(EC 2.7.10.1)(IR-related receptor) [Contains Insulin receptor-related protein alpha chain;Insulin receptor-related protein beta chain] [Source:UniProtKB/Swiss-Prot;Acc:P14616]
chrX:24076893-24077892	-7.83782	ENSG00000005889	chrX:24077783-24144127	1	-390	protein_coding	Zinc finger X-chromosomal protein [Source:UniProtKB/Swiss-Prot;Acc:P17010]
chr1:158430045-158431044	-7.83425	ENSG00000143318	chr1:158426989-158438298	1	3556	protein_coding	Calsequestrin-1 Precursor (Calsequestrin, skeletal muscle isoform)(Calmitin) [Source:UniProtKB/Swiss-Prot;Acc:P31415]
chr1:152952997-152953996	-7.81974	ENSG00000160710	chr1:152821162-152867098	-1	-86398	protein_coding	Double-stranded RNA-specific adenosine deaminase (DRADA)(EC 3.5.4.-)(136 kDa double-stranded RNA-binding protein)(P136)(K88DSRBP)(Interferon-inducible protein 4)(IFI-4) [Source:UniProtKB/Swiss-Prot;Acc:P55265]
chr2:99998752-99999751	-7.81236	ENSG00000144218	chr2:99530150-100125469	-1	126218	protein_coding	AF4/FMR2 family member 3 (Lymphoid nuclear protein related to AF4)(Protein LAF-4) [Source:UniProtKB/Swiss-Prot;Acc:P51826]
chr22:26214282-26215281	-7.7992	ENSG00000169184	chr22:26474266-26527486	-1	312704	protein_coding	Probable tumor suppressor protein MN1 [Source:UniProtKB/Swiss-Prot;Acc:Q10571]
chr11:68523817-68524816	-7.79092	ENSG00000172935	chr11:68528439-68537426	-1	13110	protein_coding	Mas-related G-protein coupled receptor member F (Mas-related gene F protein)(G-protein coupled receptor 140)(G-protein coupled receptor 168) [Source:UniProtKB/Swiss-Prot;Acc:Q96AM1]
chr19:19035761-19036760	-7.74955	ENSG00000181035	chr19:19035808-19084697	1	452	protein_coding	Solute carrier family 25 member 42 [Source:UniProtKB/Swiss-Prot;Acc:Q86VD7]
chr6:163755165-163756164	-7.7355	ENSG00000112531	chr6:163755665-163914886	1	0	protein_coding	Protein quaking (HqkI)(Hqk) [Source:UniProtKB/Swiss-Prot;Acc:Q96PU8]
chr13:30671729-30672728	-7.73409	ENSG00000187676	chr13:30672112-30804409	1	116	protein_coding	Beta-1,3-glucosyltransferase (Beta3Glc-T)(EC 2.4.1.-)(Beta-3-glycosyltransferase-like) [Source:UniProtKB/Swiss-Prot;Acc:Q6Y288]
chr9:73953822-73954821	-7.70096	ENSG00000119125	chr9:73954113-74058296	1	208	protein_coding	Guanine deaminase (Guanase)(Guanine aminase)(EC 3.5.4.3)(Guanine aminohydrolase)(GAH)(p51-nedasin) [Source:UniProtKB/Swiss-Prot;Acc:Q9Y2T3]
chr11:19501565-19502564	-7.69913	ENSG00000207407	chr11:19569279-19569414	-1	67350	snoRNA	Small nucleolar RNA SNORA1 [Source:RFAM;Acc:RF00408]
chr5:72450775-72451774	-7.69113	ENSG00000157111	chr5:72452158-72463397	1	-884	protein_coding	Transmembrane protein 171 [Source:UniProtKB/Swiss-Prot;Acc:Q8WVE6]
chr7:65291666-65292665	-7.6835	ENSG00000169902	chr7:65307749-65462864	1	-15584	protein_coding	Protein-tyrosine sulfotransferase 1 (EC 2.8.2.20)(Tyrosylprotein sulfotransferase-1)(TPST-1) [Source:UniProtKB/Swiss-Prot;Acc:O60507]
chr5:42617474-42618473	-7.68025	ENSG00000215083	chr5:42502749-42503991	-1	-113982	pseudogene	NA
chr5:149000084-149001083	-7.67896	ENSG00000208650	chr5:148966394-148966497	-1	-34086	snRNA_pseudogene	NA
chr3:144164254-144165253	-7.66081	ENSG00000188582	chr3:144163735-144164868	-1	114	protein_coding	Progestin and adipoQ receptor family member 9 (Progestin and adipoQ receptor family member IX) [Source:UniProtKB/Swiss-Prot;Acc:Q6ZVX9]
chr19:2740707-2741706	-7.6437	ENSG00000172009	chr19:2736506-2764588	1	4700	protein_coding	Thimet oligopeptidase (EC 3.4.24.15)(Endopeptidase 24.15)(MP78) [Source:UniProtKB/Swiss-Prot;Acc:P52888]
chr2:14804069-14805068	-7.64167	ENSG00000162981	chr2:14690275-14699871	1	114294	protein_coding	Protein FAM84A (Neurologic sensory protein 1)(NSE1) [Source:UniProtKB/Swiss-Prot;Acc:Q96KN4]
chr9:98419894-98420893	-7.63028	ENSG00000081377	chr9:98298390-98421933	-1	1540	protein_coding	Dual specificity protein phosphatase CDC14B (EC 3.1.3.48)(EC 3.1.3.16)(CDC14 cell division cycle 14 homolog B) [Source:UniProtKB/Swiss-Prot;Acc:O60729]
chr12:55167029-55168028	-7.62646	ENSG00000135423	chr12:55151004-55168448	-1	920	protein_coding	Glutaminase liver isoform, mitochondrial Precursor (GLS)(EC 3.5.1.2)(L-glutamine amidohydrolase)(L-glutaminase) [Source:UniProtKB/Swiss-Prot;Acc:Q9UI32]
chr2:225491228-225492227	-7.62633	ENSG00000208064	chr2:225507067-225507128	1	-15340	tRNA_pseudogene	NA
chr1:226741657-226742656	-7.61478	ENSG00000168159	chr1:226741717-226749292	1	440	protein_coding	Protein RNF187 [Source:UniProtKB/Swiss-Prot;Acc:Q5TA31]
chr1:238792080-238793079	-7.59597	ENSG00000216234	chr1:238779790-238780301	-1	-12278	processed_pseudogene	NA
chr7:65515548-65516547	-7.59566	ENSG00000169898	chr7:65525950-65526090	-1	10042	retrotransposed	NA
chr19:44583120-44584119	-7.59073	ENSG00000128016	chr19:44589293-44591853	1	-5674	protein_coding	Tristetraproline (TTP)(Zinc finger protein 36 homolog)(Zfp-36)(Protein TIS11A)(TIS11)(Growth factor-inducible nuclear protein NUP475)(G0/G1 switch regulatory protein 24) [Source:UniProtKB/Swiss-Prot;Acc:P26651]
chr12:155463-156462	-7.5905	ENSG00000111181	chr12:169513-193068	-1	37106	protein_coding	Sodium- and chloride-dependent betaine transporter (Na(+)/Cl(-) betaine/GABA transporter)(BGT-1)(Solute carrier family 6 member 12) [Source:UniProtKB/Swiss-Prot;Acc:P48065]
chr21:10123483-10124482	-7.58859	ENSG00000187172	chr21:10042713-10120608	-1	-3374	protein_coding	B melanoma antigen 3 Precursor (Cancer/testis antigen 2.3)(CT2.3) [Source:UniProtKB/Swiss-Prot;Acc:Q86Y29]
chr4:3150445-3151444	-7.58153	ENSG00000188981	chr4:3220565-3243263	1	-69620	protein_coding	Uncharacterized protein C4orf44 [Source:UniProtKB/Swiss-Prot;Acc:Q6ZTZ1]
chr16:13069948-13070947	-7.56706	ENSG00000199474	chr16:12843845-12843968	-1	-226480	snoRNA	Small nucleolar RNA SNORA27 [Source:RFAM;Acc:RF00443]
chr3:52190418-52191417	-7.54408	ENSG00000023330	chr3:52207156-52223383	1	-16238	protein_coding	5-aminolevulinate synthase, nonspecific, mitochondrial Precursor (EC 2.3.1.37)(5-aminolevulinic acid synthase)(Delta-aminolevulinate synthase)(Delta-ALA synthetase)(ALAS-H) [Source:UniProtKB/Swiss-Prot;Acc:P13196]
chr1:19449995-19450994	-7.53269	ENSG00000127463	chr1:19417172-19450633	-1	138	protein_coding	Uncharacterized protein KIAA0090 Precursor [Source:UniProtKB/Swiss-Prot;Acc:Q8N766]
chr3:150435626-150436625	-7.49637	ENSG00000047457	chr3:150373220-150422519	-1	-13606	protein_coding	Ceruloplasmin Precursor (EC 1.16.3.1)(Ferroxidase) [Source:UniProtKB/Swiss-Prot;Acc:P00450]
chr4:49207861-49208860	-7.48438	ENSG00000221256	chr4:49291765-49291847	-1	83486	miRNA	NA
chr3:130571085-130572084	-7.48165	ENSG00000207088	chr3:130598743-130598881	-1	27296	snoRNA	Small nucleolar RNA SNORA7 [Source:RFAM;Acc:RF00409]
chr17:16197065-16198064	-7.47948	ENSG00000166582	chr17:16186574-16197537	-1	-28	protein_coding	Centromere protein V (Protein CENP-V)(Proline-rich protein 6)(Nuclear protein p30) [Source:UniProtKB/Swiss-Prot;Acc:Q7Z7K6]
chr1:155087794-155088793	-7.46846	ENSG00000027644	chr1:155077289-155095290	-1	6996	protein_coding	Insulin receptor-related protein Precursor (IRR)(EC 2.7.10.1)(IR-related receptor) [Contains Insulin receptor-related protein alpha chain;Insulin receptor-related protein beta chain] [Source:UniProtKB/Swiss-Prot;Acc:P14616]
chr14:19371790-19372789	-7.45063	ENSG00000176294	chr14:19365448-19366371	1	6842	protein_coding	Olfactory receptor 4N2 (Olfactory receptor OR14-8)(Olfactory receptor OR14-13) [Source:UniProtKB/Swiss-Prot;Acc:Q8NGD1]
chrX:41077793-41078792	-7.4414	ENSG00000215301	chrX:41077595-41094466	1	698	protein_coding	ATP-dependent RNA helicase DDX3X (EC 3.6.1.-)(DEAD box protein 3, X-chromosomal)(Helicase-like protein 2)(HLP2)(DEAD box, X isoform) [Source:UniProtKB/Swiss-Prot;Acc:O00571]
chr16:66396745-66397744	-7.43133	ENSG00000141084	chr16:66314506-66398056	-1	812	protein_coding	Ran-binding protein 10 (RanBP10) [Source:UniProtKB/Swiss-Prot;Acc:Q6VN20]
chr9:96354993-96355992	-7.41187	ENSG00000130957	chr9:96360826-96395896	-1	40404	protein_coding	Fructose-1,6-bisphosphatase isozyme 2 (FBPase 2)(EC 3.1.3.11)(D-fructose-1,6-bisphosphate 1-phosphohydrolase 2) [Source:UniProtKB/Swiss-Prot;Acc:O00757]
chr11:69572300-69573299	-7.40959	ENSG00000202070	chr11:69599117-69599223	1	-26318	snRNA	U6 spliceosomal RNA [Source:RFAM;Acc:RF00026]
chr19:14415144-14416143	-7.40634	ENSG00000123143	chr19:14405166-14443678	1	10478	protein_coding	Serine/threonine-protein kinase N1 (EC 2.7.11.13)(Protein kinase C-like 1)(Protein-kinase C-related kinase 1)(Protein kinase C-like PKN)(Serine-threonine protein kinase N)(Protein kinase PKN-alpha) [Source:UniProtKB/Swiss-Prot;Acc:Q16512]
chr1:3786636-3787635	-7.40448	ENSG00000198912	chr1:3795563-3806709	-1	19574	protein_coding	UPF0688 protein C1orf174 [Source:UniProtKB/Swiss-Prot;Acc:Q8IYL3]
chr2:238680230-238681229	-7.39683	ENSG00000144488	chr2:238673690-238706667	1	7040	protein_coding	Espin-like protein [Source:UniProtKB/Swiss-Prot;Acc:Q6ZVH7]
chr14:102630595-102631594	-7.39286	ENSG00000205436	chr14:102636234-102646645	1	-5140	protein_coding	SEC6-like protein C14orf73 [Source:UniProtKB/Swiss-Prot;Acc:Q17RC7]
chr1:95371805-95372804	-7.37851	ENSG00000206679	chr1:95363655-95363753	-1	-8552	misc_RNA	Y RNA [Source:RFAM;Acc:RF00019]
chr9:98419800-98420799	-7.37827	ENSG00000081377	chr9:98298390-98421933	-1	1634	protein_coding	Dual specificity protein phosphatase CDC14B (EC 3.1.3.48)(EC 3.1.3.16)(CDC14 cell division cycle 14 homolog B) [Source:UniProtKB/Swiss-Prot;Acc:O60729]
chr7:150128984-150129983	-7.37399	ENSG00000002933	chr7:150128771-150133138	1	712	protein_coding	Transmembrane protein 176A (Hepatocellular carcinoma-associated antigen 112) [Source:UniProtKB/Swiss-Prot;Acc:Q96HP8]
chr2:216671458-216672457	-7.36082	ENSG00000079246	chr2:216675717-216779248	1	-3760	protein_coding	ATP-dependent DNA helicase 2 subunit 2 (EC 3.6.1.-)(ATP-dependent DNA helicase II 80 kDa subunit)(Lupus Ku autoantigen protein p86)(86 kDa subunit of Ku antigen)(Ku86)(Ku80)(Thyroid-lupus autoantigen)(TLAA)(CTC box-binding factor 85 kDa subunit)(CTCBF)(CTC85)(Nuclear factor IV)(DNA repair protein XRCC5) [Source:UniProtKB/Swiss-Prot;Acc:P13010]
chr11:12652292-12653291	-7.34115	ENSG00000187079	chr11:12652545-12922874	1	246	protein_coding	Transcriptional enhancer factor TEF-1 (TEA domain family member 1)(TEAD-1)(Protein GT-IIC)(Transcription factor 13)(NTEF-1) [Source:UniProtKB/Swiss-Prot;Acc:P28347]
chr8:17222137-17223136	-7.33973	ENSG00000155975	chr8:17148851-17197438	1	73786	protein_coding	Vacuolar protein sorting-associated protein 37A (hVps37A)(ESCRT-I complex subunit VPS37A)(Hepatocellular carcinoma-related protein 1) [Source:UniProtKB/Swiss-Prot;Acc:Q8NEZ2]
chr12:131870521-131871520	-7.3361	ENSG00000176915	chr12:131812328-131848524	-1	-22496	protein_coding	Ankyrin repeat and LEM domain-containing protein 2 [Source:UniProtKB/Swiss-Prot;Acc:Q86XL3]
chr2:234292085-234293084	-7.28964	ENSG00000220961	chr2:234294907-234295450	-1	2866	processed_pseudogene	NA
chr6:160463237-160464236	-7.27297	ENSG00000175003	chr6:160462853-160499734	1	884	protein_coding	Solute carrier family 22 member 1 (Organic cation transporter 1)(hOCT1) [Source:UniProtKB/Swiss-Prot;Acc:O15245]
chr21:34366451-34367450	-7.26397	ENSG00000214955	chr21:34367687-34437198	1	-736	protein_coding	28S ribosomal protein S6, mitochondrial (S6mt)(MRP-S6) [Source:UniProtKB/Swiss-Prot;Acc:P82932]
chr8:42307318-42308317	-7.23745	ENSG00000070501	chr8:42315166-42348482	1	-7348	protein_coding	DNA polymerase beta (EC 2.7.7.7)(EC 4.2.99.-) [Source:UniProtKB/Swiss-Prot;Acc:P06746]
chr14:24356534-24357533	-7.23733	ENSG00000100453	chr14:24170017-24173313	-1	-183720	protein_coding	Granzyme B Precursor (EC 3.4.21.79)(Granzyme-2)(T-cell serine protease 1-3E)(Cytotoxic T-lymphocyte proteinase 2)(Lymphocyte protease)(SECT)(Cathepsin G-like 1)(CTSGL1)(CTLA-1)(Fragmentin-2)(Human lymphocyte protein)(HLP)(C11) [Source:UniProtKB/Swiss-Prot;Acc:P10144]
chr9:127387481-127388480	-7.23632	ENSG00000217525	chr9:127397769-127398728	1	-9788	processed_pseudogene	NA
chr21:40431880-40432879	-7.22624	ENSG00000183036	chr21:40161217-40223190	1	271162	protein_coding	Purkinje cell protein 4 (Brain-specific antigen PCP-4)(Brain-specific polypeptide PEP-19) [Source:UniProtKB/Swiss-Prot;Acc:P48539]
chr5:72451296-72452295	-7.21942	ENSG00000157111	chr5:72452158-72463397	1	-362	protein_coding	Transmembrane protein 171 [Source:UniProtKB/Swiss-Prot;Acc:Q8WVE6]
chr18:27557658-27558657	-7.21345	ENSG00000200472	chr18:27552854-27553173	1	5304	misc_RNA	7SK RNA [Source:RFAM;Acc:RF00100]
chr14:87560389-87561388	-7.20635	ENSG00000140030	chr14:87541249-87548164	1	19640	protein_coding	Psychosine receptor (G-protein coupled receptor 65)(T-cell death-associated protein 8) [Source:UniProtKB/Swiss-Prot;Acc:Q8IYL9]
chr18:27557740-27558739	-7.20205	ENSG00000200472	chr18:27552854-27553173	1	5386	misc_RNA	7SK RNA [Source:RFAM;Acc:RF00100]
chr5:132415435-132416434	-7.18742	ENSG00000170606	chr5:132415561-132468608	1	374	protein_coding	Heat shock 70 kDa protein 4 (Heat shock 70-related protein APG-2)(HSP70RY) [Source:UniProtKB/Swiss-Prot;Acc:P34932]
chr7:65146066-65147065	-7.14424	ENSG00000205596	chr7:65173387-65173924	-1	27358	pseudogene	NA
chr1:27120035-27121034	-7.14186	ENSG00000090273	chr1:27120811-27145475	1	-276	protein_coding	Nuclear migration protein nudC (Nuclear distribution protein C homolog) [Source:UniProtKB/Swiss-Prot;Acc:Q9Y266]
chr7:102808187-102809186	-7.13178	ENSG00000161057	chr7:102775325-102795891	1	33362	protein_coding	26S protease regulatory subunit 7 (Proteasome 26S subunit ATPase 2)(Protein MSS1) [Source:UniProtKB/Swiss-Prot;Acc:P35998]
chr11:76641675-76642674	-7.12434	ENSG00000178795	chr11:76605253-76676111	-1	33936	protein_coding	Glycerophosphodiester phosphodiesterase domain-containing protein 4 (EC 3.1.-.-)(Glycerophosphodiester phosphodiesterase 6)(UgpQ) [Source:UniProtKB/Swiss-Prot;Acc:Q6W3E5]
chr15:29461258-29462257	-7.11814	ENSG00000169926	chr15:29406375-29457393	1	55382	protein_coding	Krueppel-like factor 13 (Transcription factor BTEB3)(Basic transcription element-binding protein 3)(BTE-binding protein 3)(RANTES factor of late activated T-lymphocytes 1)(RFLAT-1)(Transcription factor NSLP1)(Novel Sp1-like zinc finger transcription factor 1) [Source:UniProtKB/Swiss-Prot;Acc:Q9Y2Y9]
chr19:61873515-61874514	-7.1107	ENSG00000127903	chr19:61866765-61868642	-1	-5372	protein_coding	Zinc finger protein 835 [Source:UniProtKB/Swiss-Prot;Acc:Q9Y2P0]
chr18:27852560-27853559	-7.11045	ENSG00000101695	chr18:27852443-27907152	1	616	protein_coding	E3 ubiquitin-protein ligase RNF125 (EC 6.3.2.-)(RING finger protein 125)(T-cell RING activation protein 1)(TRAC-1) [Source:UniProtKB/Swiss-Prot;Acc:Q96EQ8]
chr1:27120034-27121033	-7.10905	ENSG00000090273	chr1:27120811-27145475	1	-278	protein_coding	Nuclear migration protein nudC (Nuclear distribution protein C homolog) [Source:UniProtKB/Swiss-Prot;Acc:Q9Y266]
chr11:120827460-120828459	-7.06701	ENSG00000137642	chr11:120828130-121005597	1	-170	protein_coding	Sortilin-related receptor Precursor (Sorting protein-related receptor containing LDLR class A repeats)(SorLA)(SorLA-1)(Low-density lipoprotein receptor relative with 11 ligand-binding repeats)(LDLR relative with 11 ligand-binding repeats)(LR11) [Source:UniProtKB/Swiss-Prot;Acc:Q92673]
chr6:58306798-58307797	-7.05672	ENSG00000211093	chr6:58279892-58279948	-1	-27350	tRNA_pseudogene	NA
chr8:140911474-140912473	-7.05367	ENSG00000211505	chr8:141013712-141014011	1	-101738	protein_coding	Protein MOST-1 [Source:UniProtKB/Swiss-Prot;Acc:Q9NRJ1]
chr7:31342046-31343045	-7.04782	ENSG00000164600	chr7:31343607-31347063	-1	4518	protein_coding	Neurogenic differentiation factor 6 (NeuroD6)(Protein atonal homolog 2) [Source:UniProtKB/Swiss-Prot;Acc:Q96NK8]
chr19:7103554-7104553	-7.02419	ENSG00000130544	chr19:7020471-7038979	1	83582	protein_coding	Zinc finger protein 557 [Source:UniProtKB/Swiss-Prot;Acc:Q8N988]
chr15:68358973-68359972	-7.01669	ENSG00000200216	chr15:68272629-68272737	1	86844	snRNA	U6 spliceosomal RNA [Source:RFAM;Acc:RF00026]
chr21:34367281-34368280	-7.0145	ENSG00000198743	chr21:34367740-34400431	1	40	protein_coding	Sodium/myo-inositol cotransporter (Na(+)/myo-inositol cotransporter)(Solute carrier family 5 member 3) [Source:UniProtKB/Swiss-Prot;Acc:P53794]
chr14:105177700-105178699	-7.01271	ENSG00000211893	chr14:105178347-105182171	-1	3972	IG_C_gene	Immunoglobulin heavy chain C gene segment [Source:IMGT/GENE-DB;Acc:IGHG2]
chr12:131603619-131604618	-7.01081	ENSG00000204586	chr12:131596273-131598605	1	7846	protein_coding	LOC642031 protein Fragment [Source:UniProtKB/TrEMBL;Acc:Q6PJP7]
chr15:69278573-69279572	-7.00523	ENSG00000187720	chr15:69176345-69862776	1	102728	protein_coding	Thrombospondin type-1 domain-containing protein 4 Precursor [Source:UniProtKB/Swiss-Prot;Acc:Q6ZMP0]
chr9:101157831-101158830	-7.00097	ENSG00000222026	chr9:101107215-101108714	1	51116	retrotransposed	NA
chr6:26869347-26870346	-7.00035	ENSG00000210418	chr6:26860609-26860682	1	9238	tRNA_pseudogene	NA
chr4:77325830-77326829	-6.99509	ENSG00000138760	chr4:77298918-77354059	-1	27730	protein_coding	Lysosome membrane protein 2 (Lysosome membrane protein II)(LIMP II)(Scavenger receptor class B member 2)(85 kDa lysosomal membrane sialoglycoprotein)(LGP85)(CD36 antigen-like 2)(CD36 antigen) [Source:UniProtKB/Swiss-Prot;Acc:Q14108]
chr8:98930148-98931147	-6.99033	ENSG00000132561	chr8:98950487-99117116	1	-19840	protein_coding	Matrilin-2 Precursor [Source:UniProtKB/Swiss-Prot;Acc:O00339]
chr3:53487687-53488686	-6.95132	ENSG00000157388	chr3:53504116-53821001	1	-15930	protein_coding	Voltage-dependent L-type calcium channel subunit alpha-1D (Voltage-gated calcium channel subunit alpha Cav1.3)(Calcium channel, L type, alpha-1 polypeptide, isoform 2) [Source:UniProtKB/Swiss-Prot;Acc:Q01668]
chr20:323597-324596	-6.91314	ENSG00000125826	chr20:336697-359610	1	-12600	protein_coding	RanBP-type and C3HC4-type zinc finger-containing protein 1 (Ubiquitin-conjugating enzyme 7-interacting protein 3)(Hepatitis B virus X-associated protein 4)(HBV-associated factor 4)(RING finger protein 54) [Source:UniProtKB/Swiss-Prot;Acc:Q9BYM8]
chr11:111112839-111113838	-6.91003	ENSG00000137713	chr11:111102842-111142379	-1	29040	protein_coding	Serine/threonine-protein phosphatase 2A 65 kDa regulatory subunit A beta isoform (PP2A, subunit A, PR65-beta isoform)(PP2A, subunit A, R1-beta isoform) [Source:UniProtKB/Swiss-Prot;Acc:P30154]
chr9:101157674-101158673	-6.89288	ENSG00000222026	chr9:101107215-101108714	1	50958	retrotransposed	NA
chr22:45505265-45506264	-6.88247	ENSG00000100422	chr22:45458984-45512833	-1	7068	protein_coding	Ceramide kinase (hCERK)(EC 2.7.1.138)(Acylsphingosine kinase)(Lipid kinase 4)(LK4) [Source:UniProtKB/Swiss-Prot;Acc:Q8TCT0]
chr9:130717632-130718631	-6.87907	ENSG00000175287	chr9:130722995-130744141	1	-4864	protein_coding	Phytanoyl-CoA dioxygenase domain-containing protein 1 (EC 1.-.-.-) [Source:UniProtKB/Swiss-Prot;Acc:Q5SRE7]
chr12:55166985-55167984	-6.86612	ENSG00000135423	chr12:55151004-55168448	-1	964	protein_coding	Glutaminase liver isoform, mitochondrial Precursor (GLS)(EC 3.5.1.2)(L-glutamine amidohydrolase)(L-glutaminase) [Source:UniProtKB/Swiss-Prot;Acc:Q9UI32]
chr10:22649157-22650156	-6.85617	ENSG00000168283	chr10:22650146-22660188	1	-490	protein_coding	Polycomb complex protein BMI-1 (Polycomb group RING finger protein 4)(RING finger protein 51) [Source:UniProtKB/Swiss-Prot;Acc:P35226]
chr1:9460125-9461124	-6.84107	ENSG00000209395	chr1:9420354-9420424	-1	-40200	rRNA_pseudogene	NA
chr2:242225166-242226165	-6.82807	ENSG00000176946	chr2:242172493-242225537	-1	-128	protein_coding	THAP domain-containing protein 4 [Source:UniProtKB/Swiss-Prot;Acc:Q8WY91]
chr17:28173270-28174269	-6.82431	ENSG00000201178	chr17:28181350-28181460	-1	7690	misc_RNA	Y RNA [Source:RFAM;Acc:RF00019]
chr20:11818821-11819820	-6.81076	ENSG00000132640	chr20:11819465-11855257	1	-144	protein_coding	BTB/POZ domain-containing protein 3 [Source:UniProtKB/Swiss-Prot;Acc:Q9Y2F9]
chrX:44616168-44617167	-6.80374	ENSG00000147050	chrX:44617415-44856787	1	-748	protein_coding	Histone demethylase UTX (EC 1.14.11.-)(Ubiquitously transcribed X chromosome tetratricopeptide repeat protein)(Ubiquitously transcribed TPR protein on the X chromosome)(Lysine demethylase 6A) [Source:UniProtKB/Swiss-Prot;Acc:O15550]
chr10:82069379-82070378	-6.78846	ENSG00000216372	chr10:82047456-82049391	1	22422	processed_pseudogene	NA
chr19:2741707-2742706	-6.78359	ENSG00000172009	chr19:2736506-2764588	1	5700	protein_coding	Thimet oligopeptidase (EC 3.4.24.15)(Endopeptidase 24.15)(MP78) [Source:UniProtKB/Swiss-Prot;Acc:P52888]
chr5:55264945-55265944	-6.77182	ENSG00000210662	chr5:55332104-55332206	-1	66762	snoRNA_pseudogene	NA
chr1:160982365-160983364	-6.76673	ENSG00000208450	chr1:161014145-161014428	1	-31280	scRNA_pseudogene	NA
chr12:94860765-94861764	-6.74297	ENSG00000139344	chr12:94861202-94886500	1	62	protein_coding	Probable imidazolonepropionase (EC 3.5.2.7)(Amidohydrolase domain-containing protein 1) [Source:UniProtKB/Swiss-Prot;Acc:Q96NU7]
chr2:3652550-3653549	-6.73724	ENSG00000188765	chr2:3643013-3643147	-1	-9902	pseudogene	NA
chr22:27936731-27937730	-6.69403	ENSG00000186998	chr22:27931901-27985586	1	5330	protein_coding	EMI domain-containing protein 1 Precursor (Emilin and multimerin domain-containing protein 1)(Protein Emu1) [Source:UniProtKB/Swiss-Prot;Acc:Q96A84]
chr14:102592468-102593467	-6.68958	ENSG00000198752	chr14:102468470-102593552	-1	584	protein_coding	Serine/threonine-protein kinase MRCK beta (EC 2.7.11.1)(CDC42-binding protein kinase beta)(Myotonic dystrophy kinase-related CDC42-binding kinase beta)(Myotonic dystrophy protein kinase-like beta)(MRCK beta)(DMPK-like beta) [Source:UniProtKB/Swiss-Prot;Acc:Q9Y5S2]
chr3:127726186-127727185	-6.68017	ENSG00000180767	chr3:127725866-127744823	1	820	protein_coding	Carbohydrate sulfotransferase 13 (EC 2.8.2.5)(Chondroitin 4-O-sulfotransferase 3)(Chondroitin 4-sulfotransferase 3)(C4ST3)(C4ST-3) [Source:UniProtKB/Swiss-Prot;Acc:Q8NET6]
chr17:76588274-76589273	-6.67109	ENSG00000175911	chr17:76591730-76593464	1	-2956	pseudogene	NA
chr7:156101575-156102574	-6.65128	ENSG00000105982	chr7:156117523-156162585	1	-15448	protein_coding	RING finger protein 32 [Source:UniProtKB/Swiss-Prot;Acc:Q9H0A6]
chr22:38029658-38030657	-6.63559	ENSG00000209480	chr22:38039770-38039862	-1	9704	snoRNA	Small nucleolar RNA U83B [Source:RFAM;Acc:RF00593]
chr20:32610469-32611468	-6.62982	ENSG00000101460	chr20:32598353-32611810	1	12616	protein_coding	Microtubule-associated proteins 1A/1B light chain 3A Precursor (Microtubule-associated protein 1 light chain 3 alpha)(MAP1A/1B light chain 3 A)(MAP1A/MAP1B LC3 A)(MAP1 light chain 3-like protein 1)(Autophagy-related protein LC3 A)(Autophagy-related ubiquitin-like modifier LC3 A) [Source:UniProtKB/Swiss-Prot;Acc:Q9H492]
chr9:35790865-35791864	-6.62811	ENSG00000159899	chr9:35782151-35799729	1	9214	protein_coding	Atrial natriuretic peptide receptor B Precursor (ANP-B)(ANPRB)(GC-B)(Guanylate cyclase B)(EC 4.6.1.2)(NPR-B)(Atrial natriuretic peptide B-type receptor) [Source:UniProtKB/Swiss-Prot;Acc:P20594]
chr19:38422929-38423928	-6.61973	ENSG00000130876	chr19:38391410-38408596	-1	-14832	protein_coding	Asc-type amino acid transporter 1 (Asc-1)(Solute carrier family 7 member 10) [Source:UniProtKB/Swiss-Prot;Acc:Q9NS82]
chr2:231610104-231611103	-6.61765	ENSG00000204128	chr2:231610906-231620313	1	-302	protein_coding	Uncharacterized protein C2orf72 Precursor [Source:UniProtKB/Swiss-Prot;Acc:A6NCS6]
chr16:66396585-66397584	-6.61633	ENSG00000141084	chr16:66314506-66398056	-1	972	protein_coding	Ran-binding protein 10 (RanBP10) [Source:UniProtKB/Swiss-Prot;Acc:Q6VN20]
chr12:54801279-54802278	-6.60183	ENSG00000135482	chr12:54798297-54802545	1	3482	protein_coding	Zinc finger CCCH domain-containing protein 10 [Source:UniProtKB/Swiss-Prot;Acc:Q96K80]
chr3:144165045-144166044	-6.60138	ENSG00000188582	chr3:144163735-144164868	-1	-676	protein_coding	Progestin and adipoQ receptor family member 9 (Progestin and adipoQ receptor family member IX) [Source:UniProtKB/Swiss-Prot;Acc:Q6ZVX9]
chr21:34367451-34368450	-6.59477	ENSG00000198743	chr21:34367740-34400431	1	210	protein_coding	Sodium/myo-inositol cotransporter (Na(+)/myo-inositol cotransporter)(Solute carrier family 5 member 3) [Source:UniProtKB/Swiss-Prot;Acc:P53794]
chr16:67914749-67915748	-6.59003	ENSG00000157312	chr16:67920025-67921999	-1	6750	protein_coding	Peptide deformylase, mitochondrial Precursor (EC 3.5.1.88)(Polypeptide deformylase) [Source:UniProtKB/Swiss-Prot;Acc:Q9HBH1]
chr17:4621322-4622321	-6.58503	ENSG00000142484	chr17:4621936-4633253	1	-114	protein_coding	Transmembrane 4 L6 family member 5 (Tetraspan transmembrane protein L6H) [Source:UniProtKB/Swiss-Prot;Acc:O14894]
chr12:108494913-108495912	-6.56217	ENSG00000139428	chr12:108475908-108495741	-1	328	protein_coding	Cob(I)yrinic acid a,c-diamide adenosyltransferase, mitochondrial Precursor (EC 2.5.1.17)(Cob(I)alamin adenosyltransferase)(Methylmalonic aciduria type B protein) [Source:UniProtKB/Swiss-Prot;Acc:Q96EY8]
chr5:56982171-56983170	-6.55231	ENSG00000169067	chr5:56813161-56814291	-1	-168380	protein_coding	Beta-actin-like protein 2 (Kappa-actin) [Source:UniProtKB/Swiss-Prot;Acc:Q562R1]
chr1:55278617-55279616	-6.54041	ENSG00000169174	chr1:55277808-55303111	1	1308	protein_coding	Proprotein convertase subtilisin/kexin type 9 Precursor (EC 3.4.21.-)(Proprotein convertase PC9)(Subtilisin/kexin-like protease PC9)(Neural apoptosis-regulated convertase 1)(NARC-1) [Source:UniProtKB/Swiss-Prot;Acc:Q8NBP7]
chr9:138583071-138584070	-6.53597	ENSG00000148400	chr9:138508717-138560135	-1	-23436	protein_coding	Neurogenic locus notch homolog protein 1 Precursor (Notch 1)(hN1)(Translocation-associated notch protein TAN-1) [Contains Notch 1 extracellular truncation;Notch 1 intracellular domain] [Source:UniProtKB/Swiss-Prot;Acc:P46531]
chr5:16633142-16634141	-6.53106	ENSG00000154153	chr5:16526148-16670118	-1	36476	protein_coding	Protein FAM134B [Source:UniProtKB/Swiss-Prot;Acc:Q9H6L5]
chr3:12980277-12981276	-6.52522	ENSG00000144711	chr3:12914374-12983960	-1	3184	protein_coding	IQ motif and SEC7 domain-containing protein 1 (ADP-ribosylation factors guanine nucleotide-exchange protein 100)(ADP-ribosylation factors guanine nucleotide-exchange protein 2)(Brefeldin-resistant Arf-GEF 2 protein) [Source:UniProtKB/Swiss-Prot;Acc:Q6DN90]
chr9:127387777-127388776	-6.50101	ENSG00000217525	chr9:127397769-127398728	1	-9492	processed_pseudogene	NA
chr1:143244482-143245481	-6.48053	ENSG00000201699	chr1:143245395-143245556	1	-414	snRNA	U1 spliceosomal RNA [Source:RFAM;Acc:RF00003]
chr16:73706042-73707041	-6.47816	ENSG00000166816	chr16:73703260-73708166	-1	1624	protein_coding	Probable D-lactate dehydrogenase, mitochondrial Precursor (Lactate dehydrogenase D)(DLD)(EC 1.1.2.4) [Source:UniProtKB/Swiss-Prot;Acc:Q86WU2]
chr8:6411127-6412126	-6.47621	ENSG00000091879	chr8:6347227-6408174	-1	-3452	protein_coding	Angiopoietin-2 Precursor (ANG-2) [Source:UniProtKB/Swiss-Prot;Acc:O15123]
chr2:11428167-11429166	-6.46733	ENSG00000197781	chr2:11409204-11409695	1	19462	retrotransposed	NA
chr2:237166592-237167591	-6.45722	ENSG00000144476	chr2:237143119-237155731	1	23972	protein_coding	C-X-C chemokine receptor type 7 (CXC-R7)(CXCR-7)(G-protein coupled receptor RDC1 homolog)(RDC-1)(Chemokine orphan receptor 1)(G-protein coupled receptor 159) [Source:UniProtKB/Swiss-Prot;Acc:P25106]
chr22:36906695-36907694	-6.4428	ENSG00000184381	chr22:36837449-36907782	-1	588	protein_coding	85 kDa calcium-independent phospholipase A2 (CaI-PLA2)(iPLA2)(EC 3.1.1.4)(Group VI phospholipase A2)(GVI PLA2) [Source:UniProtKB/Swiss-Prot;Acc:O60733]
chr1:67991631-67992630	-6.4365	ENSG00000116717	chr1:67923471-67926607	1	68660	protein_coding	Growth arrest and DNA-damage-inducible protein GADD45 alpha (DNA-damage-inducible transcript 1)(DDIT-1) [Source:UniProtKB/Swiss-Prot;Acc:P24522]
chr16:55651527-55652526	-6.42247	ENSG00000140848	chr16:55684011-55739377	1	-31984	protein_coding	Copine-2 (Copine II) [Source:UniProtKB/Swiss-Prot;Acc:Q96FN4]
chr8:27196778-27197777	-6.42016	ENSG00000015592	chr8:27149738-27171843	-1	-25434	protein_coding	Stathmin-4 (Stathmin-like protein B3)(RB3) [Source:UniProtKB/Swiss-Prot;Acc:Q9H169]
chr10:127564328-127565327	-6.40301	ENSG00000222629	chr10:127569035-127569237	-1	4410	snRNA	U2 spliceosomal RNA [Source:RFAM;Acc:RF00004]
chr11:77467200-77468199	-6.34029	ENSG00000151366	chr11:77457051-77468579	-1	880	protein_coding	NADH dehydrogenase [ubiquinone] 1 subunit C2 (NADH-ubiquinone oxidoreductase subunit B14.5b)(Complex I-B14.5b)(CI-B14.5b)(Human lung cancer oncogene 1 protein)(HLC-1) [Source:UniProtKB/Swiss-Prot;Acc:O95298]
chr2:3780400-3781399	-6.33179	ENSG00000214866	chr2:3778044-3794876	1	2856	protein_coding	Putative doublecortin domain-containing protein ENSP00000382097 [Source:UniProtKB/Swiss-Prot;Acc:A8MYV0]
chr18:75967611-75968610	-6.33172	ENSG00000101544	chr18:75967903-75999217	1	208	protein_coding	ADNP homeobox protein 2 (Zinc finger protein 508) [Source:UniProtKB/Swiss-Prot;Acc:Q6IQ32]
chr12:10407578-10408577	-6.32463	ENSG00000183542	chr12:10451250-10453623	-1	45546	protein_coding	NKG2-F type II integral membrane protein (NKG2-F-activating NK receptor)(NK cell receptor F) [Source:UniProtKB/Swiss-Prot;Acc:O43908]
chr8:38357536-38358535	-6.3215	ENSG00000147548	chr8:38251717-38358947	-1	912	protein_coding	Histone-lysine N-methyltransferase NSD3 (EC 2.1.1.43)(Nuclear SET domain-containing protein 3)(Wolf-Hirschhorn syndrome candidate 1-like protein 1)(WHSC1-like protein 1)(Whistle)(WHSC1-like 1 isoform 9 with methyltransferase activity to lysine) [Source:UniProtKB/Swiss-Prot;Acc:Q9BZ95]
chr7:101365828-101366827	-6.31929	ENSG00000160967	chr7:101246012-101713969	1	120316	protein_coding	Protein CASP [Source:UniProtKB/Swiss-Prot;Acc:Q13948]
chr5:43347921-43348920	-6.30438	ENSG00000112972	chr5:43325250-43349352	-1	932	protein_coding	Hydroxymethylglutaryl-CoA synthase, cytoplasmic (HMG-CoA synthase)(EC 2.3.3.10)(3-hydroxy-3-methylglutaryl coenzyme A synthase) [Source:UniProtKB/Swiss-Prot;Acc:Q01581]
chr14:23848428-23849427	-6.29529	ENSG00000213906	chr14:23848001-23850798	1	926	protein_coding	Leukotriene B4 receptor 2 (LTB4-R2)(Seven transmembrane receptor BLTR2)(Leukotriene B4 receptor BLT2)(LTB4 receptor JULF2) [Source:UniProtKB/Swiss-Prot;Acc:Q9NPC1]
chr19:46629156-46630155	-6.27882	ENSG00000177191	chr19:46623105-46626475	-1	-3180	protein_coding	UDP-GlcNAc:betaGal beta-1,3-N-acetylglucosaminyltransferase 8 (Beta-1,3-N-acetylglucosaminyltransferase-8)(Beta3Gn-T8)(BGnT-8)(EC 2.4.1.-) [Source:UniProtKB/Swiss-Prot;Acc:Q7Z7M8]
chr7:78919366-78920365	-6.27394	ENSG00000187391	chr7:77484310-78920572	-1	706	protein_coding	Membrane-associated guanylate kinase, WW and PDZ domain-containing protein 2 (Membrane-associated guanylate kinase inverted 2)(MAGI-2)(Atrophin-1-interacting protein 1)(Atrophin-1-interacting protein A) [Source:UniProtKB/Swiss-Prot;Acc:Q86UL8]
chr9:4793648-4794647	-6.26648	ENSG00000218455	chr9:4793799-4794972	-1	824	processed_pseudogene	NA
chr2:64485937-64486936	-6.2646	ENSG00000119862	chr2:64535159-64542019	1	-48722	protein_coding	Galectin-related protein [Source:UniProtKB/Swiss-Prot;Acc:Q3ZCW2]
chr4:100522759-100523758	-6.26431	ENSG00000196344	chr4:100552441-100575548	-1	52290	protein_coding	Alcohol dehydrogenase class 4 mu/sigma chain (EC 1.1.1.1)(Alcohol dehydrogenase class IV mu/sigma chain)(Retinol dehydrogenase)(Gastric alcohol dehydrogenase) [Source:UniProtKB/Swiss-Prot;Acc:P40394]
chr14:72348305-72349304	-6.25353	ENSG00000206751	chr14:72389685-72389792	-1	40988	misc_RNA	Y RNA [Source:RFAM;Acc:RF00019]
chr21:45723583-45724582	-6.24655	ENSG00000183535	chr21:45664059-45669413	-1	-54670	protein_coding	Uncharacterized protein C21orf123 [Source:UniProtKB/Swiss-Prot;Acc:Q8N8W7]
chr20:62371407-62372406	-6.22812	ENSG00000203880	chr20:62357492-62389618	1	14414	protein_coding	Protein-L-isoaspartate O-methyltransferase domain-containing protein 2 [Source:UniProtKB/Swiss-Prot;Acc:Q9NV79]
chr1:226740942-226741941	-6.2128	ENSG00000168159	chr1:226741717-226749292	1	-276	protein_coding	Protein RNF187 [Source:UniProtKB/Swiss-Prot;Acc:Q5TA31]
chr1:91088531-91089530	-6.20658	ENSG00000220567	chr1:91131137-91131757	-1	42726	processed_pseudogene	NA
chr20:4896271-4897270	-6.19897	ENSG00000089057	chr20:4781002-4938939	-1	42168	protein_coding	Solute carrier family 23 member 2 (Sodium-dependent vitamin C transporter 2)(hSVCT2)(Na(+)/L-ascorbic acid transporter 2)(Yolk sac permease-like molecule 2)(Nucleobase transporter-like 1 protein) [Source:UniProtKB/Swiss-Prot;Acc:Q9UGH3]
chr2:120954441-120955440	-6.19567	ENSG00000163083	chr2:120820189-120825853	1	134752	protein_coding	Inhibin beta B chain Precursor (Activin beta-B chain) [Source:UniProtKB/Swiss-Prot;Acc:P09529]
chr10:170794-171793	-6.17159	ENSG00000015171	chr10:170643-290577	1	650	protein_coding	Zinc finger MYND domain-containing protein 11 (Adenovirus 5 E1A-binding protein)(Protein BS69) [Source:UniProtKB/Swiss-Prot;Acc:Q15326]
chr21:34366281-34367280	-6.15642	ENSG00000214955	chr21:34367687-34437198	1	-906	protein_coding	28S ribosomal protein S6, mitochondrial (S6mt)(MRP-S6) [Source:UniProtKB/Swiss-Prot;Acc:P82932]
chr7:75387883-75388882	-6.15262	ENSG00000127948	chr7:75382411-75454109	1	5972	protein_coding	NADPH--cytochrome P450 reductase (CPR)(P450R)(EC 1.6.2.4) [Source:UniProtKB/Swiss-Prot;Acc:P16435]
chr6:18230099-18231098	-6.11066	ENSG00000187566	chr6:18229629-18230816	-1	218	protein_coding	NHL repeat-containing protein 1 (Malin) [Source:UniProtKB/Swiss-Prot;Acc:Q6VVB1]
chr22:39948860-39949859	-6.09188	ENSG00000100399	chr22:39955485-39966881	-1	17522	protein_coding	Chondroadherin-like protein Precursor [Source:UniProtKB/Swiss-Prot;Acc:Q6NUI6]
chr11:76171501-76172500	-6.08744	ENSG00000182704	chr11:76171933-76186845	1	68	protein_coding	Tsukushin Precursor (Tsukushi)(Leucine-rich repeat-containing protein 54)(E2-induced gene 4 protein) [Source:UniProtKB/Swiss-Prot;Acc:Q8WUA8]
chr10:74384009-74385008	-6.06631	ENSG00000138308	chr10:74364951-74384542	-1	34	protein_coding	Group XIIB secretory phospholipase A2-like protein Precursor (Group XIII secretory phospholipase A2-like protein)(GXIII sPLA2-like)(sPLA2-GXIIB)(GXIIB) [Source:UniProtKB/Swiss-Prot;Acc:Q9BX93]
chr19:45663819-45664818	-6.0645	ENSG00000160460	chr19:45664966-45774204	1	-648	protein_coding	Spectrin beta chain, brain 3 (Spectrin, non-erythroid beta chain 3)(Beta-IV spectrin) [Source:UniProtKB/Swiss-Prot;Acc:Q9H254]
chr3:191522085-191523084	-6.04898	ENSG00000163347	chr3:191506197-191522909	-1	324	protein_coding	Claudin-1 (Senescence-associated epithelial membrane protein) [Source:UniProtKB/Swiss-Prot;Acc:O95832]
chr9:122195507-122196506	-6.04338	ENSG00000208742	chr9:122157174-122157256	-1	-38750	tRNA_pseudogene	NA
chr13:40242238-40243237	-6.02364	ENSG00000102738	chr13:40201440-40243309	-1	572	protein_coding	28S ribosomal protein S31, mitochondrial Precursor (S31mt)(MRP-S31)(Imogen 38) [Source:UniProtKB/Swiss-Prot;Acc:Q92665]
chr22:49178421-49179420	-6.01815	ENSG00000209618	chr22:49156505-49156791	1	22416	scRNA_pseudogene	NA
chr10:35143450-35144449	-6.01081	ENSG00000148498	chr10:34438495-35144255	-1	306	protein_coding	Partitioning defective 3 homolog (PARD-3)(PAR-3)(Atypical PKC isotype-specific-interacting protein)(ASIP)(CTCL tumor antigen se2-5)(PAR3-alpha) [Source:UniProtKB/Swiss-Prot;Acc:Q8TEW0]
chrX:43625015-43626014	-5.99158	ENSG00000069535	chrX:43510804-43626665	-1	1150	protein_coding	Amine oxidase [flavin-containing] B (EC 1.4.3.4)(Monoamine oxidase type B)(MAO-B) [Source:UniProtKB/Swiss-Prot;Acc:P27338]
chr14:92060889-92061888	-5.98947	ENSG00000100599	chr14:92049878-92225085	1	11510	protein_coding	Ras and Rab interactor 3 (Ras interaction/interference protein 3) [Source:UniProtKB/Swiss-Prot;Acc:Q8TB24]
chr18:72662492-72663491	-5.98324	ENSG00000130856	chr18:72665104-72811668	1	-2112	protein_coding	Zinc finger protein 236 [Source:UniProtKB/Swiss-Prot;Acc:Q9UL36]
chr11:76641287-76642286	-5.96486	ENSG00000178795	chr11:76605253-76676111	-1	34324	protein_coding	Glycerophosphodiester phosphodiesterase domain-containing protein 4 (EC 3.1.-.-)(Glycerophosphodiester phosphodiesterase 6)(UgpQ) [Source:UniProtKB/Swiss-Prot;Acc:Q6W3E5]
chr6:86216642-86217641	-5.95878	ENSG00000135318	chr6:86216528-86262215	1	614	protein_coding	5'-nucleotidase Precursor (EC 3.1.3.5)(Ecto-5'-nucleotidase)(5'-NT)(CD73 antigen) [Source:UniProtKB/Swiss-Prot;Acc:P21589]
chr2:73101742-73102741	-5.95743	ENSG00000144040	chr2:73022673-73152473	-1	50232	protein_coding	Sideroflexin-5 [Source:UniProtKB/Swiss-Prot;Acc:Q8TD22]
chr16:55964732-55965731	-5.94456	ENSG00000006210	chr16:55963915-55976455	1	1316	protein_coding	Fractalkine Precursor (C-X3-C motif chemokine 1)(Neurotactin)(CX3C membrane-anchored chemokine)(Small-inducible cytokine D1) [Contains Processed fractalkine] [Source:UniProtKB/Swiss-Prot;Acc:P78423]
chr7:90233676-90234675	-5.94191	ENSG00000213823	chr7:90099156-90099818	1	135020	processed_pseudogene	NA
chr19:63530346-63531345	-5.94154	ENSG00000182318	chr19:63530197-63545507	1	648	protein_coding	Zinc finger and SCAN domain-containing protein 22 (Zinc finger protein 50)(Krueppel-related zinc finger protein 2)(Protein HKR2) [Source:UniProtKB/Swiss-Prot;Acc:P10073]
chr6:17501327-17502326	-5.94113	ENSG00000112186	chr6:17501715-17666000	1	112	protein_coding	Adenylyl cyclase-associated protein 2 (CAP 2) [Source:UniProtKB/Swiss-Prot;Acc:P40123]
chr2:61519654-61520653	-5.93706	ENSG00000206937	chr2:61497883-61498017	-1	-22136	snoRNA	Small nucleolar RNA SNORA70 [Source:RFAM;Acc:RF00156]
chr9:138432072-138433071	-5.93395	ENSG00000165688	chr9:138424931-138438033	1	7640	protein_coding	Mitochondrial-processing peptidase subunit alpha Precursor (EC 3.4.24.64)(Alpha-MPP)(P-55) [Source:UniProtKB/Swiss-Prot;Acc:Q10713]
chr2:231611104-231612103	-5.92329	ENSG00000204128	chr2:231610906-231620313	1	698	protein_coding	Uncharacterized protein C2orf72 Precursor [Source:UniProtKB/Swiss-Prot;Acc:A6NCS6]
chr1:238841059-238842058	-5.90518	ENSG00000180875	chr1:238719498-238842085	-1	526	protein_coding	Gremlin-2 Precursor (Cysteine knot superfamily 1, BMP antagonist 2)(Protein related to DAN and cerberus)(DAN domain family member 3) [Source:UniProtKB/Swiss-Prot;Acc:Q9H772]
chr2:85821392-85822391	-5.87246	ENSG00000168874	chr2:85834528-85868696	1	-12636	protein_coding	Protein atonal homolog 8 (Helix-loop-helix protein hATH-6) [Source:UniProtKB/Swiss-Prot;Acc:Q96SQ7]
chr1:10538352-10539351	-5.86672	ENSG00000209421	chr1:10599480-10599759	1	-60628	scRNA_pseudogene	NA
chrX:44616120-44617119	-5.85475	ENSG00000147050	chrX:44617415-44856787	1	-796	protein_coding	Histone demethylase UTX (EC 1.14.11.-)(Ubiquitously transcribed X chromosome tetratricopeptide repeat protein)(Ubiquitously transcribed TPR protein on the X chromosome)(Lysine demethylase 6A) [Source:UniProtKB/Swiss-Prot;Acc:O15550]
chr15:82388964-82389963	-5.84938	ENSG00000221484	chr15:82448989-82449101	-1	59638	miRNA	NA
chr9:90476513-90477512	-5.84722	ENSG00000130045	chr9:90339840-90380521	1	137172	protein_coding	Nucleoredoxin-like protein 2 [Source:UniProtKB/Swiss-Prot;Acc:Q5VZ03]
chrX:149465896-149466895	-5.82403	ENSG00000171100	chrX:149487727-149592453	1	-21332	protein_coding	Myotubularin (EC 3.1.3.48) [Source:UniProtKB/Swiss-Prot;Acc:Q13496]
chr2:170392686-170393685	-5.81863	ENSG00000144357	chr2:170392214-170648887	1	972	protein_coding	E3 ubiquitin-protein ligase UBR3 (EC 6.3.2.-)(N-recognin-3)(Ubiquitin-protein ligase E3-alpha-3)(Ubiquitin-protein ligase E3-alpha-III)(Zinc finger protein 650) [Source:UniProtKB/Swiss-Prot;Acc:Q6ZT12]
chr11:14359128-14360127	-5.79879	ENSG00000133818	chr11:14256042-14337305	-1	-22322	protein_coding	Ras-related protein R-Ras2 Precursor (Ras-like protein TC21)(Teratocarcinoma oncogene) [Source:UniProtKB/Swiss-Prot;Acc:P62070]
chr4:171246840-171247839	-5.79056	ENSG00000109576	chr4:171217948-171247947	-1	608	protein_coding	Kynurenine/alpha-aminoadipate aminotransferase mitochondrial Precursor (KAT/AadAT)(EC 2.6.1.7)(Kynurenine aminotransferase II)(Kynurenine--oxoglutarate aminotransferase II)(Kynurenine--oxoglutarate transaminase II)(2-aminoadipate transaminase)(EC 2.6.1.39)(2-aminoadipate aminotransferase)(Alpha-aminoadipate aminotransferase)(AadAT) [Source:UniProtKB/Swiss-Prot;Acc:Q8N5Z0]
chr21:45835448-45836447	-5.77807	ENSG00000173638	chr21:45740677-45786813	-1	-49134	protein_coding	Folate transporter 1 (FOLT)(Reduced folate carrier protein)(RFC)(Intestinal folate carrier)(IFC-1)(Placental folate transporter)(Solute carrier family 19 member 1) [Source:UniProtKB/Swiss-Prot;Acc:P41440]
chr20:22451715-22452714	-5.7756	ENSG00000125798	chr20:22509823-22514102	-1	61888	protein_coding	Hepatocyte nuclear factor 3-beta (HNF-3-beta)(HNF-3B)(Forkhead box protein A2) [Source:UniProtKB/Swiss-Prot;Acc:Q9Y261]
chr1:47199275-47200274	-5.77304	ENSG00000187048	chr1:47167433-47179743	-1	-20032	protein_coding	Cytochrome P450 4A11 Precursor (EC 1.14.15.3)(CYPIVA11)(Fatty acid omega-hydroxylase)(P-450 HK omega)(Lauric acid omega-hydroxylase)(CYP4AII)(P450-HL-omega)(20-hydroxyeicosatetraenoic acid synthase)(20-HETE synthase) [Source:UniProtKB/Swiss-Prot;Acc:Q02928]
chr4:83700833-83701832	-5.76921	ENSG00000198594	chr4:83753290-83761614	-1	60282	retrotransposed	chromosome 4 open reading frame 11 (C4orf11), non-coding RNA [Source:RefSeq DNA;Acc:NR_024088]
chr20:32432295-32433294	-5.76801	ENSG00000210131	chr20:32430333-32430435	-1	-2360	snRNA_pseudogene	NA
chr3:14917218-14918217	-5.75987	ENSG00000177463	chr3:14964095-15065784	1	-46378	protein_coding	Nuclear receptor subfamily 2 group C member 2 (Orphan nuclear receptor TR4)(Testicular receptor 4)(Orphan nuclear receptor TAK1) [Source:UniProtKB/Swiss-Prot;Acc:P49116]
chr10:30275570-30276569	-5.75131	ENSG00000220159	chr10:30219967-30220402	-1	-55668	processed_pseudogene	NA
chrX:2855788-2856787	-5.74829	ENSG00000006756	chrX:2832011-2857392	-1	1104	protein_coding	Arylsulfatase D Precursor (ASD)(EC 3.1.6.-) [Source:UniProtKB/Swiss-Prot;Acc:P51689]
chr13:35817864-35818863	-5.74675	ENSG00000133104	chr13:35773777-35818453	-1	90	protein_coding	Spartin (Trans-activated by hepatitis C virus core protein 1) [Source:UniProtKB/Swiss-Prot;Acc:Q8N0X7]
chr5:41027613-41028612	-5.73549	ENSG00000112936	chr5:40945356-41018794	1	82756	protein_coding	Complement component C7 Precursor [Source:UniProtKB/Swiss-Prot;Acc:P10643]
chr10:5833824-5834823	-5.73468	ENSG00000108021	chr10:5766807-5846949	1	67516	protein_coding	Uncharacterized protein C10orf18 [Source:UniProtKB/Swiss-Prot;Acc:Q5VWN6]
chr18:30951843-30952842	-5.73012	ENSG00000166974	chr18:30875379-30975820	1	76964	protein_coding	Microtubule-associated protein RP/EB family member 2 (APC-binding protein EB2)(End-binding protein 2)(EB2) [Source:UniProtKB/Swiss-Prot;Acc:Q15555]
chr10:14685401-14686400	-5.72755	ENSG00000201766	chr10:14745401-14745490	-1	59590	rRNA	5S ribosomal RNA [Source:RFAM;Acc:RF00001]
chr9:111122112-111123111	-5.71398	ENSG00000095203	chr9:110974075-111122842	-1	230	protein_coding	Band 4.1-like protein 4B (Protein EHM2)(FERM-containing protein CG1) [Source:UniProtKB/Swiss-Prot;Acc:Q9H329]
chr19:60318806-60319805	-5.71296	ENSG00000125503	chr19:60294095-60320739	-1	1434	protein_coding	Protein phosphatase 1 regulatory subunit 12C (Protein phosphatase 1 myosin-binding subunit of 85 kDa)(Protein phosphatase 1 myosin-binding subunit p85) [Source:UniProtKB/Swiss-Prot;Acc:Q9BZL4]
chr4:171246856-171247855	-5.70773	ENSG00000109576	chr4:171217948-171247947	-1	592	protein_coding	Kynurenine/alpha-aminoadipate aminotransferase mitochondrial Precursor (KAT/AadAT)(EC 2.6.1.7)(Kynurenine aminotransferase II)(Kynurenine--oxoglutarate aminotransferase II)(Kynurenine--oxoglutarate transaminase II)(2-aminoadipate transaminase)(EC 2.6.1.39)(2-aminoadipate aminotransferase)(Alpha-aminoadipate aminotransferase)(AadAT) [Source:UniProtKB/Swiss-Prot;Acc:Q8N5Z0]
chr18:54256054-54257053	-5.70226	ENSG00000207778	chr18:54269286-54269370	1	-12732	miRNA	hsa-mir-122 [Source:miRBase;Acc:MI0000442]
chr2:201159326-201160325	-5.68923	ENSG00000138356	chr2:201158976-201244460	1	850	protein_coding	Aldehyde oxidase (EC 1.2.3.1) [Source:UniProtKB/Swiss-Prot;Acc:Q06278]
chr22:45710027-45711026	-5.68247	ENSG00000221672	chr22:45622467-45622539	1	88060	miRNA	NA
chr11:46697059-46698058	-5.6724	ENSG00000180210	chr11:46697331-46717631	1	228	protein_coding	Prothrombin Precursor (EC 3.4.21.5)(Coagulation factor II) [Contains Activation peptide fragment 1;Activation peptide fragment 2;Thrombin light chain;Thrombin heavy chain] [Source:UniProtKB/Swiss-Prot;Acc:P00734]
chr12:1982992-1983991	-5.67117	ENSG00000151065	chr12:1925477-1983938	-1	446	protein_coding	mRNA-decapping enzyme 1B (EC 3.-.-.-) [Source:UniProtKB/Swiss-Prot;Acc:Q8IZD4]
chr20:36975330-36976329	-5.6703	ENSG00000101447	chr20:36988369-37015113	1	-12540	protein_coding	Protein FAM83D (Spindle protein CHICA) [Source:UniProtKB/Swiss-Prot;Acc:Q9H4H8]
chr15:29230680-29231679	-5.66537	ENSG00000134160	chr15:29080845-29181216	-1	-49964	protein_coding	Transient receptor potential cation channel subfamily M member 1 (Long transient receptor potential channel 1)(LTrpC1)(Melastatin-1) [Source:UniProtKB/Swiss-Prot;Acc:Q7Z4N2]
chr19:63716611-63717610	-5.6625	ENSG00000083807	chr19:63701516-63715244	-1	-1866	protein_coding	Bile acyl-CoA synthetase (BACS)(EC 6.2.1.7)(Bile acid-CoA ligase)(BA-CoA ligase)(BAL)(Cholate--CoA ligase)(Very long-chain acyl-CoA synthetase homolog 2)(VLCS-H2)(VLCSH2)(Very long-chain acyl-CoA synthetase-related protein)(VLACS-related)(VLACSR)(Fatty-acid-coenzyme A ligase, very long-chain 3)(Fatty acid transport protein 5)(FATP-5)(Solute carrier family 27 member 5) [Source:UniProtKB/Swiss-Prot…
chr2:1289297-1290296	-5.63257	ENSG00000115705	chr2:1396242-1525502	1	-106446	protein_coding	Thyroid peroxidase Precursor (TPO)(EC 1.11.1.8) [Source:UniProtKB/Swiss-Prot;Acc:P07202]
chr11:60795826-60796825	-5.62937	ENSG00000167992	chr11:60782334-60819364	-1	23038	protein_coding	von Willebrand factor C and EGF domain-containing protein Precursor (HBV X protein up-regulated gene 11 protein)(HBxAg up-regulated gene 11 protein) [Source:UniProtKB/Swiss-Prot;Acc:Q96DN2]
chr22:47990962-47991961	-5.62561	ENSG00000217384	chr22:47995838-47996177	-1	4716	processed_pseudogene	NA
chr22:31527196-31528195	-5.61356	ENSG00000100234	chr22:31526802-31589030	1	894	protein_coding	Metalloproteinase inhibitor 3 Precursor (Tissue inhibitor of metalloproteinases 3)(TIMP-3)(Protein MIG-5) [Source:UniProtKB/Swiss-Prot;Acc:P35625]
chr2:242486410-242487409	-5.61267	ENSG00000216921	chr2:242484809-242493375	-1	6466	protein_coding	Putative uncharacterized protein ENSP00000385095 [Source:UniProtKB/TrEMBL;Acc:B5MC87]
chr7:31341861-31342860	-5.61046	ENSG00000164600	chr7:31343607-31347063	-1	4702	protein_coding	Neurogenic differentiation factor 6 (NeuroD6)(Protein atonal homolog 2) [Source:UniProtKB/Swiss-Prot;Acc:Q96NK8]
chr3:158320271-158321270	-5.60181	ENSG00000201778	chr3:158354031-158354123	1	-33260	misc_RNA	Y RNA [Source:RFAM;Acc:RF00019]
chr21:43685466-43686465	-5.58733	ENSG00000188660	chr21:43694332-43698210	1	-8366	protein_coding	Putative uncharacterized protein C21orf125 [Source:UniProtKB/Swiss-Prot;Acc:Q6ZR72]
chr9:12765973-12766972	-5.58123	ENSG00000153714	chr9:12765012-12813058	1	1460	protein_coding	Uncharacterized protein C9orf150 [Source:UniProtKB/Swiss-Prot;Acc:Q8IV03]
chr16:2329757-2330756	-5.57961	ENSG00000167972	chr16:2265880-2330748	-1	492	protein_coding	ATP-binding cassette sub-family A member 3 (ATP-binding cassette transporter 3)(ATP-binding cassette 3)(ABC-C transporter) [Source:UniProtKB/Swiss-Prot;Acc:Q99758]
chr11:69651874-69652873	-5.57615	ENSG00000131620	chr11:69602294-69713281	1	50080	protein_coding	Anoctamin-1 (Transmembrane protein 16A)(Discovered on gastrointestinal stromal tumors protein 1)(Oral cancer overexpressed protein 2)(Tumor amplified and overexpressed sequence 2) [Source:UniProtKB/Swiss-Prot;Acc:Q5XXA6]
chr2:173615627-173616626	-5.57423	ENSG00000091436	chr2:173648688-173840979	1	-32562	protein_coding	Mitogen-activated protein kinase kinase kinase MLT (EC 2.7.11.25)(MLK-like mitogen-activated protein triple kinase)(Sterile alpha motif- and leucine zipper-containing kinase AZK)(Leucine zipper- and sterile alpha motif-containing kinase)(Mixed lineage kinase-related kinase)(MLK-related kinase)(MRK)(Cervical cancer suppressor gene 4 protein)(HCCS-4) [Source:UniProtKB/Swiss-Prot;Acc:Q9NYL2]
chr15:50863463-50864462	-5.56807	ENSG00000169856	chr15:50836645-50869501	-1	5538	protein_coding	Hepatocyte nuclear factor 6 (HNF-6)(One cut domain family member 1) [Source:UniProtKB/Swiss-Prot;Acc:Q9UBC0]
chr17:77198568-77199567	-5.5605	ENSG00000182612	chr17:77219754-77225729	1	-20686	protein_coding	Tetraspanin-10 (Tspan-10)(Oculospanin) [Source:UniProtKB/Swiss-Prot;Acc:Q9H1Z9]
chr11:116189052-116190051	-5.55609	ENSG00000110244	chr11:116196628-116199221	-1	9670	protein_coding	apolipoprotein A-IV precursor [Source:RefSeq peptide;Acc:NP_000473]
chr2:217312919-217313918	-5.54424	ENSG00000115461	chr2:217245074-217268516	-1	-44902	protein_coding	Insulin-like growth factor-binding protein 5 Precursor (IGF-binding protein 5)(IGFBP-5)(IBP-5) [Source:UniProtKB/Swiss-Prot;Acc:P24593]
chr19:15606811-15607810	-5.54204	ENSG00000186529	chr19:15612707-15632570	1	-5396	protein_coding	Cytochrome P450 4F3 (EC 1.14.13.30)(CYPIVF3)(Leukotriene-B(4) omega-hydroxylase)(Leukotriene-B(4) 20-monooxygenase)(Cytochrome P450-LTB-omega) [Source:UniProtKB/Swiss-Prot;Acc:Q08477]
chr1:173235428-173236427	-5.54017	ENSG00000116161	chr1:173235194-173247786	1	734	protein_coding	Calcyclin-binding protein (CacyBP)(hCacyBP)(Siah-interacting protein)(S100A6-binding protein) [Source:UniProtKB/Swiss-Prot;Acc:Q9HB71]
chr1:94146534-94147533	-5.53886	ENSG00000023909	chr1:94125178-94147600	-1	566	protein_coding	Glutamate--cysteine ligase regulatory subunit (Gamma-glutamylcysteine synthetase regulatory subunit)(Gamma-ECS regulatory subunit)(GCS light chain)(Glutamate--cysteine ligase modifier subunit) [Source:UniProtKB/Swiss-Prot;Acc:P48507]
chr12:51959501-51960500	-5.52907	ENSG00000135476	chr12:51948350-51973694	1	11650	protein_coding	Separin (EC 3.4.22.49)(Separase)(Caspase-like protein ESPL1)(Extra spindle poles-like 1 protein) [Source:UniProtKB/Swiss-Prot;Acc:Q14674]
chr11:69651830-69652829	-5.529	ENSG00000131620	chr11:69602294-69713281	1	50036	protein_coding	Anoctamin-1 (Transmembrane protein 16A)(Discovered on gastrointestinal stromal tumors protein 1)(Oral cancer overexpressed protein 2)(Tumor amplified and overexpressed sequence 2) [Source:UniProtKB/Swiss-Prot;Acc:Q5XXA6]
chr2:233019297-233020296	-5.52798	ENSG00000163295	chr2:233029077-233032984	1	-9280	protein_coding	Intestinal alkaline phosphatase Precursor (IAP)(EC 3.1.3.1) [Source:UniProtKB/Swiss-Prot;Acc:P09923]
chr1:207987344-207988343	-5.48713	ENSG00000219050	chr1:207984341-207985182	1	3502	processed_pseudogene	NA
chr19:38423294-38424293	-5.47773	ENSG00000130876	chr19:38391410-38408596	-1	-15198	protein_coding	Asc-type amino acid transporter 1 (Asc-1)(Solute carrier family 7 member 10) [Source:UniProtKB/Swiss-Prot;Acc:Q9NS82]
chr1:173235877-173236876	-5.47621	ENSG00000116161	chr1:173235194-173247786	1	1182	protein_coding	Calcyclin-binding protein (CacyBP)(hCacyBP)(Siah-interacting protein)(S100A6-binding protein) [Source:UniProtKB/Swiss-Prot;Acc:Q9HB71]
chr1:47199172-47200171	-5.47117	ENSG00000187048	chr1:47167433-47179743	-1	-19928	protein_coding	Cytochrome P450 4A11 Precursor (EC 1.14.15.3)(CYPIVA11)(Fatty acid omega-hydroxylase)(P-450 HK omega)(Lauric acid omega-hydroxylase)(CYP4AII)(P450-HL-omega)(20-hydroxyeicosatetraenoic acid synthase)(20-HETE synthase) [Source:UniProtKB/Swiss-Prot;Acc:Q02928]
chr7:732964-733963	-5.46873	ENSG00000188191	chr7:555361-733813	-1	350	protein_coding	cAMP-dependent protein kinase type I-beta regulatory subunit [Source:UniProtKB/Swiss-Prot;Acc:P31321]
chr13:98210593-98211592	-5.45733	ENSG00000088386	chr13:98134057-98202909	-1	-8184	protein_coding	Solute carrier family 15 member 1 (Peptide transporter 1)(Oligopeptide transporter, small intestine isoform)(Intestinal H(+)/peptide cotransporter) [Source:UniProtKB/Swiss-Prot;Acc:P46059]
chr7:156000815-156001814	-5.44949	ENSG00000105982	chr7:156117523-156162585	1	-116208	protein_coding	RING finger protein 32 [Source:UniProtKB/Swiss-Prot;Acc:Q9H0A6]
chr1:7556100-7557099	-5.43938	ENSG00000049245	chr1:7753916-7770120	1	-197316	protein_coding	Vesicle-associated membrane protein 3 (VAMP-3)(Synaptobrevin-3)(Cellubrevin)(CEB) [Source:UniProtKB/Swiss-Prot;Acc:Q15836]
chrX:15602128-15603127	-5.43532	ENSG00000186312	chrX:15602976-15631393	1	-348	protein_coding	Putative carbonic anhydrase 5B-like protein (CA-VB-like protein) [Source:UniProtKB/Swiss-Prot;Acc:Q8WTZ4]
chr11:128653700-128654699	-5.42078	ENSG00000209294	chr11:128665009-128665093	1	-10810	rRNA_pseudogene	NA
chr22:18451301-18452300	-5.40909	ENSG00000221366	chr22:18453581-18453665	1	-1780	miRNA	hsa-mir-1306 [Source:miRBase;Acc:MI0006443]
chr12:55636594-55637593	-5.40408	ENSG00000139547	chr12:55631485-55637685	-1	592	protein_coding	Retinol dehydrogenase 16 (EC 1.1.-.-)(Sterol/retinol dehydrogenase)(Microsomal NAD+-dependent retinol dehydrogenase 4)(RoDH-4) [Source:UniProtKB/Swiss-Prot;Acc:O75452]
chr17:43380920-43381919	-5.399	ENSG00000108439	chr17:43373916-43381673	1	7504	protein_coding	Pyridoxine-5'-phosphate oxidase (EC 1.4.3.5)(Pyridoxamine-phosphate oxidase) [Source:UniProtKB/Swiss-Prot;Acc:Q9NVS9]
chr12:54800279-54801278	-5.39695	ENSG00000135482	chr12:54798297-54802545	1	2482	protein_coding	Zinc finger CCCH domain-containing protein 10 [Source:UniProtKB/Swiss-Prot;Acc:Q96K80]
chr7:69698533-69699532	-5.39574	ENSG00000185274	chr7:70235725-70816519	1	-536692	protein_coding	Putative polypeptide N-acetylgalactosaminyltransferase-like protein 3 (EC 2.4.1.41)(Polypeptide GalNAc transferase-like protein 3)(pp-GaNTase-like protein 3)(GalNAc-T-like protein 3)(Protein-UDP acetylgalactosaminyltransferase-like protein 3)(UDP-GalNAc:polypeptide N-acetylgalactosaminyltransferase-like protein 3)(Williams-Beuren syndrome chromosomal region 17 protein) [Source:UniProtKB/Swiss-Pro…
chr6:97478068-97479067	-5.38796	ENSG00000186231	chr6:97479217-97695351	1	-650	protein_coding	Kelch-like protein 32 (BTB and kelch domain-containing protein 5) [Source:UniProtKB/Swiss-Prot;Acc:Q96NJ5]
chr12:31634789-31635788	-5.38397	ENSG00000170456	chr12:31426424-31635219	-1	-70	protein_coding	DENN domain-containing protein 5B (RAB6IP1-like protein) [Source:UniProtKB/Swiss-Prot;Acc:Q6ZUT9]
chr6:134414749-134415748	-5.37844	ENSG00000146411	chr6:134349964-134415466	-1	218	protein_coding	Solute carrier family 2, facilitated glucose transporter member 12 (Glucose transporter type 12)(GLUT-12) [Source:UniProtKB/Swiss-Prot;Acc:Q8TD20]
chr1:160982252-160983251	-5.36893	ENSG00000208450	chr1:161014145-161014428	1	-31394	scRNA_pseudogene	NA
chr1:65763270-65764269	-5.36081	ENSG00000210900	chr1:65809820-65809922	1	-46050	snoRNA_pseudogene	NA
chr1:65763225-65764224	-5.36077	ENSG00000210900	chr1:65809820-65809922	1	-46096	snoRNA_pseudogene	NA
chr12:1982866-1983865	-5.33989	ENSG00000151065	chr12:1925477-1983938	-1	572	protein_coding	mRNA-decapping enzyme 1B (EC 3.-.-.-) [Source:UniProtKB/Swiss-Prot;Acc:Q8IZD4]
chrX:7075162-7076161	-5.33289	ENSG00000130021	chrX:6976961-7076189	-1	528	protein_coding	Haloacid dehalogenase-like hydrolase domain-containing protein 1A (Protein GS1) [Source:UniProtKB/Swiss-Prot;Acc:Q08623]
chr11:118065106-118066105	-5.32475	ENSG00000118094	chr11:118034209-118055591	-1	-10014	protein_coding	Trehalase Precursor (EC 3.2.1.28)(Alpha,alpha-trehalase)(Alpha,alpha-trehalose glucohydrolase) [Source:UniProtKB/Swiss-Prot;Acc:O43280]
chr5:14781222-14782221	-5.32291	ENSG00000212736	chr5:14767789-14769601	1	13932	protein_coding	Putative uncharacterized protein [Source:UniProtKB/TrEMBL;Acc:Q8WZ02]
chr9:109142483-109143482	-5.30017	ENSG00000119318	chr9:109085365-109134291	1	57618	protein_coding	UV excision repair protein RAD23 homolog B (hHR23B)(XP-C repair-complementing complex 58 kDa protein)(p58) [Source:UniProtKB/Swiss-Prot;Acc:P54727]
chr1:19450687-19451686	-5.29535	ENSG00000053372	chr1:19450662-19459209	1	524	protein_coding	mRNA turnover protein 4 homolog [Source:UniProtKB/Swiss-Prot;Acc:Q9UKD2]
chr19:55045972-55046971	-5.29534	ENSG00000104960	chr19:55045950-55055802	1	522	protein_coding	Prostate tumor overexpressed gene 1 protein (PTOV-1)(Activator interaction domain-containing protein 2) [Source:UniProtKB/Swiss-Prot;Acc:Q86YD1]
chr21:45720583-45721582	-5.28515	ENSG00000183535	chr21:45664059-45669413	-1	-51670	protein_coding	Uncharacterized protein C21orf123 [Source:UniProtKB/Swiss-Prot;Acc:Q8N8W7]
chr14:102629595-102630594	-5.28469	ENSG00000205436	chr14:102636234-102646645	1	-6140	protein_coding	SEC6-like protein C14orf73 [Source:UniProtKB/Swiss-Prot;Acc:Q17RC7]
chr5:115448091-115449090	-5.28158	ENSG00000145781	chr5:115448622-115656882	1	-32	protein_coding	COMM domain-containing protein 10 [Source:UniProtKB/Swiss-Prot;Acc:Q9Y6G5]
chr16:30522292-30523291	-5.27793	ENSG00000156853	chr16:30522203-30529192	-1	6400	protein_coding	Zinc finger protein 689 [Source:UniProtKB/Swiss-Prot;Acc:Q96CS4]
chr7:72675578-72676577	-5.27577	ENSG00000009950	chr7:72645460-72676806	-1	728	protein_coding	Williams-Beuren syndrome chromosomal region 14 protein (WS basic-helix-loop-helix leucine zipper protein)(WS-bHLH)(Mlx interactor)(MLX-interacting protein-like) [Source:UniProtKB/Swiss-Prot;Acc:Q9NP71]
chr12:74070623-74071622	-5.26692	ENSG00000180481	chr12:74071127-74111858	1	-4	protein_coding	GLIPR1-like protein 2 [Source:UniProtKB/Swiss-Prot;Acc:Q4G1C9]
chr14:73619730-73620729	-5.26473	ENSG00000119711	chr14:73596644-73620949	-1	720	protein_coding	Methylmalonate-semialdehyde dehydrogenase [acylating], mitochondrial Precursor (MMSDH)(Malonate-semialdehyde dehydrogenase [acylating])(EC 1.2.1.27)(EC 1.2.1.18)(Aldehyde dehydrogenase family 6 member A1) [Source:UniProtKB/Swiss-Prot;Acc:Q02252]
chr6:17501210-17502209	-5.26055	ENSG00000112186	chr6:17501715-17666000	1	-6	protein_coding	Adenylyl cyclase-associated protein 2 (CAP 2) [Source:UniProtKB/Swiss-Prot;Acc:P40123]
chr5:14812882-14813881	-5.23876	ENSG00000212736	chr5:14767789-14769601	1	45592	protein_coding	Putative uncharacterized protein [Source:UniProtKB/TrEMBL;Acc:Q8WZ02]
chr8:120848667-120849666	-5.22718	ENSG00000201896	chr8:120793251-120793566	-1	-55600	misc_RNA	7SK RNA [Source:RFAM;Acc:RF00100]
chr18:17076015-17077014	-5.22137	ENSG00000141449	chr18:17076317-17342618	1	198	protein_coding	GREB1-like protein [Source:UniProtKB/Swiss-Prot;Acc:Q9C091]
chr1:11973266-11974265	-5.21619	ENSG00000116688	chr1:11962956-11996154	1	10810	protein_coding	Mitofusin-2 (EC 3.6.5.-)(Transmembrane GTPase MFN2) [Source:UniProtKB/Swiss-Prot;Acc:O95140]
chr6:18229945-18230944	-5.21181	ENSG00000187566	chr6:18229629-18230816	-1	372	protein_coding	NHL repeat-containing protein 1 (Malin) [Source:UniProtKB/Swiss-Prot;Acc:Q6VVB1]
chr16:88358219-88359218	-5.20167	ENSG00000158805	chr16:88314934-88333811	1	43784	protein_coding	Zinc finger protein 276 (Zfp-276) [Source:UniProtKB/Swiss-Prot;Acc:Q8N554]
chr10:111976920-111977919	-5.1987	ENSG00000119950	chr10:111957353-112037113	1	20066	protein_coding	MAX-interacting protein 1 (Protein MXI1) [Source:UniProtKB/Swiss-Prot;Acc:P50539]
chr17:7086687-7087686	-5.18231	ENSG00000170296	chr17:7084464-7086477	-1	-710	protein_coding	Gamma-aminobutyric acid receptor-associated protein (GABA(A) receptor-associated protein)(MM46) [Source:UniProtKB/Swiss-Prot;Acc:O95166]
chr1:143641392-143642391	-5.18222	ENSG00000222788	chr1:143656029-143656218	1	-14138	snRNA	U2 spliceosomal RNA [Source:RFAM;Acc:RF00004]
chr17:27209125-27210124	-5.17753	ENSG00000172301	chr17:27203003-27210369	-1	744	protein_coding	Uncharacterized protein C17orf79 (Protein TTP1) [Source:UniProtKB/Swiss-Prot;Acc:Q9NQ92]
chr5:42860819-42861818	-5.17618	ENSG00000211446	chr5:42836579-42844212	-1	-17106	protein_coding	Selenoprotein P Precursor (SeP) [Source:UniProtKB/Swiss-Prot;Acc:P49908]
chr20:38745327-38746326	-5.17473	ENSG00000204103	chr20:38747902-38751294	-1	5468	protein_coding	Transcription factor MafB (Maf-B)(V-maf musculoaponeurotic fibrosarcoma oncogene homolog B) [Source:UniProtKB/Swiss-Prot;Acc:Q9Y5Q3]
chr9:136029790-136030789	-5.17065	ENSG00000221676	chr9:136019382-136019507	-1	-10782	snRNA	U6atac minor spliceosomal RNA [Source:RFAM;Acc:RF00619]
chr16:88358192-88359191	-5.16164	ENSG00000158805	chr16:88314934-88333811	1	43758	protein_coding	Zinc finger protein 276 (Zfp-276) [Source:UniProtKB/Swiss-Prot;Acc:Q8N554]
chr12:31707295-31708294	-5.15173	ENSG00000139160	chr12:31703388-31717299	1	4406	protein_coding	UPF0516 protein C12orf72 [Source:UniProtKB/Swiss-Prot;Acc:Q8IXQ9]
chrX:7075215-7076214	-5.14832	ENSG00000130021	chrX:6976961-7076189	-1	474	protein_coding	Haloacid dehalogenase-like hydrolase domain-containing protein 1A (Protein GS1) [Source:UniProtKB/Swiss-Prot;Acc:Q08623]
chr10:114024195-114025194	-5.14241	ENSG00000119913	chr10:114033404-114053097	1	-8710	protein_coding	Beta-tectorin Precursor [Source:UniProtKB/Swiss-Prot;Acc:Q96PL2]
chr9:138262549-138263548	-5.12389	ENSG00000165661	chr9:138238006-138277508	-1	14460	protein_coding	Sulfhydryl oxidase 2 Precursor (EC 1.8.3.2)(Quiescin Q6-like protein 1)(Neuroblastoma-derived sulfhydryl oxidase) [Source:UniProtKB/Swiss-Prot;Acc:Q6ZRP7]
chr4:54652124-54653123	-5.11843	ENSG00000180613	chr4:54660955-54662879	1	-8332	protein_coding	GS homeobox 2 (Homeobox protein GSH-2) [Source:UniProtKB/Swiss-Prot;Acc:Q9BZM3]
chr21:45211401-45212400	-5.11582	ENSG00000160256	chr21:45184355-45221332	1	27546	protein_coding	Uncharacterized protein C21orf70 [Source:UniProtKB/Swiss-Prot;Acc:Q9NSI2]
chr19:63582459-63583458	-5.109	ENSG00000083845	chr19:63590448-63597982	1	-7490	protein_coding	40S ribosomal protein S5 [Source:UniProtKB/Swiss-Prot;Acc:P46782]
chr1:212225117-212226116	-5.09945	ENSG00000117707	chr1:212228483-212281219	1	-2866	protein_coding	Prospero homeobox protein 1 (Homeobox prospero-like protein PROX1)(PROX-1) [Source:UniProtKB/Swiss-Prot;Acc:Q92786]
chr16:65342389-65343388	-5.09618	ENSG00000135720	chr16:65312301-65343026	-1	138	protein_coding	Cytoplasmic dynein 1 light intermediate chain 2 (Dynein light intermediate chain 2, cytosolic)(LIC-2)(LIC53/55) [Source:UniProtKB/Swiss-Prot;Acc:O43237]
chr6:11151487-11152486	-5.09339	ENSG00000197977	chr6:11088981-11152610	-1	624	protein_coding	Elongation of very long chain fatty acids protein 2 [Source:UniProtKB/Swiss-Prot;Acc:Q9NXB9]
chr20:42462538-42463537	-5.0883	ENSG00000101076	chr20:42417855-42493444	1	45182	protein_coding	Hepatocyte nuclear factor 4-alpha (HNF-4-alpha)(Transcription factor HNF-4)(Nuclear receptor subfamily 2 group A member 1)(Transcription factor 14) [Source:UniProtKB/Swiss-Prot;Acc:P41235]
chr5:113725724-113726723	-5.08045	ENSG00000080709	chr5:113725565-113860096	1	658	protein_coding	Small conductance calcium-activated potassium channel protein 2 (SK2) [Source:UniProtKB/Swiss-Prot;Acc:Q9H2S1]
chr14:66948197-66949196	-5.06668	ENSG00000100558	chr14:66923455-66948581	-1	-116	protein_coding	Pleckstrin-2 [Source:UniProtKB/Swiss-Prot;Acc:Q9NYT0]
chr20:42465538-42466537	-5.06585	ENSG00000101076	chr20:42417855-42493444	1	48182	protein_coding	Hepatocyte nuclear factor 4-alpha (HNF-4-alpha)(Transcription factor HNF-4)(Nuclear receptor subfamily 2 group A member 1)(Transcription factor 14) [Source:UniProtKB/Swiss-Prot;Acc:P41235]
chr7:156101251-156102250	-5.05795	ENSG00000105982	chr7:156117523-156162585	1	-15772	protein_coding	RING finger protein 32 [Source:UniProtKB/Swiss-Prot;Acc:Q9H0A6]
chr4:7136595-7137594	-5.04696	ENSG00000109519	chr4:7112683-7120701	-1	-16394	protein_coding	GrpE protein homolog 1, mitochondrial Precursor (Mt-GrpE#1)(HMGE) [Source:UniProtKB/Swiss-Prot;Acc:Q9HAV7]
chr1:205163081-205164080	-5.04193	ENSG00000162894	chr1:205144354-205161966	-1	-1614	protein_coding	Fas apoptotic inhibitory molecule 3 Precursor (Regulator of Fas-induced apoptosis Toso) [Source:UniProtKB/Swiss-Prot;Acc:O60667]
chr19:10323499-10324498	-5.04137	ENSG00000076662	chr19:10305455-10311344	-1	-12654	protein_coding	Intercellular adhesion molecule 3 Precursor (ICAM-3)(ICAM-R)(CDw50)(CD50 antigen) [Source:UniProtKB/Swiss-Prot;Acc:P32942]
chr1:201773076-201774075	-5.03552	ENSG00000188770	chr1:201729894-201744700	1	43682	protein_coding	Opticin Precursor (Oculoglycan) [Source:UniProtKB/Swiss-Prot;Acc:Q9UBM4]
chr16:86086992-86087991	-5.033	ENSG00000140948	chr16:85997378-86082961	-1	-4530	protein_coding	Zinc finger CCHC domain-containing protein 14 (BDG-29) [Source:UniProtKB/Swiss-Prot;Acc:Q8WYQ9]
chr19:58732968-58733967	-5.01643	ENSG00000130844	chr19:58715989-58775335	1	17478	protein_coding	Zinc finger protein 331 (Zinc finger protein 463)(C2H2-like zinc finger protein rearranged in thyroid adenomas) [Source:UniProtKB/Swiss-Prot;Acc:Q9NQX6]
chr13:113095251-113096250	-5.00887	ENSG00000139835	chr13:113026507-113066464	-1	-29286	protein_coding	Growth hormone-regulated TBC protein 1 (TBC1 domain family member 6) [Source:UniProtKB/Swiss-Prot;Acc:Q5TC63]
chr11:297742-298741	-5.006	ENSG00000185201	chr11:298163-299395	1	78	protein_coding	Interferon-induced transmembrane protein 2 (Interferon-inducible protein 1-8D) [Source:UniProtKB/Swiss-Prot;Acc:Q01629]
chr22:26684928-26685927	-5.0019	ENSG00000180957	chr22:26577658-26645255	-1	-40172	protein_coding	Phosphatidylinositol transfer protein beta isoform (PtdIns transfer protein beta)(PtdInsTP)(PI-TP-beta) [Source:UniProtKB/Swiss-Prot;Acc:P48739]
chr18:70067514-70068513	-4.99052	ENSG00000210553	chr18:70045721-70046017	1	22292	scRNA_pseudogene	NA
chr7:116099626-116100625	-4.9904	ENSG00000105976	chr7:116099682-116225676	1	444	protein_coding	Hepatocyte growth factor receptor Precursor (HGF receptor)(EC 2.7.10.1)(Scatter factor receptor)(SF receptor)(HGF/SF receptor)(Met proto-oncogene tyrosine kinase)(c-Met) [Source:UniProtKB/Swiss-Prot;Acc:P08581]
chr10:12552540-12553539	-4.98585	ENSG00000183049	chr10:12431738-12911741	1	121302	protein_coding	Calcium/calmodulin-dependent protein kinase type 1D (EC 2.7.11.17)(CaM kinase I delta)(CaM kinase ID)(CaM-KI delta)(CaMKI-delta)(CaMKI delta)(Camk1D)(CamKI-like protein kinase)(CKLiK) [Source:UniProtKB/Swiss-Prot;Acc:Q8IU85]
chr4:140832377-140833376	-4.98496	ENSG00000222775	chr4:140831581-140831667	-1	-1210	miRNA	NA
chr8:26778343-26779342	-4.97749	ENSG00000120907	chr8:26661584-26778839	-1	-4	protein_coding	Alpha-1A adrenergic receptor (Alpha 1A-adrenoreceptor)(Alpha 1A-adrenoceptor)(Alpha-1C adrenergic receptor)(Alpha-adrenergic receptor 1c) [Source:UniProtKB/Swiss-Prot;Acc:P35348]
chr7:75633535-75634534	-4.97307	ENSG00000177679	chr7:75669152-75754539	1	-35118	protein_coding	SRRM2-like protein [Source:UniProtKB/Swiss-Prot;Acc:A6NNA2]
chr20:33822558-33823557	-4.97053	ENSG00000025293	chr20:33823337-34001702	1	-280	protein_coding	PHD finger protein 20 (Hepatocellular carcinoma-associated antigen 58)(Glioma-expressed antigen 2)(Transcription factor TZP)(Novel zinc finger protein) [Source:UniProtKB/Swiss-Prot;Acc:Q9BVI0]
chr1:17103393-17104392	-4.96637	ENSG00000207005	chr1:17095062-17095225	1	8830	snRNA	U1 spliceosomal RNA [Source:RFAM;Acc:RF00003]
chr13:110323994-110324993	-4.96217	ENSG00000088448	chr13:110328888-110365417	-1	40924	protein_coding	Ankyrin repeat domain-containing protein 10 [Source:UniProtKB/Swiss-Prot;Acc:Q9NXR5]
chr14:73619695-73620694	-4.95116	ENSG00000119711	chr14:73596644-73620949	-1	754	protein_coding	Methylmalonate-semialdehyde dehydrogenase [acylating], mitochondrial Precursor (MMSDH)(Malonate-semialdehyde dehydrogenase [acylating])(EC 1.2.1.27)(EC 1.2.1.18)(Aldehyde dehydrogenase family 6 member A1) [Source:UniProtKB/Swiss-Prot;Acc:Q02252]
chr22:28305576-28306575	-4.93609	ENSG00000184117	chr22:28280800-28307244	-1	1168	protein_coding	Protein NipSnap homolog 1 (NipSnap1) [Source:UniProtKB/Swiss-Prot;Acc:Q9BPW8]
chr1:1157206-1158205	-4.92954	ENSG00000176022	chr1:1157492-1160284	1	214	protein_coding	Beta-1,3-galactosyltransferase 6 (beta 3GalT6)(EC 2.4.1.134)(Galactosylxylosylprotein 3-beta-galactosyltransferase)(UDP-Gal:betaGal beta 1,3-galactosyltransferase polypeptide 6)(Galactosyltransferase II)(GAG GalTII) [Source:UniProtKB/Swiss-Prot;Acc:Q96L58]
chr15:97462560-97463559	-4.92552	ENSG00000182253	chr15:97462929-97493293	1	130	protein_coding	Synemin (Desmuslin) [Source:UniProtKB/Swiss-Prot;Acc:O15061]
chr1:94146566-94147565	-4.91963	ENSG00000023909	chr1:94125178-94147600	-1	534	protein_coding	Glutamate--cysteine ligase regulatory subunit (Gamma-glutamylcysteine synthetase regulatory subunit)(Gamma-ECS regulatory subunit)(GCS light chain)(Glutamate--cysteine ligase modifier subunit) [Source:UniProtKB/Swiss-Prot;Acc:P48507]
chr6:31976114-31977113	-4.91903	ENSG00000204366	chr6:31975373-31977748	-1	1134	protein_coding	Zinc finger and BTB domain-containing protein 12 (Protein G10) [Source:UniProtKB/Swiss-Prot;Acc:Q9Y330]
chr13:101768019-101769018	-4.91771	ENSG00000220475	chr13:101713397-101713553	-1	-54966	processed_pseudogene	NA
chr7:45878417-45879416	-4.91053	ENSG00000146678	chr7:45894484-45899791	1	-15568	protein_coding	Insulin-like growth factor-binding protein 1 Precursor (IGF-binding protein 1)(IGFBP-1)(IBP-1)(Placental protein 12)(PP12) [Source:UniProtKB/Swiss-Prot;Acc:P08833]
chr2:113630856-113631855	-4.90579	ENSG00000125637	chr2:113648031-113677148	1	-16676	protein_coding	PH and SEC7 domain-containing protein 4 (Pleckstrin homology and SEC7 domain-containing protein 4)(Exchange factor for ADP-ribosylation factor guanine nucleotide factor 6B)(Telomeric of interleukin-1 cluster protein) [Source:UniProtKB/Swiss-Prot;Acc:Q8NDX1]
chr9:6706072-6707071	-4.90278	ENSG00000220468	chr9:6724491-6725076	-1	18504	processed_pseudogene	NA
chr8:2062135-2063134	-4.88726	ENSG00000036448	chr8:1980565-2080779	1	82070	protein_coding	Myomesin-2 (Myomesin family member 2)(M-protein)(165 kDa titin-associated protein)(165 kDa connectin-associated protein) [Source:UniProtKB/Swiss-Prot;Acc:P54296]
chr6:97478384-97479383	-4.881	ENSG00000186231	chr6:97479217-97695351	1	-334	protein_coding	Kelch-like protein 32 (BTB and kelch domain-containing protein 5) [Source:UniProtKB/Swiss-Prot;Acc:Q96NJ5]
chr19:5919128-5920127	-4.87363	ENSG00000031823	chr19:5867154-5929151	-1	9524	protein_coding	Ran-binding protein 3 (RanBP3) [Source:UniProtKB/Swiss-Prot;Acc:Q9H6Z4]
chr9:96663810-96664809	-4.87045	ENSG00000148120	chr9:96528804-96889261	1	135506	protein_coding	Aminopeptidase O (AP-O)(EC 3.4.11.-) [Source:UniProtKB/Swiss-Prot;Acc:Q8N6M6]
chr14:67735341-67736340	-4.86112	ENSG00000210054	chr14:67772713-67773008	-1	37168	scRNA_pseudogene	NA
chr16:31395686-31396685	-4.86075	ENSG00000140682	chr16:31390985-31396781	1	5200	protein_coding	Transforming growth factor beta-1-induced transcript 1 protein (Hydrogen peroxide-inducible clone 5 protein)(Hic-5)(Androgen receptor-associated protein of 55 kDa) [Source:UniProtKB/Swiss-Prot;Acc:O43294]
chr2:61616909-61617908	-4.84373	ENSG00000082898	chr2:61558488-61618922	-1	1514	protein_coding	Exportin-1 (Exp1)(Chromosome region maintenance 1 protein homolog) [Source:UniProtKB/Swiss-Prot;Acc:O14980]
chr13:30632505-30633504	-4.84274	ENSG00000120694	chr13:30608765-30634117	-1	1112	protein_coding	Heat shock protein 105 kDa (Heat shock 110 kDa protein)(Antigen NY-CO-25) [Source:UniProtKB/Swiss-Prot;Acc:Q92598]
chr11:2297644-2298643	-4.83082	ENSG00000207308	chr11:2299524-2299633	1	-1380	snRNA	U6 spliceosomal RNA [Source:RFAM;Acc:RF00026]
chr3:72438828-72439827	-4.82723	ENSG00000212070	chr3:72394163-72394269	-1	-45058	miRNA	NA
chr1:38183885-38184884	-4.8249	ENSG00000204084	chr1:38098956-38185316	-1	932	protein_coding	Type II inositol-1,4,5-trisphosphate 5-phosphatase Precursor (EC 3.1.3.36)(Phosphoinositide 5-phosphatase)(5PTase)(75 kDa inositol polyphosphate-5-phosphatase) [Source:UniProtKB/Swiss-Prot;Acc:P32019]
chr1:19471797-19472796	-4.82161	ENSG00000211454	chr1:19465065-19473155	-1	858	protein_coding	Aflatoxin B1 aldehyde reductase member 4 (EC 1.-.-.-) [Source:UniProtKB/Swiss-Prot;Acc:Q8NHP1]
chr6:134414608-134415607	-4.82106	ENSG00000146411	chr6:134349964-134415466	-1	358	protein_coding	Solute carrier family 2, facilitated glucose transporter member 12 (Glucose transporter type 12)(GLUT-12) [Source:UniProtKB/Swiss-Prot;Acc:Q8TD20]
chr16:8731217-8732216	-4.82008	ENSG00000222538	chr16:8684612-8684907	1	47104	misc_RNA	Eukaryotic type signal recognition particle RNA [Source:RFAM;Acc:RF00017]
chr5:79998950-79999949	-4.81796	ENSG00000113318	chr5:79986050-80208387	1	13400	protein_coding	DNA mismatch repair protein Msh3 (Divergent upstream protein)(DUP)(Mismatch repair protein 1)(MRP1) [Source:UniProtKB/Swiss-Prot;Acc:P20585]
chr12:110521506-110522505	-4.81595	ENSG00000204842	chr12:110374401-110521863	-1	-142	protein_coding	Ataxin-2 (Spinocerebellar ataxia type 2 protein)(Trinucleotide repeat-containing gene 13 protein) [Source:UniProtKB/Swiss-Prot;Acc:Q99700]
chr16:15435415-15436414	-4.80945	ENSG00000166780	chr16:15435826-15589418	1	88	protein_coding	Uncharacterized protein C16orf45 [Source:UniProtKB/Swiss-Prot;Acc:Q96MC5]
chr11:129443054-129444053	-4.80746	ENSG00000084234	chr11:129445011-129519910	1	-1458	protein_coding	Amyloid-like protein 2 Precursor (Amyloid protein homolog)(APPH)(CDEI box-binding protein)(CDEBP) [Source:UniProtKB/Swiss-Prot;Acc:Q06481]
chr1:1689728-1690727	-4.80632	ENSG00000008130	chr1:1672531-1701368	-1	11140	protein_coding	NAD kinase (EC 2.7.1.23)(Poly(P)/ATP NAD kinase) [Source:UniProtKB/Swiss-Prot;Acc:O95544]
chr6:11151641-11152640	-4.79058	ENSG00000197977	chr6:11088981-11152610	-1	470	protein_coding	Elongation of very long chain fatty acids protein 2 [Source:UniProtKB/Swiss-Prot;Acc:Q9NXB9]
chr14:72348180-72349179	-4.79029	ENSG00000206751	chr14:72389685-72389792	-1	41112	misc_RNA	Y RNA [Source:RFAM;Acc:RF00019]
chr10:12732047-12733046	-4.7662	ENSG00000221331	chr10:12807253-12807357	-1	74810	miRNA	NA
chr9:91459213-91460212	-4.76376	ENSG00000130222	chr9:91409748-91411283	1	49964	protein_coding	Growth arrest and DNA-damage-inducible protein GADD45 gamma (Cytokine-responsive protein CR6)(DNA-damage-inducible transcript 2)(DDIT-2) [Source:UniProtKB/Swiss-Prot;Acc:O95257]
chr5:126011757-126012756	-4.7464	ENSG00000213630	chr5:126026919-126027241	-1	14984	pseudogene	NA
chr1:120961669-120962668	-4.74407	ENSG00000216725	chr1:120962666-121012114	1	-498	unprocessed_pseudogene	NA
chr1:20787794-20788793	-4.73396	ENSG00000158825	chr1:20788031-20817985	1	262	protein_coding	Cytidine deaminase (EC 3.5.4.5)(Cytidine aminohydrolase) [Source:UniProtKB/Swiss-Prot;Acc:P32320]
chr11:14560818-14561817	-4.72801	ENSG00000129084	chr11:14482999-14589108	-1	27790	protein_coding	Proteasome subunit alpha type-1 (EC 3.4.25.1)(Proteasome component C2)(Macropain subunit C2)(Multicatalytic endopeptidase complex subunit C2)(Proteasome nu chain)(30 kDa prosomal protein)(PROS-30) [Source:UniProtKB/Swiss-Prot;Acc:P25786]
chr7:75770313-75771312	-4.72406	ENSG00000106211	chr7:75769859-75771548	1	954	protein_coding	Heat shock protein beta-1 (HspB1)(Heat shock 27 kDa protein)(HSP 27)(Stress-responsive protein 27)(SRP27)(Estrogen-regulated 24 kDa protein)(28 kDa heat shock protein) [Source:UniProtKB/Swiss-Prot;Acc:P04792]
chr4:54651397-54652396	-4.72201	ENSG00000180613	chr4:54660955-54662879	1	-9058	protein_coding	GS homeobox 2 (Homeobox protein GSH-2) [Source:UniProtKB/Swiss-Prot;Acc:Q9BZM3]
chr16:48093997-48094996	-4.71705	ENSG00000166152	chr16:47965309-47990816	1	129188	protein_coding	Uncharacterized protein C16orf78 [Source:UniProtKB/Swiss-Prot;Acc:Q8WTQ4]
chr12:127903277-127904276	-4.71269	ENSG00000151948	chr12:127904034-128035462	1	-258	protein_coding	glycosyltransferase 1 domain containing 1 [Source:RefSeq peptide;Acc:NP_653270]
chr22:16906488-16907487	-4.7076	ENSG00000217793	chr22:16881980-16882966	1	25008	processed_pseudogene	NA
chr7:98357064-98358063	-4.69523	ENSG00000208889	chr7:98320550-98320649	-1	-36914	snoRNA_pseudogene	NA
chr12:55168029-55169028	-4.6917	ENSG00000135423	chr12:55151004-55168448	-1	-80	protein_coding	Glutaminase liver isoform, mitochondrial Precursor (GLS)(EC 3.5.1.2)(L-glutamine amidohydrolase)(L-glutaminase) [Source:UniProtKB/Swiss-Prot;Acc:Q9UI32]
chr2:8251035-8252034	-4.68371	ENSG00000182367	chr2:8660663-8660940	1	-409128	processed_pseudogene	NA
chr7:101364828-101365827	-4.68043	ENSG00000160967	chr7:101246012-101713969	1	119316	protein_coding	Protein CASP [Source:UniProtKB/Swiss-Prot;Acc:Q13948]
chr19:40352205-40353204	-4.67817	ENSG00000089327	chr19:40337467-40352625	1	15238	protein_coding	FXYD domain-containing ion transport regulator 5 Precursor (Dysadherin) [Source:UniProtKB/Swiss-Prot;Acc:Q96DB9]
chr12:81276362-81277361	-4.67402	ENSG00000127720	chr12:81276455-81397069	1	406	protein_coding	Uncharacterized protein C12orf26 [Source:UniProtKB/Swiss-Prot;Acc:Q8N6Q8]
chr22:16429245-16430244	-4.6686	ENSG00000182902	chr22:16423150-16453647	1	6594	protein_coding	Mitochondrial glutamate carrier 2 (GC-2)(Glutamate/H(+) symporter 2)(Solute carrier family 25 member 18) [Source:UniProtKB/Swiss-Prot;Acc:Q9H1K4]
chr14:93866594-93867593	-4.65708	ENSG00000170099	chr14:93840339-93859441	-1	-7652	protein_coding	Corticosteroid-binding globulin Precursor (CBG)(Transcortin)(Serpin A6) [Source:UniProtKB/Swiss-Prot;Acc:P08185]
chr3:11008585-11009584	-4.6503	ENSG00000157103	chr3:11009440-11055927	1	-356	protein_coding	Sodium- and chloride-dependent GABA transporter 1 (GAT-1)(Solute carrier family 6 member 1) [Source:UniProtKB/Swiss-Prot;Acc:P30531]
chr20:48793798-48794797	-4.63486	ENSG00000124171	chr20:48781488-48806739	1	12810	protein_coding	Partitioning defective 6 homolog beta (PAR-6 beta)(PAR-6B) [Source:UniProtKB/Swiss-Prot;Acc:Q9BYG5]
chr7:75860058-75861057	-4.62557	ENSG00000188372	chr7:75864777-75909320	1	-4220	protein_coding	Zona pellucida sperm-binding protein 3 Precursor (Zona pellucida glycoprotein ZP3)(Zona pellucida protein C)(Sperm receptor)(ZP3A/ZP3B) [Contains Processed zona pellucida sperm-binding protein 3] [Source:UniProtKB/Swiss-Prot;Acc:P21754]
chr1:167822043-167823042	-4.61951	ENSG00000198734	chr1:167747816-167822393	-1	-150	protein_coding	Coagulation factor V Precursor (Activated protein C cofactor)(Proaccelerin, labile factor) [Contains Coagulation factor V heavy chain;Coagulation factor V light chain] [Source:UniProtKB/Swiss-Prot;Acc:P12259]
chr2:158306409-158307408	-4.59397	ENSG00000215934	chr2:158420028-158420104	-1	113196	miRNA	NA
chr19:63582528-63583527	-4.58182	ENSG00000083845	chr19:63590448-63597982	1	-7420	protein_coding	40S ribosomal protein S5 [Source:UniProtKB/Swiss-Prot;Acc:P46782]
chr8:64152280-64153279	-4.58085	ENSG00000137561	chr8:64134926-64161152	-1	8372	protein_coding	Alpha-tocopherol transfer protein (Alpha-TTP) [Source:UniProtKB/Swiss-Prot;Acc:P49638]
chr2:242486296-242487295	-4.57676	ENSG00000216921	chr2:242484809-242493375	-1	6580	protein_coding	Putative uncharacterized protein ENSP00000385095 [Source:UniProtKB/TrEMBL;Acc:B5MC87]
chr13:73760042-73761041	-4.56913	ENSG00000206617	chr13:73761238-73761352	-1	810	misc_RNA	Y RNA [Source:RFAM;Acc:RF00019]
chr6:53624257-53625256	-4.56894	ENSG00000222480	chr6:53636927-53637069	1	-12170	miRNA	NA
chr19:6189683-6190682	-4.56781	ENSG00000130382	chr19:6161393-6230959	-1	40776	protein_coding	Protein ENL (YEATS domain-containing protein 1) [Source:UniProtKB/Swiss-Prot;Acc:Q03111]
chr15:63364909-63365908	-4.56096	ENSG00000206903	chr15:63364852-63364982	-1	-426	snoRNA	Small nucleolar RNA SNORA24 [Source:RFAM;Acc:RF00399]
chr12:55367211-55368210	-4.55861	ENSG00000110958	chr12:55343649-55368213	-1	502	protein_coding	Prostaglandin E synthase 3 (EC 5.3.99.3)(Cytosolic prostaglandin E2 synthase)(cPGES)(Telomerase-binding protein p23)(Hsp90 co-chaperone)(Progesterone receptor complex p23) [Source:UniProtKB/Swiss-Prot;Acc:Q15185]
chr7:78920095-78921094	-4.55053	ENSG00000187391	chr7:77484310-78920572	-1	-22	protein_coding	Membrane-associated guanylate kinase, WW and PDZ domain-containing protein 2 (Membrane-associated guanylate kinase inverted 2)(MAGI-2)(Atrophin-1-interacting protein 1)(Atrophin-1-interacting protein A) [Source:UniProtKB/Swiss-Prot;Acc:Q86UL8]
chr11:111602007-111603006	-4.54822	ENSG00000150787	chr11:111602309-111609903	1	198	protein_coding	6-pyruvoyl tetrahydrobiopterin synthase (PTP synthase)(PTPS)(EC 4.2.3.12) [Source:UniProtKB/Swiss-Prot;Acc:Q03393]
chr10:103579721-103580720	-4.54153	ENSG00000198408	chr10:103534199-103568165	-1	-12056	protein_coding	Bifunctional protein NCOAT (Nuclear cytoplasmic O-GlcNAcase and acetyltransferase)(Meningioma-expressed antigen 5) [Includes Beta-hexosaminidase(EC 3.2.1.52)(N-acetyl-beta-glucosaminidase)(Beta-N-acetylhexosaminidase)(Hexosaminidase C)(N-acetyl-beta-D-glucosaminidase)(O-GlcNAcase);Histone acetyltransferase(HAT)(EC 2.3.1.48)] [Source:UniProtKB/Swiss-Prot;Acc:O60502]
chr2:238060968-238061967	-4.5142	ENSG00000115648	chr2:238059792-238128697	1	1676	protein_coding	Melanophilin (Exophilin-3)(Synaptotagmin-like protein 2a)(Slp homolog lacking C2 domains a)(SlaC2-a) [Source:UniProtKB/Swiss-Prot;Acc:Q9BV36]
chr1:45050849-45051848	-4.50732	ENSG00000222009	chr1:45046877-45052185	1	4472	protein_coding	Novel BTB domain containing proteinPutative uncharacterized protein ENSP00000386506 ; [Source:UniProtKB/TrEMBL;Acc:B7ZC37]
chr22:38768912-38769911	-4.50096	ENSG00000100354	chr22:38770767-39061757	1	-1356	protein_coding	Trinucleotide repeat-containing gene 6B protein [Source:UniProtKB/Swiss-Prot;Acc:Q9UPQ9]
chr3:144165254-144166253	-4.49995	ENSG00000188582	chr3:144163735-144164868	-1	-886	protein_coding	Progestin and adipoQ receptor family member 9 (Progestin and adipoQ receptor family member IX) [Source:UniProtKB/Swiss-Prot;Acc:Q6ZVX9]
chr8:91726334-91727333	-4.49862	ENSG00000180694	chr8:91704778-91727309	-1	476	protein_coding	Transmembrane protein 64 [Source:UniProtKB/Swiss-Prot;Acc:Q6YI46]
chr21:37367651-37368650	-4.49529	ENSG00000182670	chr21:37367441-37497283	1	710	protein_coding	Tetratricopeptide repeat protein 3 (TPR repeat protein 3)(TPR repeat protein D)(RING finger protein 105)(Protein DCRR1) [Source:UniProtKB/Swiss-Prot;Acc:P53804]
chrX:2855315-2856314	-4.4935	ENSG00000006756	chrX:2832011-2857392	-1	1578	protein_coding	Arylsulfatase D Precursor (ASD)(EC 3.1.6.-) [Source:UniProtKB/Swiss-Prot;Acc:P51689]
chr9:130620670-130621669	-4.49274	ENSG00000167136	chr9:130620600-130624776	1	570	protein_coding	Endonuclease G, mitochondrial Precursor (Endo G)(EC 3.1.30.-) [Source:UniProtKB/Swiss-Prot;Acc:Q14249]
chr15:56503073-56504072	-4.49167	ENSG00000166035	chr15:56490060-56648365	1	13512	protein_coding	Hepatic triacylglycerol lipase Precursor (Hepatic lipase)(HL)(EC 3.1.1.3)(Lipase member C) [Source:UniProtKB/Swiss-Prot;Acc:P11150]
chr1:120961481-120962480	-4.48453	ENSG00000216725	chr1:120962666-121012114	1	-686	unprocessed_pseudogene	NA
chr4:48527329-48528328	-4.48318	ENSG00000109180	chr4:48527772-48558588	1	56	protein_coding	OCIA domain-containing protein 1 (Ovarian carcinoma immunoreactive antigen) [Source:UniProtKB/Swiss-Prot;Acc:Q9NX40]
chr2:75640363-75641362	-4.47955	ENSG00000115363	chr2:75572952-75650356	-1	9494	protein_coding	Protein FAM176A (Transmembrane protein 166) [Source:UniProtKB/Swiss-Prot;Acc:Q9H8M9]
chr6:31347027-31348026	-4.47801	ENSG00000214892	chr6:31351338-31352625	1	-3812	pseudogene	NA
chr5:159237063-159238062	-4.46006	ENSG00000170214	chr5:159276318-159332595	1	-38756	protein_coding	Alpha-1B adrenergic receptor (Alpha 1B-adrenoreceptor)(Alpha 1B-adrenoceptor) [Source:UniProtKB/Swiss-Prot;Acc:P35368]
chr11:27449297-27450296	-4.45319	ENSG00000205213	chr11:27344084-27450910	-1	1114	protein_coding	Leucine-rich repeat-containing G-protein coupled receptor 4 Precursor (G-protein coupled receptor 48) [Source:UniProtKB/Swiss-Prot;Acc:Q9BXB1]
chr15:63365081-63366080	-4.453	ENSG00000138617	chr15:63337491-63366071	-1	490	protein_coding	Poly [ADP-ribose] polymerase 16 (PARP-16)(EC 2.4.2.30) [Source:UniProtKB/Swiss-Prot;Acc:Q8N5Y8]
chr12:45510682-45511681	-4.44829	ENSG00000139209	chr12:45444813-45506006	-1	-5176	protein_coding	Sodium-coupled neutral amino acid transporter 4 (Na(+)-coupled neutral amino acid transporter 4)(Amino acid transporter A3)(System A amino acid transporter 3)(System N amino acid transporter 3)(Solute carrier family 38 member 4) [Source:UniProtKB/Swiss-Prot;Acc:Q969I6]
chr14:102814951-102815950	-4.44813	ENSG00000199528	chr14:102853010-102853126	-1	37676	rRNA	5S ribosomal RNA [Source:RFAM;Acc:RF00001]
chr19:58748623-58749622	-4.44191	ENSG00000210410	chr19:58759162-58759509	-1	10386	scRNA_pseudogene	NA
chr13:35817641-35818640	-4.44095	ENSG00000133104	chr13:35773777-35818453	-1	312	protein_coding	Spartin (Trans-activated by hepatitis C virus core protein 1) [Source:UniProtKB/Swiss-Prot;Acc:Q8N0X7]
chr7:138566206-138567205	-4.44092	ENSG00000157741	chr7:138566991-138643522	1	-286	protein_coding	Uncharacterized protein KIAA2030 [Source:UniProtKB/Swiss-Prot;Acc:Q6ZU65]
chr3:50206958-50207957	-4.43875	ENSG00000114349	chr3:50204047-50208953	1	3410	protein_coding	Guanine nucleotide-binding protein G(t) subunit alpha-1 (Transducin alpha-1 chain) [Source:UniProtKB/Swiss-Prot;Acc:P11488]
chr2:190891836-190892835	-4.42668	ENSG00000151689	chr2:190916663-190944555	1	-24328	protein_coding	Inositol polyphosphate 1-phosphatase (IPPase)(IPP)(EC 3.1.3.57) [Source:UniProtKB/Swiss-Prot;Acc:P49441]
chr22:20744874-20745873	-4.42667	ENSG00000220863	chr22:20745489-20745950	1	-116	unprocessed_pseudogene	NA
chrX:2825249-2826248	-4.42434	ENSG00000006756	chrX:2832011-2857392	-1	31644	protein_coding	Arylsulfatase D Precursor (ASD)(EC 3.1.6.-) [Source:UniProtKB/Swiss-Prot;Acc:P51689]
chr2:43290884-43291883	-4.42174	ENSG00000152518	chr2:43304210-43307249	-1	15866	protein_coding	Butyrate response factor 2 (Protein TIS11D)(EGF-response factor 2)(ERF-2) [Source:UniProtKB/Swiss-Prot;Acc:P47974]
chr18:70359238-70360237	-4.4191	ENSG00000150656	chr18:70352672-70403237	1	7066	protein_coding	Beta-Ala-His dipeptidase Precursor (EC 3.4.13.20)(Carnosine dipeptidase 1)(CNDP dipeptidase 1)(Serum carnosinase)(Glutamate carboxypeptidase-like protein 2) [Source:UniProtKB/Swiss-Prot;Acc:Q96KN2]
chr4:54652397-54653396	-4.40358	ENSG00000180613	chr4:54660955-54662879	1	-8058	protein_coding	GS homeobox 2 (Homeobox protein GSH-2) [Source:UniProtKB/Swiss-Prot;Acc:Q9BZM3]
chr1:207987048-207988047	-4.40334	ENSG00000219050	chr1:207984341-207985182	1	3206	processed_pseudogene	NA
chr2:43381085-43382084	-4.40092	ENSG00000178006	chr2:43307984-43309496	1	73600	protein_coding	hypothetical LOC100129726 (LOC100129726), non-coding RNA [Source:RefSeq DNA;Acc:NR_027251]
chr7:151245985-151246984	-4.40054	ENSG00000222941	chr7:151244345-151244436	1	2140	misc_RNA	Y RNA [Source:RFAM;Acc:RF00019]
chr11:179260-180259	-4.39564	ENSG00000188076	chr11:183080-184573	1	-3320	protein_coding	secretoglobin, family 1C, member 1 [Source:RefSeq peptide;Acc:NP_663626]
chr15:20039741-20040740	-4.39407	ENSG00000221641	chr15:20014593-20014644	-1	-25596	miRNA	hsa-mir-1268 [Source:miRBase;Acc:MI0006405]
chr11:15503501-15504500	-4.38935	ENSG00000188487	chr11:15090546-15225328	1	413454	protein_coding	Protein inscuteable homolog [Source:UniProtKB/Swiss-Prot;Acc:Q1MX18]
chr11:15503497-15504496	-4.38735	ENSG00000188487	chr11:15090546-15225328	1	413450	protein_coding	Protein inscuteable homolog [Source:UniProtKB/Swiss-Prot;Acc:Q1MX18]
chr19:10318142-10319141	-4.37211	ENSG00000076662	chr19:10305455-10311344	-1	-7298	protein_coding	Intercellular adhesion molecule 3 Precursor (ICAM-3)(ICAM-R)(CDw50)(CD50 antigen) [Source:UniProtKB/Swiss-Prot;Acc:P32942]
chr9:122194507-122195506	-4.36901	ENSG00000208742	chr9:122157174-122157256	-1	-37750	tRNA_pseudogene	NA
chr4:75182119-75183118	-4.36568	ENSG00000081041	chr4:75169527-75183874	-1	1256	protein_coding	C-X-C motif chemokine 2 Precursor (Macrophage inflammatory protein 2-alpha)(MIP2-alpha)(Growth-regulated protein beta)(Gro-beta) [Contains GRO-beta(5-73)(GRO-beta-T)(SB-251353)(Hematopoietic synergistic factor)(HSF)] [Source:UniProtKB/Swiss-Prot;Acc:P19875]
chr2:190891868-190892867	-4.3502	ENSG00000151689	chr2:190916663-190944555	1	-24296	protein_coding	Inositol polyphosphate 1-phosphatase (IPPase)(IPP)(EC 3.1.3.57) [Source:UniProtKB/Swiss-Prot;Acc:P49441]
chr8:145135815-145136814	-4.34806	ENSG00000178719	chr8:145136214-145139571	1	100	protein_coding	Glutamate [NMDA] receptor-associated protein 1 (NMDA receptor glutamate-binding subunit)(Putative MAPK-activating protein PM02) [Source:UniProtKB/Swiss-Prot;Acc:Q7Z429]
chr18:70359353-70360352	-4.33138	ENSG00000150656	chr18:70352672-70403237	1	7180	protein_coding	Beta-Ala-His dipeptidase Precursor (EC 3.4.13.20)(Carnosine dipeptidase 1)(CNDP dipeptidase 1)(Serum carnosinase)(Glutamate carboxypeptidase-like protein 2) [Source:UniProtKB/Swiss-Prot;Acc:Q96KN2]
chr2:85887382-85888381	-4.33106	ENSG00000208775	chr2:85901094-85901238	-1	13356	snRNA_pseudogene	NA
chr18:72332552-72333551	-4.314	ENSG00000101493	chr18:72201218-72336134	-1	3082	protein_coding	Zinc finger protein 516 [Source:UniProtKB/Swiss-Prot;Acc:Q92618]
chr11:341960-342959	-4.31228	ENSG00000182272	chr11:359804-372116	1	-17344	protein_coding	N-acetyl-beta-glucosaminyl-glycoprotein 4-beta-N-acetylgalactosaminyltransferase 1 (NGalNAc-T1)(EC 2.4.1.244)(Beta-1,4-N-acetylgalactosaminyltransferase IV)(Beta4GalNAc-T4)(Beta4GalNAcT4) [Source:UniProtKB/Swiss-Prot;Acc:Q76KP1]
chr18:72332558-72333557	-4.30725	ENSG00000101493	chr18:72201218-72336134	-1	3076	protein_coding	Zinc finger protein 516 [Source:UniProtKB/Swiss-Prot;Acc:Q92618]
chr16:65587245-65588244	-4.30686	ENSG00000172824	chr16:65580134-65601162	1	7610	protein_coding	Carboxylesterase UNQ440/PRO873 Precursor (EC 3.1.1.-) [Source:UniProtKB/Swiss-Prot;Acc:Q5XG92]
chr13:99539807-99540806	-4.30551	ENSG00000175198	chr13:99539338-99980687	1	968	protein_coding	Propionyl-CoA carboxylase alpha chain, mitochondrial Precursor (PCCase subunit alpha)(EC 6.4.1.3)(Propanoyl-CoA:carbon dioxide ligase subunit alpha) [Source:UniProtKB/Swiss-Prot;Acc:P05165]
chr11:47957528-47958527	-4.29991	ENSG00000149177	chr11:47958686-48148969	1	-658	protein_coding	Receptor-type tyrosine-protein phosphatase eta Precursor (Protein-tyrosine phosphatase eta)(R-PTP-eta)(EC 3.1.3.48)(HPTP eta)(Protein-tyrosine phosphatase receptor type J)(Density-enhanced phosphatase 1)(DEP-1)(CD148 antigen) [Source:UniProtKB/Swiss-Prot;Acc:Q12913]
chrX:102828487-102829486	-4.29625	ENSG00000123562	chrX:102817080-102829648	-1	662	protein_coding	Mortality factor 4-like protein 2 (MORF-related gene X protein)(Transcription factor-like protein MRGX)(MSL3-2 protein) [Source:UniProtKB/Swiss-Prot;Acc:Q15014]
chr1:7131479-7132478	-4.29473	ENSG00000207056	chr1:7202007-7202171	1	-70028	snRNA	U1 spliceosomal RNA [Source:RFAM;Acc:RF00003]
chr1:11631978-11632977	-4.28417	ENSG00000132879	chr1:11637019-11645971	1	-4542	protein_coding	F-box only protein 44 (F-box/G-domain protein 3)(F-box protein FBX30) [Source:UniProtKB/Swiss-Prot;Acc:Q9H4M3]
chr7:72674186-72675185	-4.27338	ENSG00000009950	chr7:72645460-72676806	-1	2120	protein_coding	Williams-Beuren syndrome chromosomal region 14 protein (WS basic-helix-loop-helix leucine zipper protein)(WS-bHLH)(Mlx interactor)(MLX-interacting protein-like) [Source:UniProtKB/Swiss-Prot;Acc:Q9NP71]
chr22:44969984-44970983	-4.26943	ENSG00000186951	chr22:44925163-45018317	1	45320	protein_coding	Peroxisome proliferator-activated receptor alpha (PPAR-alpha)(Nuclear receptor subfamily 1 group C member 1) [Source:UniProtKB/Swiss-Prot;Acc:Q07869]
chr1:55581868-55582867	-4.26548	ENSG00000216586	chr1:55605726-55607035	1	-23358	processed_pseudogene	NA
chr2:38757428-38758427	-4.25506	ENSG00000143891	chr2:38746743-38815029	1	11184	protein_coding	Aldose 1-epimerase (EC 5.1.3.3)(Galactose mutarotase) [Source:UniProtKB/Swiss-Prot;Acc:Q96C23]
chr5:79998795-79999794	-4.25287	ENSG00000113318	chr5:79986050-80208387	1	13244	protein_coding	DNA mismatch repair protein Msh3 (Divergent upstream protein)(DUP)(Mismatch repair protein 1)(MRP1) [Source:UniProtKB/Swiss-Prot;Acc:P20585]
chr3:158319805-158320804	-4.25199	ENSG00000201778	chr3:158354031-158354123	1	-33726	misc_RNA	Y RNA [Source:RFAM;Acc:RF00019]
chr1:93855107-93856106	-4.24981	ENSG00000212601	chr1:93726478-93726597	-1	-129010	rRNA	5S ribosomal RNA [Source:RFAM;Acc:RF00001]
chr3:127590851-127591850	-4.22897	ENSG00000163885	chr3:127596472-127638088	1	-5122	protein_coding	Coiled-coil domain-containing protein 37 [Source:UniProtKB/Swiss-Prot;Acc:Q494V2]
chr11:66117357-66118356	-4.22829	ENSG00000173992	chr11:66117266-66130065	1	590	protein_coding	Copper chaperone for superoxide dismutase (Superoxide dismutase copper chaperone) [Source:UniProtKB/Swiss-Prot;Acc:O14618]
chr2:54984453-54985452	-4.22713	ENSG00000143940	chr2:55009122-55047494	1	-24170	protein_coding	Putative uncharacterized protein ENSP00000348842 [Source:UniProtKB/TrEMBL;Acc:B6ZDG7]
chr10:104619018-104620017	-4.22093	ENSG00000214435	chr10:104619200-104651646	1	318	protein_coding	Arsenite methyltransferase (EC 2.1.1.137)(S-adenosyl-L-methionine:arsenic(III) methyltransferase)(Methylarsonite methyltransferase) [Source:UniProtKB/Swiss-Prot;Acc:Q9HBK9]
chr11:179216-180215	-4.21889	ENSG00000188076	chr11:183080-184573	1	-3364	protein_coding	secretoglobin, family 1C, member 1 [Source:RefSeq peptide;Acc:NP_663626]
chr5:176445843-176446842	-4.21184	ENSG00000160867	chr5:176446521-176457749	1	-178	protein_coding	Fibroblast growth factor receptor 4 Precursor (FGFR-4)(EC 2.7.10.1)(CD334 antigen) [Source:UniProtKB/Swiss-Prot;Acc:P22455]
chr11:69552368-69553367	-4.19041	ENSG00000202070	chr11:69599117-69599223	1	-46250	snRNA	U6 spliceosomal RNA [Source:RFAM;Acc:RF00026]
chr2:95431084-95432083	-4.18976	ENSG00000115042	chr2:95432203-95442605	1	-620	protein_coding	Fumarylacetoacetate hydrolase domain-containing protein 2A (EC 3.-.-.-) [Source:UniProtKB/Swiss-Prot;Acc:Q96GK7]
chr20:48464781-48465780	-4.18799	ENSG00000210745	chr20:48479134-48479427	-1	14146	scRNA_pseudogene	NA
chr1:53158302-53159301	-4.18501	ENSG00000218568	chr1:53158665-53158857	1	136	processed_pseudogene	NA
chr15:29444867-29445866	-4.18469	ENSG00000169926	chr15:29406375-29457393	1	38992	protein_coding	Krueppel-like factor 13 (Transcription factor BTEB3)(Basic transcription element-binding protein 3)(BTE-binding protein 3)(RANTES factor of late activated T-lymphocytes 1)(RFLAT-1)(Transcription factor NSLP1)(Novel Sp1-like zinc finger transcription factor 1) [Source:UniProtKB/Swiss-Prot;Acc:Q9Y2Y9]
chr2:231085233-231086232	-4.17597	ENSG00000208052	chr2:231080060-231080345	1	5672	scRNA_pseudogene	NA
chr5:113725482-113726481	-4.17235	ENSG00000080709	chr5:113725565-113860096	1	416	protein_coding	Small conductance calcium-activated potassium channel protein 2 (SK2) [Source:UniProtKB/Swiss-Prot;Acc:Q9H2S1]
chr11:70836159-70837158	-4.16627	ENSG00000172893	chr11:70823105-70837125	-1	466	protein_coding	7-dehydrocholesterol reductase (7-DHC reductase)(EC 1.3.1.21)(Sterol Delta(7)-reductase)(Putative sterol reductase SR-2) [Source:UniProtKB/Swiss-Prot;Acc:Q9UBM7]
chr13:73760181-73761180	-4.15546	ENSG00000206617	chr13:73761238-73761352	-1	672	misc_RNA	Y RNA [Source:RFAM;Acc:RF00019]
chr8:43114029-43115028	-4.15075	ENSG00000165102	chr8:43114749-43177126	1	-220	protein_coding	Heparan-alpha-glucosaminide N-acetyltransferase (EC 2.3.1.78)(Transmembrane protein 76) [Source:UniProtKB/Swiss-Prot;Acc:Q68CP4]
chr12:67529142-67530141	-4.1456	ENSG00000135679	chr12:67488247-67520481	1	41394	protein_coding	E3 ubiquitin-protein ligase Mdm2 (EC 6.3.2.-)(p53-binding protein Mdm2)(Oncoprotein Mdm2)(Double minute 2 protein)(Hdm2) [Source:UniProtKB/Swiss-Prot;Acc:Q00987]
chr3:173524475-173525474	-4.13722	ENSG00000208521	chr3:173437831-173438081	1	87144	scRNA_pseudogene	NA
chr6:132170159-132171158	-4.1244	ENSG00000197594	chr6:132170853-132254043	1	-194	protein_coding	Ectonucleotide pyrophosphatase/phosphodiesterase family member 1 (E-NPP 1)(Phosphodiesterase I/nucleotide pyrophosphatase 1)(Plasma-cell membrane glycoprotein PC-1) [Includes Alkaline phosphodiesterase I(EC 3.1.4.1);Nucleotide pyrophosphatase(NPPase)(EC 3.6.1.9)] [Source:UniProtKB/Swiss-Prot;Acc:P22413]
chr17:19413773-19414772	-4.12389	ENSG00000219064	chr17:19424112-19439830	1	-9840	unprocessed_pseudogene	NA
chr14:104785234-104786233	-4.12363	ENSG00000184887	chr14:104786053-104788475	1	-320	protein_coding	BTB/POZ domain-containing protein 6 (Lens BTB domain protein) [Source:UniProtKB/Swiss-Prot;Acc:Q96KE9]
chr8:97670548-97671547	-4.12249	ENSG00000104324	chr8:97726675-98224894	1	-55628	protein_coding	Plasma glutamate carboxypeptidase Precursor (EC 3.4.17.-) [Source:UniProtKB/Swiss-Prot;Acc:Q9Y646]
chr8:11368816-11369815	-4.11735	ENSG00000154319	chr8:11316391-11361663	-1	-7652	protein_coding	UPF0484 protein FAM167A [Source:UniProtKB/Swiss-Prot;Acc:Q96KS9]
chr15:41879106-41880105	-4.09078	ENSG00000221792	chr15:41873149-41873249	-1	-6356	miRNA	hsa-mir-1282 [Source:miRBase;Acc:MI0006429]
chr12:50493650-50494649	-4.07907	ENSG00000205432	chr12:50499832-50502482	-1	8332	protein_coding	CDNA FLJ26470 fis, clone KDN04339 [Source:UniProtKB/TrEMBL;Acc:Q6ZP58]
chr6:3732716-3733715	-4.07405	ENSG00000219992	chr6:3699332-3700067	1	33884	pseudogene	NA
chr18:12541715-12542714	-4.06752	ENSG00000209688	chr18:12534871-12534980	1	7344	snRNA_pseudogene	NA
chr11:105452936-105453935	-4.06113	ENSG00000182359	chr11:105427036-105453396	-1	-40	protein_coding	Kelch repeat and BTB domain-containing protein 3 (BTB and kelch domain-containing protein 3) [Source:UniProtKB/Swiss-Prot;Acc:Q8NAB2]
chr6:107341481-107342480	-4.0577	ENSG00000207577	chr6:107338693-107338788	1	3288	miRNA	hsa-mir-587 [Source:miRBase;Acc:MI0003595]
chr8:58661705-58662704	-4.0568	ENSG00000202265	chr8:58364665-58364762	1	297540	snRNA	U6 spliceosomal RNA [Source:RFAM;Acc:RF00026]
chr11:93610352-93611351	-4.05377	ENSG00000183560	chr11:93678445-93680506	1	-67594	protein_coding	Probable folate receptor delta Precursor (FR-delta)(Folate receptor 4) [Source:UniProtKB/Swiss-Prot;Acc:A6ND01]
chr12:131603330-131604329	-4.05329	ENSG00000204586	chr12:131596273-131598605	1	7556	protein_coding	LOC642031 protein Fragment [Source:UniProtKB/TrEMBL;Acc:Q6PJP7]
chr13:112825053-112826052	-4.04717	ENSG00000126218	chr13:112825114-112851842	1	438	protein_coding	Coagulation factor X Precursor (EC 3.4.21.6)(Stuart factor)(Stuart-Prower factor) [Contains Factor X light chain;Factor X heavy chain;Activated factor Xa heavy chain] [Source:UniProtKB/Swiss-Prot;Acc:P00742]
chr16:48744207-48745206	-4.04628	ENSG00000121274	chr16:48745280-48826722	1	-574	protein_coding	PAP associated domain containing 5 isoform a [Source:RefSeq peptide;Acc:NP_001035374]
chr11:68574834-68575833	-4.04404	ENSG00000162341	chr11:68572926-68614648	1	2408	protein_coding	Two pore calcium channel protein 2 (Voltage-dependent calcium channel protein TPC2) [Source:UniProtKB/Swiss-Prot;Acc:Q8NHX9]
chr11:2070967-2071966	-4.04025	ENSG00000207805	chr11:2111940-2112015	-1	40548	miRNA	hsa-mir-483 [Source:miRBase;Acc:MI0002467]
chr12:1646235-1647234	-4.03492	ENSG00000006831	chr12:1670508-1768105	1	-23774	protein_coding	Adiponectin receptor protein 2 (Progestin and adipoQ receptor family member II) [Source:UniProtKB/Swiss-Prot;Acc:Q86V24]
chr2:84989752-84990751	-4.01842	ENSG00000034510	chr2:84986274-84987310	1	3978	protein_coding	Thymosin beta-10 [Source:UniProtKB/Swiss-Prot;Acc:P63313]
chrX:2856315-2857314	-4.01836	ENSG00000006756	chrX:2832011-2857392	-1	578	protein_coding	Arylsulfatase D Precursor (ASD)(EC 3.1.6.-) [Source:UniProtKB/Swiss-Prot;Acc:P51689]
chr3:172876338-172877337	-4.013	ENSG00000208522	chr3:172893695-172893798	1	-16858	snoRNA_pseudogene	NA
chr17:19413759-19414758	-4.00338	ENSG00000219064	chr17:19424112-19439830	1	-9854	unprocessed_pseudogene	NA
chr2:3306812-3307811	-4.00223	ENSG00000032389	chr2:3171703-3360617	-1	53306	protein_coding	Protein TSSC1 (Tumor-suppressing subchromosomal transferable fragment candidate gene 1 protein)(Tumor-suppressing STF cDNA 1 protein) [Source:UniProtKB/Swiss-Prot;Acc:Q53HC9]
chr2:11772970-11773969	-4.00155	ENSG00000134324	chr2:11781929-11884982	1	-8460	protein_coding	Lipin-1 [Source:UniProtKB/Swiss-Prot;Acc:Q14693]
chr1:221875851-221876850	-3.99075	ENSG00000220971	chr1:221898434-221898708	-1	22358	processed_pseudogene	NA
chr11:1667047-1668046	-3.99062	ENSG00000205865	chr11:1661713-1662986	-1	-4560	protein_coding	Protein FAM99A [Source:UniProtKB/Swiss-Prot;Acc:Q6ZVA2]
chr15:60914574-60915573	-3.98986	ENSG00000211137	chr15:60903209-60903293	1	11864	miRNA	hsa-mir-190 [Source:miRBase;Acc:MI0000486]
chr6:169930980-169931979	-3.98695	ENSG00000184786	chr6:169882140-169893563	-1	-37916	protein_coding	Tctex1 domain-containing protein 3 (T-complex testis-specific protein 3)(T-complex-associated testis-expressed protein 3)(Tcte-3) [Source:UniProtKB/Swiss-Prot;Acc:Q8IZS6]
chr13:109154272-109155271	-3.98562	ENSG00000185950	chr13:109204185-109236916	-1	82144	protein_coding	Insulin receptor substrate 2 (IRS-2) [Source:UniProtKB/Swiss-Prot;Acc:Q9Y4H2]
chr16:20304714-20305713	-3.9853	ENSG00000169340	chr16:20277998-20323560	-1	18346	protein_coding	Protein disulfide-isomerase-like protein of the testis Precursor [Source:UniProtKB/Swiss-Prot;Acc:Q8N807]
chr6:145383369-145384368	-3.98154	ENSG00000220739	chr6:145070956-145071333	-1	-312536	pseudogene	NA
chr1:181259476-181260475	-3.97636	ENSG00000135862	chr1:181259218-181381350	1	758	protein_coding	Laminin subunit gamma-1 Precursor (Laminin B2 chain) [Source:UniProtKB/Swiss-Prot;Acc:P11047]
chr22:17543669-17544668	-3.97213	ENSG00000100075	chr22:17543092-17546260	-1	2092	protein_coding	Tricarboxylate transport protein, mitochondrial Precursor (Citrate transport protein)(CTP)(Tricarboxylate carrier protein)(Solute carrier family 25 member 1) [Source:UniProtKB/Swiss-Prot;Acc:P53007]
chr6:89428455-89429454	-3.95439	ENSG00000222145	chr6:89480680-89480868	-1	51914	snoRNA	Small nucleolar RNA SNORA73 family [Source:RFAM;Acc:RF00045]
chr10:111975656-111976655	-3.94899	ENSG00000119950	chr10:111957353-112037113	1	18802	protein_coding	MAX-interacting protein 1 (Protein MXI1) [Source:UniProtKB/Swiss-Prot;Acc:P50539]
chr12:54361727-54362726	-3.94814	ENSG00000170439	chr12:54361686-54364659	1	540	protein_coding	Methyltransferase-like protein 7B Precursor (EC 2.1.1.-) [Source:UniProtKB/Swiss-Prot;Acc:Q6UX53]
chr8:41553700-41554699	-3.94552	ENSG00000158669	chr8:41554876-41598588	1	-676	protein_coding	1-acyl-sn-glycerol-3-phosphate acyltransferase zeta Precursor (EC 2.3.1.51)(1-AGP acyltransferase 6)(1-AGPAT 6)(Lysophosphatidic acid acyltransferase zeta)(LPAAT-zeta) [Source:UniProtKB/Swiss-Prot;Acc:Q86UL3]
chr14:64483753-64484752	-3.94498	ENSG00000176153	chr14:64475959-64479197	-1	-5056	protein_coding	Glutathione peroxidase 2 (EC 1.11.1.9)(GSHPx-2)(GPx-2)(Glutathione peroxidase-gastrointestinal)(GSHPx-GI)(Glutathione peroxidase-related protein 2)(Gastrointestinal glutathione peroxidase)(GPRP) [Source:UniProtKB/Swiss-Prot;Acc:P18283]
chr6:142664619-142665618	-3.93646	ENSG00000112414	chr6:142664759-142809096	1	360	protein_coding	Probable G-protein coupled receptor 126 Precursor [Source:UniProtKB/Swiss-Prot;Acc:Q86SQ4]
chr13:40285256-40286255	-3.93527	ENSG00000207652	chr13:40282902-40282997	1	2854	miRNA	hsa-mir-621 [Source:miRBase;Acc:MI0003635]
chr1:176204490-176205489	-3.92157	ENSG00000120341	chr1:176164546-176258345	-1	53356	protein_coding	Protein transport protein Sec16B (Protein SEC16 homolog B)(Regucalcin gene promoter region-related protein p117)(RGPR-p117)(Leucine zipper transcription regulator 2) [Source:UniProtKB/Swiss-Prot;Acc:Q96JE7]
chr3:12982277-12983276	-3.92049	ENSG00000144711	chr3:12914374-12983960	-1	1184	protein_coding	IQ motif and SEC7 domain-containing protein 1 (ADP-ribosylation factors guanine nucleotide-exchange protein 100)(ADP-ribosylation factors guanine nucleotide-exchange protein 2)(Brefeldin-resistant Arf-GEF 2 protein) [Source:UniProtKB/Swiss-Prot;Acc:Q6DN90]
chr19:58748901-58749900	-3.92038	ENSG00000210410	chr19:58759162-58759509	-1	10108	scRNA_pseudogene	NA
chr1:241713193-241714192	-3.91388	ENSG00000216346	chr1:241854591-241854981	-1	141288	processed_pseudogene	NA
chr11:111602146-111603145	-3.91377	ENSG00000150787	chr11:111602309-111609903	1	336	protein_coding	6-pyruvoyl tetrahydrobiopterin synthase (PTP synthase)(PTPS)(EC 4.2.3.12) [Source:UniProtKB/Swiss-Prot;Acc:Q03393]
chr1:202135661-202136660	-3.9124	ENSG00000184655	chr1:202139474-202139770	-1	3610	retrotransposed	NA
chr1:143992298-143993297	-3.90955	ENSG00000208961	chr1:143988607-143988858	1	4190	rRNA_pseudogene	NA
chr13:109154286-109155285	-3.90458	ENSG00000185950	chr13:109204185-109236916	-1	82130	protein_coding	Insulin receptor substrate 2 (IRS-2) [Source:UniProtKB/Swiss-Prot;Acc:Q9Y4H2]
chr1:39396385-39397384	-3.90359	ENSG00000210142	chr1:39392466-39392555	-1	-4330	rRNA_pseudogene	NA
chr7:143209700-143210699	-3.90119	ENSG00000198420	chr7:143180984-143230181	-1	19982	protein_coding	Protein FAM115A [Source:UniProtKB/Swiss-Prot;Acc:Q9Y4C2]
chr13:39567339-39568338	-3.90108	ENSG00000207458	chr13:39698964-39699069	1	-131126	misc_RNA	Y RNA [Source:RFAM;Acc:RF00019]
chr2:8250976-8251975	-3.90008	ENSG00000182367	chr2:8660663-8660940	1	-409188	processed_pseudogene	NA
chr13:51483027-51484026	-3.88735	ENSG00000123191	chr13:51404811-51483631	-1	104	protein_coding	Copper-transporting ATPase 2 (EC 3.6.3.4)(Copper pump 2)(Wilson disease-associated protein) [Contains WND/140 kDa] [Source:UniProtKB/Swiss-Prot;Acc:P35670]
chr7:105912621-105913620	-3.88732	ENSG00000177820	chr7:106087581-106088566	-1	175446	pseudogene	NA
chr10:65147617-65148616	-3.86361	ENSG00000220039	chr10:65064083-65064593	-1	-83524	processed_pseudogene	NA
chr4:6725522-6726521	-3.86261	ENSG00000170846	chr4:6726072-6728674	1	-50	protein_coding	Putative uncharacterized protein LOC93622cDNA, FLJ95718 ; [Source:UniProtKB/TrEMBL;Acc:B2RBV5]
chr16:14113157-14114156	-3.855	ENSG00000186260	chr16:14072697-14268130	1	40960	protein_coding	MKL/myocardin-like protein 2 (Myocardin-related transcription factor B)(MRTF-B)(Megakaryoblastic leukemia 2) [Source:UniProtKB/Swiss-Prot;Acc:Q9ULH7]
chr16:30363128-30364127	-3.84899	ENSG00000179918	chr16:30362453-30364687	-1	1060	protein_coding	Selenide, water dikinase 2 (EC 2.7.9.3)(Selenophosphate synthetase 2)(Selenium donor protein 2) [Source:UniProtKB/Swiss-Prot;Acc:Q99611]
chr16:73705042-73706041	-3.84117	ENSG00000166816	chr16:73703260-73708166	-1	2624	protein_coding	Probable D-lactate dehydrogenase, mitochondrial Precursor (Lactate dehydrogenase D)(DLD)(EC 1.1.2.4) [Source:UniProtKB/Swiss-Prot;Acc:Q86WU2]
chr2:23497810-23498809	-3.83691	ENSG00000214836	chr2:23474985-23475488	1	23324	pseudogene	NA
chr1:26978137-26979136	-3.83338	ENSG00000060642	chr1:26987073-26997471	1	-8436	protein_coding	GPI mannosyltransferase 2 (EC 2.4.1.-)(GPI mannosyltransferase II)(GPI-MT-II)(Phosphatidylinositol-glycan biosynthesis class V protein)(PIG-V) [Source:UniProtKB/Swiss-Prot;Acc:Q9NUD9]
chr9:89517493-89518492	-3.83057	ENSG00000135047	chr9:89530254-89536200	1	-12262	protein_coding	Cathepsin L1 Precursor (EC 3.4.22.15)(Major excreted protein)(MEP) [Contains Cathepsin L1 heavy chain;Cathepsin L1 light chain] [Source:UniProtKB/Swiss-Prot;Acc:P07711]
chr10:102736384-102737383	-3.82336	ENSG00000055950	chr10:102727569-102737262	-1	378	protein_coding	39S ribosomal protein L43, mitochondrial Precursor (L43mt)(MRP-L43)(Mitochondrial ribosomal protein bMRP36a) [Source:UniProtKB/Swiss-Prot;Acc:Q8N983]
chr11:2977738-2978737	-3.81854	ENSG00000205531	chr11:2922237-2970183	-1	-8054	protein_coding	Nucleosome assembly protein 1-like 4 (Nucleosome assembly protein 2)(NAP2) [Source:UniProtKB/Swiss-Prot;Acc:Q99733]
chr16:14346477-14347476	-3.81018	ENSG00000199130	chr16:14310643-14310729	1	36334	miRNA	hsa-mir-365-1 [Source:miRBase;Acc:MI0000767]
chr1:19486391-19487390	-3.80962	ENSG00000162482	chr1:19481644-19487867	-1	976	protein_coding	Aflatoxin B1 aldehyde reductase member 3 (EC 1.-.-.-)(AFB1-AR 2) [Source:UniProtKB/Swiss-Prot;Acc:O95154]
chr8:49471098-49472097	-3.8076	ENSG00000210974	chr8:49538510-49538588	-1	66990	rRNA_pseudogene	NA
chr6:83014542-83015541	-3.8067	ENSG00000005700	chr6:82936675-83014190	-1	-852	protein_coding	Inhibitor of Bruton tyrosine kinase (IBtk) [Source:UniProtKB/Swiss-Prot;Acc:Q9P2D0]
chr17:15843378-15844377	-3.80579	ENSG00000214941	chr17:15820599-15843731	-1	-146	protein_coding	Zinc finger SWIM domain-containing protein 7 (SWIM domain-containing and Srs2-interacting protein 1 homolog) [Source:UniProtKB/Swiss-Prot;Acc:Q19AV6]
chr8:2061992-2062991	-3.79767	ENSG00000036448	chr8:1980565-2080779	1	81926	protein_coding	Myomesin-2 (Myomesin family member 2)(M-protein)(165 kDa titin-associated protein)(165 kDa connectin-associated protein) [Source:UniProtKB/Swiss-Prot;Acc:P54296]
chr7:120415066-120416065	-3.79355	ENSG00000106034	chr7:120415987-120724730	1	-422	protein_coding	Uncharacterized protein C7orf58 Precursor [Source:UniProtKB/Swiss-Prot;Acc:A4D0V7]
chr2:127911438-127912437	-3.78952	ENSG00000115718	chr2:127892487-127903286	1	19450	protein_coding	Vitamin K-dependent protein C Precursor (EC 3.4.21.69)(Autoprothrombin IIA)(Anticoagulant protein C)(Blood coagulation factor XIV) [Contains Vitamin K-dependent protein C light chain;Vitamin K-dependent protein C heavy chain;Activation peptide] [Source:UniProtKB/Swiss-Prot;Acc:P04070]
chr2:218515927-218516926	-3.78794	ENSG00000079308	chr2:218372757-218517041	-1	614	protein_coding	Tensin-1 [Source:UniProtKB/Swiss-Prot;Acc:Q9HBL0]
chr6:44321041-44322040	-3.78651	ENSG00000096384	chr6:44322802-44329598	1	-1262	protein_coding	Heat shock protein HSP 90-beta (HSP 90)(HSP 84) [Source:UniProtKB/Swiss-Prot;Acc:P08238]
chr12:9171404-9172403	-3.78218	ENSG00000211542	chr12:9171734-9171848	1	170	miRNA	NA
chr10:133165269-133166268	-3.7633	ENSG00000176769	chr10:132780644-132999976	-1	-165792	protein_coding	Transcription elongation regulator 1-like protein [Source:UniProtKB/Swiss-Prot;Acc:Q5VWI1]
chr5:115178971-115179970	-3.7485	ENSG00000129596	chr5:115168333-115180304	-1	834	protein_coding	Cysteine dioxygenase type 1 (EC 1.13.11.20)(Cysteine dioxygenase type I)(CDO-I)(CDO) [Source:UniProtKB/Swiss-Prot;Acc:Q16878]
chr19:41396610-41397609	-3.74729	ENSG00000196357	chr19:41365028-41397826	-1	716	protein_coding	Zinc finger protein 565 [Source:UniProtKB/Swiss-Prot;Acc:Q8N9K5]
chr1:33102087-33103086	-3.74651	ENSG00000160097	chr1:33100456-33108938	-1	6352	protein_coding	Fibronectin type III domain-containing protein 5 Precursor (Fibronectin type III repeat-containing protein 2) [Source:UniProtKB/Swiss-Prot;Acc:Q8NAU1]
chr10:124210818-124211817	-3.73569	ENSG00000166033	chr10:124211047-124264413	1	270	protein_coding	Serine protease HTRA1 Precursor (EC 3.4.21.-)(L56)(Serine protease 11) [Source:UniProtKB/Swiss-Prot;Acc:Q92743]
chr7:148523020-148524019	-3.7343	ENSG00000170265	chr7:148523487-148554260	1	32	protein_coding	Zinc finger protein 282 (HTLV-I U5RE-binding protein 1)(HUB-1) [Source:UniProtKB/Swiss-Prot;Acc:Q9UDV7]
chr1:232680223-232681222	-3.72671	ENSG00000059588	chr1:232593682-232681472	-1	750	protein_coding	Probable methyltransferase TARBP1 (EC 2.1.1.-)(TAR RNA-binding protein 1)(TAR RNA-binding protein of 185 kDa)(TRP-185) [Source:UniProtKB/Swiss-Prot;Acc:Q13395]
chr19:16543256-16544255	-3.72419	ENSG00000127526	chr19:16522661-16544193	-1	438	protein_coding	Solute carrier family 35 member E1 [Source:UniProtKB/Swiss-Prot;Acc:Q96K37]
chr22:17911467-17912466	-3.72031	ENSG00000184113	chr22:17890547-17895068	-1	-16898	protein_coding	Claudin-5 (Transmembrane protein deleted in VCFS)(TMDVCF) [Source:UniProtKB/Swiss-Prot;Acc:O00501]
chr11:110977587-110978586	-3.71426	ENSG00000170145	chr11:110978380-111102840	1	-294	protein_coding	Serine/threonine-protein kinase SNF1-like kinase 2 (EC 2.7.11.1)(Qin-induced kinase)(Salt-inducible protein kinase 2)(SIK-2)(SIK2) [Source:UniProtKB/Swiss-Prot;Acc:Q9H0K1]
chr1:83930472-83931471	-3.70733	ENSG00000223231	chr1:84032148-84032241	1	-101176	miRNA	NA
chr4:166347897-166348896	-3.70302	ENSG00000109466	chr4:166348238-166463748	1	158	protein_coding	Kelch-like protein 2 (Actin-binding protein Mayven) [Source:UniProtKB/Swiss-Prot;Acc:O95198]
chr4:6725812-6726811	-3.70249	ENSG00000170846	chr4:6726072-6728674	1	240	protein_coding	Putative uncharacterized protein LOC93622cDNA, FLJ95718 ; [Source:UniProtKB/TrEMBL;Acc:B2RBV5]
chr22:23278951-23279950	-3.70035	ENSG00000100028	chr22:23281618-23335947	1	-2168	protein_coding	Small nuclear ribonucleoprotein Sm D3 (Sm-D3)(snRNP core protein D3) [Source:UniProtKB/Swiss-Prot;Acc:P62318]
chr2:238154993-238155992	-3.6963	ENSG00000071677	chr2:238139956-238140557	1	15536	protein_coding	Prolactin-releasing peptide Precursor (PrRP)(Prolactin-releasing hormone) [Contains Prolactin-releasing peptide PrRP31;Prolactin-releasing peptide PrRP20] [Source:UniProtKB/Swiss-Prot;Acc:P81277]
chr1:241713168-241714167	-3.69268	ENSG00000216346	chr1:241854591-241854981	-1	141314	processed_pseudogene	NA
chr17:17524756-17525755	-3.68925	ENSG00000108557	chr17:17525512-17655492	1	-256	protein_coding	Retinoic acid-induced protein 1 [Source:UniProtKB/Swiss-Prot;Acc:Q7Z5J4]
chr3:127905073-127906072	-3.68524	ENSG00000159685	chr3:127905808-128164812	1	-236	protein_coding	Coiled-coil-helix-coiled-coil-helix domain-containing protein 6 [Source:UniProtKB/Swiss-Prot;Acc:Q9BRQ6]
chr17:38793116-38794115	-3.68507	ENSG00000210609	chr17:38800802-38800976	-1	7360	snRNA_pseudogene	NA
chr7:65515128-65516127	-3.68195	ENSG00000169898	chr7:65525950-65526090	-1	10462	retrotransposed	NA
chr1:241724891-241725890	-3.68153	ENSG00000216346	chr1:241854591-241854981	-1	129590	processed_pseudogene	NA
chr2:95430944-95431943	-3.67746	ENSG00000115042	chr2:95432203-95442605	1	-760	protein_coding	Fumarylacetoacetate hydrolase domain-containing protein 2A (EC 3.-.-.-) [Source:UniProtKB/Swiss-Prot;Acc:Q96GK7]
chr8:27615876-27616875	-3.67251	ENSG00000222862	chr8:27593272-27593371	1	23104	snRNA	U6 spliceosomal RNA [Source:RFAM;Acc:RF00026]
chr16:29146971-29147970	-3.66734	ENSG00000196927	chr16:29167674-29168140	1	-20204	pseudogene	NA
chr17:17524832-17525831	-3.66429	ENSG00000108557	chr17:17525512-17655492	1	-180	protein_coding	Retinoic acid-induced protein 1 [Source:UniProtKB/Swiss-Prot;Acc:Q7Z5J4]
chr11:2977789-2978788	-3.66032	ENSG00000205531	chr11:2922237-2970183	-1	-8106	protein_coding	Nucleosome assembly protein 1-like 4 (Nucleosome assembly protein 2)(NAP2) [Source:UniProtKB/Swiss-Prot;Acc:Q99733]
chr8:43114127-43115126	-3.65495	ENSG00000165102	chr8:43114749-43177126	1	-122	protein_coding	Heparan-alpha-glucosaminide N-acetyltransferase (EC 2.3.1.78)(Transmembrane protein 76) [Source:UniProtKB/Swiss-Prot;Acc:Q68CP4]
chr1:19487391-19488390	-3.63866	ENSG00000162482	chr1:19481644-19487867	-1	-24	protein_coding	Aflatoxin B1 aldehyde reductase member 3 (EC 1.-.-.-)(AFB1-AR 2) [Source:UniProtKB/Swiss-Prot;Acc:O95154]
chr3:147422565-147423564	-3.61754	ENSG00000114698	chr3:147392882-147451656	-1	28592	protein_coding	Phospholipid scramblase 4 (PL scramblase 4)(Ca(2+)-dependent phospholipid scramblase 4)(TRA1)(Cell growth-inhibiting gene 43 protein) [Source:UniProtKB/Swiss-Prot;Acc:Q9NRQ2]
chr9:96356444-96357443	-3.61371	ENSG00000130957	chr9:96360826-96395896	-1	38952	protein_coding	Fructose-1,6-bisphosphatase isozyme 2 (FBPase 2)(EC 3.1.3.11)(D-fructose-1,6-bisphosphate 1-phosphohydrolase 2) [Source:UniProtKB/Swiss-Prot;Acc:O00757]
chr6:136912248-136913247	-3.60771	ENSG00000135525	chr6:136705566-136913485	-1	738	protein_coding	Ensconsin (Microtubule-associated protein 7)(MAP-7)(Epithelial microtubule-associated protein of 115 kDa)(E-MAP-115) [Source:UniProtKB/Swiss-Prot;Acc:Q14244]
chr2:201320637-201321636	-3.60704	ENSG00000201737	chr2:201348552-201348718	1	-27416	snRNA	U1 spliceosomal RNA [Source:RFAM;Acc:RF00003]
chr5:148999084-149000083	-3.60515	ENSG00000208650	chr5:148966394-148966497	-1	-33086	snRNA_pseudogene	NA
chr15:56480968-56481967	-3.60475	ENSG00000166035	chr15:56490060-56648365	1	-8592	protein_coding	Hepatic triacylglycerol lipase Precursor (Hepatic lipase)(HL)(EC 3.1.1.3)(Lipase member C) [Source:UniProtKB/Swiss-Prot;Acc:P11150]
chr17:16886466-16887465	-3.60468	ENSG00000133030	chr17:16886799-17029599	1	166	protein_coding	Myosin phosphatase Rho-interacting protein (M-RIP)(Rho-interacting protein 3)(RIP3)(p116Rip) [Source:UniProtKB/Swiss-Prot;Acc:Q6WCQ1]
chr1:181259199-181260198	-3.60467	ENSG00000135862	chr1:181259218-181381350	1	480	protein_coding	Laminin subunit gamma-1 Precursor (Laminin B2 chain) [Source:UniProtKB/Swiss-Prot;Acc:P11047]
chr13:32058447-32059446	-3.60158	ENSG00000083642	chr13:32058564-32250157	1	382	protein_coding	Sister chromatid cohesion protein PDS5 homolog B (Androgen-induced proliferation inhibitor)(Androgen-induced prostate proliferative shutoff-associated protein AS3) [Source:UniProtKB/Swiss-Prot;Acc:Q9NTI5]
chr19:54014411-54015410	-3.59535	ENSG00000105552	chr19:53990134-54006113	-1	-8798	protein_coding	Branched-chain-amino-acid aminotransferase, mitochondrial Precursor (BCAT(m))(EC 2.6.1.42)(Placental protein 18)(PP18) [Source:UniProtKB/Swiss-Prot;Acc:O15382]
chr9:96662810-96663809	-3.59533	ENSG00000148120	chr9:96528804-96889261	1	134506	protein_coding	Aminopeptidase O (AP-O)(EC 3.4.11.-) [Source:UniProtKB/Swiss-Prot;Acc:Q8N6M6]
chr16:65470793-65471792	-3.59487	ENSG00000172840	chr16:65471937-65479356	1	-644	protein_coding	[Pyruvate dehydrogenase [acetyl-transferring]]-phosphatase 2, mitochondrial Precursor (PDP 2)(EC 3.1.3.43)(Pyruvate dehydrogenase phosphatase, catalytic subunit 2)(PDPC 2) [Source:UniProtKB/Swiss-Prot;Acc:Q9P2J9]
chrX:41076793-41077792	-3.59327	ENSG00000215301	chrX:41077595-41094466	1	-302	protein_coding	ATP-dependent RNA helicase DDX3X (EC 3.6.1.-)(DEAD box protein 3, X-chromosomal)(Helicase-like protein 2)(HLP2)(DEAD box, X isoform) [Source:UniProtKB/Swiss-Prot;Acc:O00571]
chr15:72677187-72678186	-3.58758	ENSG00000179335	chr15:72687766-72709595	1	-10080	protein_coding	Dual specificity protein kinase CLK3 (EC 2.7.12.1)(CDC-like kinase 3) [Source:UniProtKB/Swiss-Prot;Acc:P49761]
chr2:201158589-201159588	-3.58543	ENSG00000138356	chr2:201158976-201244460	1	112	protein_coding	Aldehyde oxidase (EC 1.2.3.1) [Source:UniProtKB/Swiss-Prot;Acc:Q06278]
chr7:148523004-148524003	-3.58442	ENSG00000170265	chr7:148523487-148554260	1	16	protein_coding	Zinc finger protein 282 (HTLV-I U5RE-binding protein 1)(HUB-1) [Source:UniProtKB/Swiss-Prot;Acc:Q9UDV7]
chr4:2508064-2509063	-3.58149	ENSG00000214362	chr4:2476643-2477177	-1	-31386	pseudogene	NA
chr6:112681218-112682217	-3.57456	ENSG00000112769	chr6:112535827-112682542	-1	824	protein_coding	Laminin subunit alpha-4 Precursor [Source:UniProtKB/Swiss-Prot;Acc:Q16363]

## Sheet: K27ac.ASH
Peak position	Peak score	Closest gene	Gene postion	Strand	Distance	Biotype	Description
chr1:143920450-143921449	54.8823	ENSG00000213240	chr1:143920462-144003011	1	488	protein_coding	Notch homolog 2 N-terminal-like protein [Source:UniProtKB/Swiss-Prot;Acc:Q7Z3S9]
chr1:143920213-143921212	49.3715	ENSG00000213240	chr1:143920462-144003011	1	250	protein_coding	Notch homolog 2 N-terminal-like protein [Source:UniProtKB/Swiss-Prot;Acc:Q7Z3S9]
chr16:14976296-14977295	41.7028	ENSG00000179889	chr16:14976487-15140696	1	308	protein_coding	Pyridoxal-dependent decarboxylase domain-containing protein 1 (EC 4.1.1.-) [Source:UniProtKB/Swiss-Prot;Acc:Q6P996]
chr16:21420475-21421474	41.5356	ENSG00000185984	chr16:21382027-21439266	-1	18292	protein_coding	solute carrier family 7 (cationic amino acid transporter, y+ system), member 5 pseudogene 1 (SLC7A5P1), non-coding RNA [Source:RefSeq DNA;Acc:NR_002593]
chr15:48433852-48434851	41.2489	ENSG00000104064	chr15:48356681-48434687	-1	336	protein_coding	GA-binding protein subunit beta-1 (GABP subunit beta-1)(GABPB-1)(GABP subunit beta-2)(GABPB-2)(Transcription factor E4TF1-53)(Transcription factor E4TF1-47)(Nuclear respiratory factor 2) [Source:UniProtKB/Swiss-Prot;Acc:Q06547]
chr3:5204270-5205269	38.927	ENSG00000134109	chr3:5204433-5236642	1	336	protein_coding	ER degradation-enhancing alpha-mannosidase-like 1 [Source:UniProtKB/Swiss-Prot;Acc:Q92611]
chr18:3251557-3252556	37.1126	ENSG00000118680	chr18:3252135-3268282	1	-78	protein_coding	Myosin regulatory light chain MRLC2 (Myosin regulatory light chain 2-B, smooth muscle isoform)(MLC-2A)(MLC-2)(SHUJUN-1) [Source:UniProtKB/Swiss-Prot;Acc:O14950]
chr4:184663517-184664516	36.8705	ENSG00000168556	chr4:184663214-184669243	1	802	protein_coding	Inhibitor of growth protein 2 (p33ING2)(Inhibitor of growth 1-like protein)(ING1Lp)(p32) [Source:UniProtKB/Swiss-Prot;Acc:Q9H160]
chr6:111302890-111303889	36.5232	ENSG00000123505	chr6:111302680-111323609	1	710	protein_coding	S-adenosylmethionine decarboxylase proenzyme Precursor (AdoMetDC)(SAMDC)(EC 4.1.1.50) [Contains S-adenosylmethionine decarboxylase alpha chain;S-adenosylmethionine decarboxylase beta chain] [Source:UniProtKB/Swiss-Prot;Acc:P17707]
chr16:21420040-21421039	35.918	ENSG00000185984	chr16:21382027-21439266	-1	18726	protein_coding	solute carrier family 7 (cationic amino acid transporter, y+ system), member 5 pseudogene 1 (SLC7A5P1), non-coding RNA [Source:RefSeq DNA;Acc:NR_002593]
chr1:174442236-174443235	35.626	ENSG00000143207	chr1:174180590-174442993	-1	258	protein_coding	E3 ubiquitin-protein ligase RFWD2 (EC 6.3.2.-)(RING finger and WD repeat domain protein 2)(Constitutive photomorphogenesis protein 1 homolog)(hCOP1)(RING finger protein 200) [Source:UniProtKB/Swiss-Prot;Acc:Q8NHY2]
chr4:184662716-184663715	35.5958	ENSG00000168556	chr4:184663214-184669243	1	2	protein_coding	Inhibitor of growth protein 2 (p33ING2)(Inhibitor of growth 1-like protein)(ING1Lp)(p32) [Source:UniProtKB/Swiss-Prot;Acc:Q9H160]
chr4:83513469-83514468	34.5911	ENSG00000138668	chr4:83493491-83514173	-1	204	protein_coding	Heterogeneous nuclear ribonucleoprotein D0 (hnRNP D0)(AU-rich element RNA-binding protein 1) [Source:UniProtKB/Swiss-Prot;Acc:Q14103]
chr16:14975831-14976830	34.2493	ENSG00000179889	chr16:14976487-15140696	1	-156	protein_coding	Pyridoxal-dependent decarboxylase domain-containing protein 1 (EC 4.1.1.-) [Source:UniProtKB/Swiss-Prot;Acc:Q6P996]
chr13:27610387-27611386	34.2461	ENSG00000152520	chr13:27611014-27767472	1	-128	protein_coding	PAB-dependent poly(A)-specific ribonuclease subunit 3 (hPan3) [Source:UniProtKB/Swiss-Prot;Acc:Q58A45]
chr14:34412694-34413693	34.0849	ENSG00000198604	chr14:34291689-34414604	-1	1410	protein_coding	Bromodomain adjacent to zinc finger domain protein 1A (ATP-utilizing chromatin assembly and remodeling factor 1)(hACF1)(ATP-dependent chromatin-remodeling protein)(Williams syndrome transcription factor-related chromatin-remodeling factor 180)(WCRF180)(hWALp1)(CHRAC subunit ACF1) [Source:UniProtKB/Swiss-Prot;Acc:Q9NRL2]
chr14:70856958-70857957	33.6861	ENSG00000207444	chr14:70934807-70934877	1	-77350	snoRNA	Small nucleolar RNA SNORD56 [Source:RFAM;Acc:RF00275]
chr5:56147862-56148861	33.1529	ENSG00000095015	chr5:56146657-56227730	1	1704	protein_coding	Mitogen-activated protein kinase kinase kinase 1 (EC 2.7.11.25)(MAPK/ERK kinase kinase 1)(MEK kinase 1)(MEKK 1) [Source:UniProtKB/Swiss-Prot;Acc:Q13233]
chr14:61231881-61232880	33.0311	ENSG00000100644	chr14:61231992-61284729	1	388	protein_coding	Hypoxia-inducible factor 1 alpha (HIF-1 alpha)(HIF1 alpha)(ARNT-interacting protein)(Member of PAS protein 1)(Basic-helix-loop-helix-PAS protein MOP1) [Source:UniProtKB/Swiss-Prot;Acc:Q16665]
chr14:61231868-61232867	32.9845	ENSG00000100644	chr14:61231992-61284729	1	376	protein_coding	Hypoxia-inducible factor 1 alpha (HIF-1 alpha)(HIF1 alpha)(ARNT-interacting protein)(Member of PAS protein 1)(Basic-helix-loop-helix-PAS protein MOP1) [Source:UniProtKB/Swiss-Prot;Acc:Q16665]
chr4:38341964-38342963	32.7437	ENSG00000215240	chr4:38290717-38342644	-1	180	retrotransposed	hypothetical FLJ13197 (FLJ13197), non-coding RNA [Source:RefSeq DNA;Acc:NR_026804]
chr1:8860779-8861778	31.9884	ENSG00000074800	chr1:8843650-8861367	-1	88	protein_coding	Alpha-enolase (EC 4.2.1.11)(2-phospho-D-glycerate hydro-lyase)(Non-neural enolase)(NNE)(Enolase 1)(Phosphopyruvate hydratase)(C-myc promoter-binding protein)(MBP-1)(MPB-1)(Plasminogen-binding protein) [Source:UniProtKB/Swiss-Prot;Acc:P06733]
chr1:35430029-35431028	31.7258	ENSG00000116560	chr1:35421790-35431322	-1	794	protein_coding	Splicing factor, proline- and glutamine-rich (Polypyrimidine tract-binding protein-associated-splicing factor)(PTB-associated-splicing factor)(PSF)(DNA-binding p52/p100 complex, 100 kDa subunit)(100 kDa DNA-pairing protein)(hPOMp100) [Source:UniProtKB/Swiss-Prot;Acc:P23246]
chr2:201384763-201385762	31.6884	ENSG00000082153	chr2:201384514-201396814	1	748	protein_coding	Basic leucine zipper and W2 domain-containing protein 1 (Protein Orf) [Source:UniProtKB/Swiss-Prot;Acc:Q7L1Q6]
chr1:174441987-174442986	31.6824	ENSG00000143207	chr1:174180590-174442993	-1	506	protein_coding	E3 ubiquitin-protein ligase RFWD2 (EC 6.3.2.-)(RING finger and WD repeat domain protein 2)(Constitutive photomorphogenesis protein 1 homolog)(hCOP1)(RING finger protein 200) [Source:UniProtKB/Swiss-Prot;Acc:Q8NHY2]
chr17:4215310-4216309	31.6355	ENSG00000132388	chr17:4119261-4216718	-1	908	protein_coding	Ubiquitin-conjugating enzyme E2 G1 (EC 6.3.2.19)(Ubiquitin-protein ligase G1)(Ubiquitin carrier protein G1)(E217K)(UBC7) [Source:UniProtKB/Swiss-Prot;Acc:P62253]
chr10:6058573-6059572	31.4795	ENSG00000134470	chr10:6031259-6060156	-1	1084	protein_coding	Interleukin-15 receptor subunit alpha Precursor (IL-15R-alpha)(IL-15RA) [Contains Soluble interleukin-15 receptor subunit alpha(sIL-15R-alpha)(sIL-15RA)] [Source:UniProtKB/Swiss-Prot;Acc:Q13261]
chr12:111340625-111341624	31.4714	ENSG00000179295	chr12:111340919-111432099	1	206	protein_coding	Tyrosine-protein phosphatase non-receptor type 11 (EC 3.1.3.48)(Protein-tyrosine phosphatase 2C)(PTP-2C)(PTP-1D)(SH-PTP3)(SH-PTP2)(SHP-2)(Shp2) [Source:UniProtKB/Swiss-Prot;Acc:Q06124]
chr11:93916550-93917549	31.4624	ENSG00000196371	chr11:93916775-93922712	1	274	protein_coding	Alpha-(1,3)-fucosyltransferase (EC 2.4.1.-)(Galactoside 3-L-fucosyltransferase)(Fucosyltransferase 4)(FucT-IV)(Fuc-TIV)(ELAM-1 ligand fucosyltransferase) [Source:UniProtKB/Swiss-Prot;Acc:P22083]
chr10:32384796-32385795	31.4547	ENSG00000170759	chr10:32340077-32385334	-1	38	protein_coding	Kinesin-1 heavy chain (Ubiquitous kinesin heavy chain)(UKHC)(Conventional kinesin heavy chain) [Source:UniProtKB/Swiss-Prot;Acc:P33176]
chr2:201384775-201385774	31.445	ENSG00000082153	chr2:201384514-201396814	1	760	protein_coding	Basic leucine zipper and W2 domain-containing protein 1 (Protein Orf) [Source:UniProtKB/Swiss-Prot;Acc:Q7L1Q6]
chr8:28614713-28615712	31.3939	ENSG00000012232	chr8:28615050-28667116	1	162	protein_coding	Exostosin-like 3 (EC 2.4.1.223)(Glucuronyl-galactosyl-proteoglycan 4-alpha-N-acetylglucosaminyltransferase)(Putative tumor suppressor protein EXTL3)(Multiple exostosis-like protein 3)(Hereditary multiple exostoses gene isolog)(EXT-related protein 1) [Source:UniProtKB/Swiss-Prot;Acc:O43909]
chr3:142688554-142689553	31.0656	ENSG00000155903	chr3:142688581-142814311	1	472	protein_coding	Ras GTPase-activating protein 2 (GAP1m) [Source:UniProtKB/Swiss-Prot;Acc:Q15283]
chr4:184662517-184663516	31.0148	ENSG00000168556	chr4:184663214-184669243	1	-198	protein_coding	Inhibitor of growth protein 2 (p33ING2)(Inhibitor of growth 1-like protein)(ING1Lp)(p32) [Source:UniProtKB/Swiss-Prot;Acc:Q9H160]
chr16:28742214-28743213	30.8932	ENSG00000168488	chr16:28741915-28756057	1	798	protein_coding	Ataxin-2-like protein (Ataxin-2 domain protein)(Ataxin-2-related protein) [Source:UniProtKB/Swiss-Prot;Acc:Q8WWM7]
chr15:48433277-48434276	30.8612	ENSG00000104064	chr15:48356681-48434687	-1	910	protein_coding	GA-binding protein subunit beta-1 (GABP subunit beta-1)(GABPB-1)(GABP subunit beta-2)(GABPB-2)(Transcription factor E4TF1-53)(Transcription factor E4TF1-47)(Nuclear respiratory factor 2) [Source:UniProtKB/Swiss-Prot;Acc:Q06547]
chr7:71987545-71988544	30.8329	ENSG00000196313	chr7:71987872-72059915	1	172	protein_coding	nuclear pore membrane protein 121 [Source:RefSeq peptide;Acc:NP_742017]
chr2:241148198-241149197	30.7838	ENSG00000144504	chr2:241067512-241149200	-1	502	protein_coding	Ankyrin repeat and MYND domain-containing protein 1 (Testis-specific ankyrin-like protein 1)(Zinc finger MYND domain-containing protein 13) [Source:UniProtKB/Swiss-Prot;Acc:Q9P2S6]
chr12:56525732-56526731	30.6654	ENSG00000175215	chr12:56499979-56527014	-1	782	protein_coding	Carboxy-terminal domain RNA polymerase II polypeptide A small phosphatase 2 (EC 3.1.3.16)(Small CTD phosphatase 2)(SCP2)(Nuclear LIM interactor-interacting factor 2)(NLI-interacting factor 2)(Protein OS-4) [Source:UniProtKB/Swiss-Prot;Acc:O14595]
chr16:24458211-24459210	30.4771	ENSG00000122257	chr16:24458409-24491682	1	302	protein_coding	Retinoblastoma-binding protein 6 (p53-associated cellular protein of testis)(Proliferation potential-related protein)(Protein P2P-R)(Retinoblastoma-binding Q protein 1)(Protein RBQ-1) [Source:UniProtKB/Swiss-Prot;Acc:Q7Z6E9]
chr20:34101422-34102421	30.4661	ENSG00000220639	chr20:34127354-34127937	-1	26016	processed_pseudogene	NA
chr10:30762521-30763520	30.372	ENSG00000107968	chr10:30762872-30790768	1	148	protein_coding	Mitogen-activated protein kinase kinase kinase 8 (EC 2.7.11.25)(COT proto-oncogene serine/threonine-protein kinase)(Cancer Osaka thyroid oncogene)(C-COT)(Tumor progression locus 2)(TPL-2) [Source:UniProtKB/Swiss-Prot;Acc:P41279]
chr5:138116858-138117857	30.2733	ENSG00000044115	chr5:138117006-138298619	1	352	protein_coding	Catenin alpha-1 (Cadherin-associated protein)(Alpha E-catenin)(NY-REN-13 antigen) [Source:UniProtKB/Swiss-Prot;Acc:P35221]
chr5:107744710-107745709	30.2241	ENSG00000145743	chr5:107223348-107745010	-1	-200	protein_coding	F-box and leucine-rich repeat protein 17 [Source:RefSeq peptide;Acc:NP_073735]
chr16:24458452-24459451	30.1896	ENSG00000122257	chr16:24458409-24491682	1	542	protein_coding	Retinoblastoma-binding protein 6 (p53-associated cellular protein of testis)(Proliferation potential-related protein)(Protein P2P-R)(Retinoblastoma-binding Q protein 1)(Protein RBQ-1) [Source:UniProtKB/Swiss-Prot;Acc:Q7Z6E9]
chr1:86942857-86943856	30.0876	ENSG00000097033	chr1:86942853-86986455	1	504	protein_coding	Endophilin-B1 (SH3 domain-containing GRB2-like protein B1)(Bax-interacting factor 1)(Bif-1) [Source:UniProtKB/Swiss-Prot;Acc:Q9Y371]
chr4:83569913-83570912	29.9723	ENSG00000152795	chr4:83563371-83570402	-1	-10	protein_coding	Heterogeneous nuclear ribonucleoprotein D-like (hnRPD-like protein)(hnHNRP-DL)(JKT41-binding protein)(AU-rich element RNA-binding factor)(Protein laAUF1) [Source:UniProtKB/Swiss-Prot;Acc:O14979]
chr19:52306951-52307950	29.7614	ENSG00000130749	chr19:52259289-52308849	-1	1398	protein_coding	Zinc finger CCCH domain-containing protein 4 [Source:UniProtKB/Swiss-Prot;Acc:Q9UPT8]
chr20:51642953-51643952	29.7282	ENSG00000171940	chr20:51617011-51644208	-1	756	protein_coding	Zinc finger protein 217 [Source:UniProtKB/Swiss-Prot;Acc:O75362]
chr1:229623690-229624689	29.6255	ENSG00000135766	chr1:229568054-229627413	-1	3224	protein_coding	Egl nine homolog 1 (EC 1.14.11.-)(Hypoxia-inducible factor prolyl hydroxylase 2)(HIF-prolyl hydroxylase 2)(HIF-PH2)(HPH-2)(Prolyl hydroxylase domain-containing protein 2)(PHD2)(SM-20) [Source:UniProtKB/Swiss-Prot;Acc:Q9GZT9]
chr13:19429488-19430487	29.575	ENSG00000121741	chr13:19430810-19561253	1	-822	protein_coding	Zinc finger MYM-type protein 2 (Zinc finger protein 198)(Fused in myeloproliferative disorders protein)(Rearranged in atypical myeloproliferative disorder protein) [Source:UniProtKB/Swiss-Prot;Acc:Q9UBW7]
chr20:23348978-23349977	29.4598	ENSG00000125814	chr20:23303166-23350081	-1	604	protein_coding	Beta-soluble NSF attachment protein (SNAP-beta)(N-ethylmaleimide-sensitive factor attachment protein beta) [Source:UniProtKB/Swiss-Prot;Acc:Q9H115]
chr12:88443072-88444071	29.4366	ENSG00000139323	chr12:88337636-88462692	-1	19120	protein_coding	WD repeat-containing protein 51B [Source:UniProtKB/Swiss-Prot;Acc:Q8TC44]
chr7:71987756-71988755	29.4274	ENSG00000196313	chr7:71987872-72059915	1	384	protein_coding	nuclear pore membrane protein 121 [Source:RefSeq peptide;Acc:NP_742017]
chr3:142688385-142689384	29.3867	ENSG00000155903	chr3:142688581-142814311	1	304	protein_coding	Ras GTPase-activating protein 2 (GAP1m) [Source:UniProtKB/Swiss-Prot;Acc:Q15283]
chr1:120412620-120413619	29.3145	ENSG00000134250	chr1:120255701-120413799	-1	680	protein_coding	Neurogenic locus notch homolog protein 2 Precursor (Notch 2)(hN2) [Contains Notch 2 extracellular truncation;Notch 2 intracellular domain] [Source:UniProtKB/Swiss-Prot;Acc:Q04721]
chr9:135231627-135232626	29.2908	ENSG00000148248	chr9:135206666-135232791	-1	664	protein_coding	Surfeit locus protein 4 [Source:UniProtKB/Swiss-Prot;Acc:O15260]
chr2:64604774-64605773	29.2603	ENSG00000119844	chr2:64604969-64673635	1	304	protein_coding	Aftiphilin [Source:UniProtKB/Swiss-Prot;Acc:Q6ULP2]
chr16:72958910-72959909	29.2291	ENSG00000214331	chr16:72941770-72959560	-1	150	protein_coding	Putative uncharacterized protein ENSP00000381190 [Source:UniProtKB/TrEMBL;Acc:A8MT40]
chr11:11819941-11820940	29.2066	ENSG00000170242	chr11:11819546-11937448	1	894	protein_coding	Ubiquitin carboxyl-terminal hydrolase 47 (EC 3.1.2.15)(Ubiquitin thioesterase 47)(Ubiquitin-specific-processing protease 47)(Deubiquitinating enzyme 47) [Source:UniProtKB/Swiss-Prot;Acc:Q96K76]
chr5:98137027-98138026	29.2036	ENSG00000174136	chr5:98132900-98160096	1	4626	protein_coding	RGM domain family member B Precursor [Source:UniProtKB/Swiss-Prot;Acc:Q6NW40]
chr2:48395193-48396192	28.9995	ENSG00000170802	chr2:48395299-48459938	1	394	protein_coding	Forkhead box protein N2 (Human T-cell leukemia virus enhancer factor) [Source:UniProtKB/Swiss-Prot;Acc:P32314]
chr14:91046092-91047091	28.8882	ENSG00000100796	chr14:90993708-91046397	-1	-194	protein_coding	Serine/threonine-protein phosphatase 4 regulatory subunit 3A (SMEK homolog 1) [Source:UniProtKB/Swiss-Prot;Acc:Q6IN85]
chr6:6996750-6997749	28.8862	ENSG00000124782	chr6:7052829-7197212	1	-55580	protein_coding	RAS-responsive element-binding protein 1 (RREB-1)(Raf-responsive zinc finger protein LZ321)(Zinc finger motif-enhancer binding-protein 1)(Zep-1)(Finger protein in nuclear bodies) [Source:UniProtKB/Swiss-Prot;Acc:Q92766]
chr11:69726974-69727973	28.7586	ENSG00000168040	chr11:69726917-69731134	1	556	protein_coding	Protein FADD (FAS-associated death domain protein)(FAS-associating death domain-containing protein)(Mediator of receptor induced toxicity) [Source:UniProtKB/Swiss-Prot;Acc:Q13158]
chr11:69726625-69727624	28.7374	ENSG00000168040	chr11:69726917-69731134	1	208	protein_coding	Protein FADD (FAS-associated death domain protein)(FAS-associating death domain-containing protein)(Mediator of receptor induced toxicity) [Source:UniProtKB/Swiss-Prot;Acc:Q13158]
chr8:71682186-71683185	28.6652	ENSG00000067167	chr8:71648227-71683158	-1	472	protein_coding	Translocation-associated membrane protein 1 [Source:UniProtKB/Swiss-Prot;Acc:Q15629]
chr4:55956419-55957418	28.5743	ENSG00000134851	chr4:55956877-55987095	1	42	protein_coding	Transmembrane protein 165 (Transmembrane protein TPARL)(Transmembrane protein PT27) [Source:UniProtKB/Swiss-Prot;Acc:Q9HC07]
chr4:184663716-184664715	28.5274	ENSG00000168556	chr4:184663214-184669243	1	1002	protein_coding	Inhibitor of growth protein 2 (p33ING2)(Inhibitor of growth 1-like protein)(ING1Lp)(p32) [Source:UniProtKB/Swiss-Prot;Acc:Q9H160]
chr18:11898001-11899000	28.5255	ENSG00000154889	chr18:11873470-11898641	-1	140	protein_coding	Metallophosphoesterase 1 (EC 3.1.-.-) [Source:UniProtKB/Swiss-Prot;Acc:Q53F39]
chr16:4836723-4837722	28.4868	ENSG00000140632	chr16:4793208-4837294	-1	72	protein_coding	Nuclear protein NP60 (Nuclear protein of 60 kDa)(3-hydroxyisobutyrate dehydrogenase-like protein)(Cytokine-like nuclear factor N-PAC) [Source:UniProtKB/Swiss-Prot;Acc:Q49A26]
chr2:112529095-112530094	28.4829	ENSG00000153214	chr2:112529285-112591101	1	310	protein_coding	Transmembrane protein 87B Precursor [Source:UniProtKB/Swiss-Prot;Acc:Q96K49]
chr5:53849323-53850322	28.4117	ENSG00000178996	chr5:53849350-53875478	1	472	protein_coding	Sorting nexin-18 (Sorting nexin-associated Golgi protein 1)(SH3 and PX domain-containing protein 3B) [Source:UniProtKB/Swiss-Prot;Acc:Q96RF0]
chr5:98137419-98138418	28.324	ENSG00000174136	chr5:98132900-98160096	1	5018	protein_coding	RGM domain family member B Precursor [Source:UniProtKB/Swiss-Prot;Acc:Q6NW40]
chr1:36394370-36395369	28.3072	ENSG00000116871	chr1:36394153-36419037	1	716	protein_coding	MAP7 domain-containing protein 1 (Proline/arginine-rich coiled-coil domain-containing protein 1)(Arginine/proline-rich coiled-coil domain-containing protein 1) [Source:UniProtKB/Swiss-Prot;Acc:Q3KQU3]
chr14:30745629-30746628	28.2998	ENSG00000092148	chr14:30639075-30746440	-1	312	protein_coding	E3 ubiquitin-protein ligase HECTD1 (EC 6.3.2.-)(HECT domain-containing protein 1)(E3 ligase for inhibin receptor)(EULIR) [Source:UniProtKB/Swiss-Prot;Acc:Q9ULT8]
chr18:3441426-3442425	28.252	ENSG00000215384	chr18:3405122-3405570	1	36804	pseudogene	NA
chr13:27610109-27611108	28.1684	ENSG00000152520	chr13:27611014-27767472	1	-406	protein_coding	PAB-dependent poly(A)-specific ribonuclease subunit 3 (hPan3) [Source:UniProtKB/Swiss-Prot;Acc:Q58A45]
chr12:111340474-111341473	28.1476	ENSG00000179295	chr12:111340919-111432099	1	54	protein_coding	Tyrosine-protein phosphatase non-receptor type 11 (EC 3.1.3.48)(Protein-tyrosine phosphatase 2C)(PTP-2C)(PTP-1D)(SH-PTP3)(SH-PTP2)(SHP-2)(Shp2) [Source:UniProtKB/Swiss-Prot;Acc:Q06124]
chr13:112910831-112911830	28.1429	ENSG00000139842	chr13:112911151-112967400	1	180	protein_coding	Cullin-4A (CUL-4A) [Source:UniProtKB/Swiss-Prot;Acc:Q13619]
chr19:8415577-8416576	28.1183	ENSG00000066044	chr19:7929458-8415925	-1	-152	protein_coding	ELAV-like protein 1 (Hu-antigen R)(HuR) [Source:UniProtKB/Swiss-Prot;Acc:Q15717]
chr2:136215484-136216483	28.054	ENSG00000144224	chr2:136215659-136259103	1	324	protein_coding	UBX domain-containing protein 4 (UBX domain-containing protein 2)(Erasin) [Source:UniProtKB/Swiss-Prot;Acc:Q92575]
chr4:39734469-39735468	28.0329	ENSG00000078177	chr4:39734919-39836267	1	50	protein_coding	NEDD4-binding protein 2 (N4BP2)(EC 3.-.-.-)(BCL-3-binding protein) [Source:UniProtKB/Swiss-Prot;Acc:Q86UW6]
chr16:88101419-88102418	27.9736	ENSG00000197912	chr16:88102306-88151674	1	-388	protein_coding	Paraplegin (EC 3.4.24.-)(Spastic paraplegia protein 7) [Source:UniProtKB/Swiss-Prot;Acc:Q9UQ90]
chr10:32384289-32385288	27.921	ENSG00000170759	chr10:32340077-32385334	-1	546	protein_coding	Kinesin-1 heavy chain (Ubiquitous kinesin heavy chain)(UKHC)(Conventional kinesin heavy chain) [Source:UniProtKB/Swiss-Prot;Acc:P33176]
chr17:4215139-4216138	27.5236	ENSG00000132388	chr17:4119261-4216718	-1	1080	protein_coding	Ubiquitin-conjugating enzyme E2 G1 (EC 6.3.2.19)(Ubiquitin-protein ligase G1)(Ubiquitin carrier protein G1)(E217K)(UBC7) [Source:UniProtKB/Swiss-Prot;Acc:P62253]
chr8:38358536-38359535	27.4918	ENSG00000147548	chr8:38251717-38358947	-1	-88	protein_coding	Histone-lysine N-methyltransferase NSD3 (EC 2.1.1.43)(Nuclear SET domain-containing protein 3)(Wolf-Hirschhorn syndrome candidate 1-like protein 1)(WHSC1-like protein 1)(Whistle)(WHSC1-like 1 isoform 9 with methyltransferase activity to lysine) [Source:UniProtKB/Swiss-Prot;Acc:Q9BZ95]
chr4:83569632-83570631	27.4591	ENSG00000152795	chr4:83563371-83570402	-1	270	protein_coding	Heterogeneous nuclear ribonucleoprotein D-like (hnRPD-like protein)(hnHNRP-DL)(JKT41-binding protein)(AU-rich element RNA-binding factor)(Protein laAUF1) [Source:UniProtKB/Swiss-Prot;Acc:O14979]
chr3:173239905-173240904	27.4588	ENSG00000075420	chr3:173240112-173601181	1	292	protein_coding	Fibronectin type III domain-containing protein 3B (Factor for adipocyte differentiation 104)(HCV NS5A-binding protein 37) [Source:UniProtKB/Swiss-Prot;Acc:Q53EP0]
chr10:71833892-71834891	27.4419	ENSG00000148730	chr10:71833928-71853675	1	464	protein_coding	Eukaryotic translation initiation factor 4E-binding protein 2 (eIF4E-binding protein 2)(4E-BP2) [Source:UniProtKB/Swiss-Prot;Acc:Q13542]
chr2:242322453-242323452	27.43	ENSG00000180902	chr2:242322690-242356904	1	262	protein_coding	D-2-hydroxyglutarate dehydrogenase, mitochondrial Precursor (EC 1.1.99.-) [Source:UniProtKB/Swiss-Prot;Acc:Q8N465]
chr12:91062844-91063843	27.3862	ENSG00000133639	chr12:91061030-91063751	-1	408	protein_coding	Protein BTG1 (B-cell translocation gene 1 protein) [Source:UniProtKB/Swiss-Prot;Acc:P62324]
chr14:49429738-49430737	27.3713	ENSG00000165527	chr14:49429486-49433522	1	752	protein_coding	ADP-ribosylation factor 6 [Source:UniProtKB/Swiss-Prot;Acc:P62330]
chr1:247098639-247099638	27.3257	ENSG00000171161	chr1:247099153-247110336	1	-14	protein_coding	Zinc finger protein 672 [Source:UniProtKB/Swiss-Prot;Acc:Q499Z4]
chr5:67547314-67548313	27.3073	ENSG00000145675	chr5:67558218-67633403	1	-10404	protein_coding	Phosphatidylinositol 3-kinase regulatory subunit alpha (PI3-kinase p85 subunit alpha)(PtdIns-3-kinase p85-alpha)(PI3K) [Source:UniProtKB/Swiss-Prot;Acc:P27986]
chr14:30745595-30746594	27.2282	ENSG00000092148	chr14:30639075-30746440	-1	346	protein_coding	E3 ubiquitin-protein ligase HECTD1 (EC 6.3.2.-)(HECT domain-containing protein 1)(E3 ligase for inhibin receptor)(EULIR) [Source:UniProtKB/Swiss-Prot;Acc:Q9ULT8]
chr2:24002700-24003699	27.1644	ENSG00000119778	chr2:23825038-24003488	-1	288	protein_coding	ATPase family AAA domain-containing protein 2B [Source:UniProtKB/Swiss-Prot;Acc:Q9ULI0]
chr9:35061629-35062628	27.0774	ENSG00000165280	chr9:35046904-35062598	-1	470	protein_coding	Transitional endoplasmic reticulum ATPase (TER ATPase)(15S Mg(2+)-ATPase p97 subunit)(Valosin-containing protein)(VCP) [Source:UniProtKB/Swiss-Prot;Acc:P55072]
chr2:24002492-24003491	27.0352	ENSG00000119778	chr2:23825038-24003488	-1	496	protein_coding	ATPase family AAA domain-containing protein 2B [Source:UniProtKB/Swiss-Prot;Acc:Q9ULI0]
chr6:157721476-157722475	26.9428	ENSG00000175048	chr6:157722545-158014964	1	-570	protein_coding	Probable palmitoyltransferase ZDHHC14 (EC 2.3.1.-)(Zinc finger DHHC domain-containing protein 14)(DHHC-14)(NEW1 domain-containing protein)(NEW1CP) [Source:UniProtKB/Swiss-Prot;Acc:Q8IZN3]
chr6:155096306-155097305	26.8888	ENSG00000213079	chr6:155096204-155196882	1	602	protein_coding	Putative RNA-binding protein 16 (RNA-binding motif protein 16) [Source:UniProtKB/Swiss-Prot;Acc:Q9UPN6]
chr3:38181914-38182913	26.8355	ENSG00000172939	chr3:38182030-38271983	1	384	protein_coding	Serine/threonine-protein kinase OSR1 (EC 2.7.11.1)(Oxidative stress-responsive 1 protein) [Source:UniProtKB/Swiss-Prot;Acc:O95747]
chr6:138229930-138230929	26.7978	ENSG00000118503	chr6:138230274-138246135	1	156	protein_coding	Tumor necrosis factor, alpha-induced protein 3 (EC 3.-.-.-)(Putative DNA-binding protein A20)(Zinc finger protein A20) [Source:UniProtKB/Swiss-Prot;Acc:P21580]
chr12:95317270-95318269	26.7746	ENSG00000059758	chr12:95196171-95318354	-1	584	protein_coding	Serine/threonine-protein kinase PCTAIRE-2 (EC 2.7.11.22)(PCTAIRE-motif protein kinase 2) [Source:UniProtKB/Swiss-Prot;Acc:Q00537]
chr13:47775301-47776300	26.7555	ENSG00000139687	chr13:47775884-47954027	1	-84	protein_coding	Retinoblastoma-associated protein (pRb)(Rb)(pp110)(p105-Rb) [Source:UniProtKB/Swiss-Prot;Acc:P06400]
chr15:48844591-48845590	26.7504	ENSG00000138600	chr15:48787031-48845202	-1	112	protein_coding	Signal peptide peptidase-like 2A (Protein SPP-like 2A)(Protein SPPL2a)(EC 3.4.23.-)(Intramembrane protease 3)(IMP3)(Presenilin-like protein 2) [Source:UniProtKB/Swiss-Prot;Acc:Q8TCT8]
chr11:124175031-124176030	26.6735	ENSG00000120458	chr11:124141604-124175509	-1	-22	protein_coding	Uncharacterized protein C11orf61 [Source:UniProtKB/Swiss-Prot;Acc:Q6P1R3]
chr11:122031707-122032706	26.6603	ENSG00000154127	chr11:122031640-122190390	1	566	protein_coding	Ubiquitin associated and SH3 domain-containing protein B (Suppressor of T-cell receptor signaling 1)(STS-1)(Cbl-interacting protein p70) [Source:UniProtKB/Swiss-Prot;Acc:Q8TF42]
chr16:11587903-11588902	26.6552	ENSG00000189067	chr16:11549357-11588289	-1	-114	protein_coding	Lipopolysaccharide-induced tumor necrosis factor-alpha factor (LPS-induced TNF-alpha factor)(p53-induced gene 7 protein)(Small integral membrane protein of lysosome/late endosome) [Source:UniProtKB/Swiss-Prot;Acc:Q99732]
chr11:124174861-124175860	26.6476	ENSG00000120458	chr11:124141604-124175509	-1	148	protein_coding	Uncharacterized protein C11orf61 [Source:UniProtKB/Swiss-Prot;Acc:Q6P1R3]
chr11:737265-738264	26.5674	ENSG00000177156	chr11:737432-755023	1	332	protein_coding	Transaldolase (EC 2.2.1.2) [Source:UniProtKB/Swiss-Prot;Acc:P37837]
chr8:30071956-30072955	26.5389	ENSG00000104660	chr8:30072487-30085122	1	-32	protein_coding	Leptin receptor overlapping transcript-like 1 [Source:UniProtKB/Swiss-Prot;Acc:O95214]
chr3:171558056-171559055	26.4681	ENSG00000136603	chr3:171560178-171593226	1	-1622	protein_coding	Ski-like protein (Ski-related protein)(Ski-related oncogene) [Source:UniProtKB/Swiss-Prot;Acc:P12757]
chr13:19335898-19336897	26.4358	ENSG00000132950	chr13:19295622-19335773	-1	-624	protein_coding	Zinc finger MYM-type protein 5 (Zinc finger protein 237)(Zinc finger protein 198-like 1) [Source:UniProtKB/Swiss-Prot;Acc:Q9UJ78]
chr2:38682686-38683685	26.4275	ENSG00000143889	chr2:38642624-38683675	-1	490	protein_coding	Heterogeneous nuclear ribonucleoprotein L-like (Stromal RNA-regulating factor) [Source:UniProtKB/Swiss-Prot;Acc:Q8WVV9]
chr1:202729741-202730740	26.3746	ENSG00000133056	chr1:202658393-202726097	-1	-4144	protein_coding	Phosphatidylinositol-4-phosphate 3-kinase C2 domain-containing beta polypeptide (EC 2.7.1.154)(Phosphoinositide 3-Kinase-C2-beta)(PtdIns-3-kinase C2 beta)(PI3K-C2beta)(C2-PI3K) [Source:UniProtKB/Swiss-Prot;Acc:O00750]
chr13:50381562-50382561	26.3084	ENSG00000136104	chr13:50381815-50428867	1	246	protein_coding	Ribonuclease H2 subunit B (RNase H2 subunit B)(Ribonuclease HI subunit B)(Aicardi-Goutieres syndrome 2 protein)(AGS2)(Deleted in lymphocytic leukemia 8) [Source:UniProtKB/Swiss-Prot;Acc:Q5TBB1]
chr13:112911202-112912201	26.249	ENSG00000139842	chr13:112911151-112967400	1	550	protein_coding	Cullin-4A (CUL-4A) [Source:UniProtKB/Swiss-Prot;Acc:Q13619]
chr9:109085254-109086253	26.2218	ENSG00000119318	chr9:109085365-109134291	1	388	protein_coding	UV excision repair protein RAD23 homolog B (hHR23B)(XP-C repair-complementing complex 58 kDa protein)(p58) [Source:UniProtKB/Swiss-Prot;Acc:P54727]
chr6:144647943-144648942	26.1115	ENSG00000152818	chr6:144654566-145215859	1	-6124	protein_coding	Utrophin (Dystrophin-related protein 1)(DRP1)(DRP) [Source:UniProtKB/Swiss-Prot;Acc:P46939]
chr6:64403646-64404645	26.0868	ENSG00000118482	chr6:64403700-64483336	1	446	protein_coding	PHD finger protein 3 [Source:UniProtKB/Swiss-Prot;Acc:Q92576]
chr15:73281687-73282686	26.0687	ENSG00000167173	chr15:73278286-73291563	1	3900	protein_coding	Uncharacterized protein C15orf39 [Source:UniProtKB/Swiss-Prot;Acc:Q6ZRI6]
chr5:96168492-96169491	26.0584	ENSG00000164307	chr5:96122270-96169648	-1	656	protein_coding	Endoplasmic reticulum aminopeptidase 1 (EC 3.4.11.-)(Adipocyte-derived leucine aminopeptidase)(A-LAP)(ARTS-1)(Aminopeptidase PILS)(Puromycin-insensitive leucyl-specific aminopeptidase)(PILS-AP)(Type 1 tumor necrosis factor receptor shedding aminopeptidase regulator) [Source:UniProtKB/Swiss-Prot;Acc:Q9NZ08]
chr6:139736800-139737799	26.0264	ENSG00000164442	chr6:139735089-139737478	-1	178	protein_coding	Cbp/p300-interacting transactivator 2 (MSG-related protein 1)(MRG-1)(P35srj) [Source:UniProtKB/Swiss-Prot;Acc:Q99967]
chr1:202729492-202730491	26.0167	ENSG00000133056	chr1:202658393-202726097	-1	-3894	protein_coding	Phosphatidylinositol-4-phosphate 3-kinase C2 domain-containing beta polypeptide (EC 2.7.1.154)(Phosphoinositide 3-Kinase-C2-beta)(PtdIns-3-kinase C2 beta)(PI3K-C2beta)(C2-PI3K) [Source:UniProtKB/Swiss-Prot;Acc:O00750]
chr15:72695023-72696022	25.9993	ENSG00000179335	chr15:72687766-72709595	1	7756	protein_coding	Dual specificity protein kinase CLK3 (EC 2.7.12.1)(CDC-like kinase 3) [Source:UniProtKB/Swiss-Prot;Acc:P49761]
chr16:18844667-18845666	25.9869	ENSG00000157106	chr16:18723677-18844887	-1	-280	protein_coding	Serine/threonine-protein kinase SMG1 (SMG-1)(hSMG-1)(EC 2.7.11.1)(Lambda/iota protein kinase C-interacting protein)(Lambda-interacting protein)(61E3.4) [Source:UniProtKB/Swiss-Prot;Acc:Q96Q15]
chr3:49105781-49106780	25.8965	ENSG00000198218	chr3:49042148-49106508	-1	228	protein_coding	Glutamine-rich protein 1 [Source:UniProtKB/Swiss-Prot;Acc:Q2TAL8]
chr6:157383877-157384876	25.8591	ENSG00000218596	chr6:157339120-157339895	1	45256	pseudogene	NA
chr7:55400607-55401606	25.8577	ENSG00000132434	chr7:55400635-55468929	1	472	protein_coding	LanC-like protein 2 (Testis-specific adriamycin sensitivity protein) [Source:UniProtKB/Swiss-Prot;Acc:Q9NS86]
chr10:120829625-120830624	25.834	ENSG00000107581	chr10:120784531-120830324	-1	200	protein_coding	Eukaryotic translation initiation factor 3 subunit A (eIF3a)(Eukaryotic translation initiation factor 3 subunit 10)(eIF-3-theta)(eIF3 p167)(eIF3 p180)(eIF3 p185) [Source:UniProtKB/Swiss-Prot;Acc:Q14152]
chr14:70444318-70445317	25.8206	ENSG00000100731	chr14:70443875-70651852	1	942	protein_coding	Pecanex-like protein 1 (Pecanex homolog) [Source:UniProtKB/Swiss-Prot;Acc:Q96RV3]
chr12:14818514-14819513	25.8175	ENSG00000111332	chr12:14818616-14819612	1	398	protein_coding	Histone H2A.J (H2a/j) [Source:UniProtKB/Swiss-Prot;Acc:Q9BTM1]
chr4:146622552-146623551	25.7712	ENSG00000170365	chr4:146622401-146699773	1	650	protein_coding	Mothers against decapentaplegic homolog 1 (Mothers against DPP homolog 1)(Mad-related protein 1)(SMAD 1)(hSMAD1)(Transforming growth factor-beta-signaling protein 1)(BSP-1)(JV4-1) [Source:UniProtKB/Swiss-Prot;Acc:Q15797]
chr10:23042300-23043299	25.7642	ENSG00000150867	chr10:22863772-23043509	-1	710	protein_coding	Phosphatidylinositol-5-phosphate 4-kinase type-2 alpha (EC 2.7.1.149)(Phosphatidylinositol-5-phosphate 4-kinase type II alpha)(1-phosphatidylinositol-5-phosphate 4-kinase 2-alpha)(PtdIns(5)P-4-kinase isoform 2-alpha)(PIP4KII-alpha)(Diphosphoinositide kinase 2-alpha)(PtdIns(4)P-5-kinase B isoform)(PIP5KIII)(PtdIns(4)P-5-kinase C isoform) [Source:UniProtKB/Swiss-Prot;Acc:P48426]
chr7:148026946-148027945	25.758	ENSG00000055130	chr7:148025939-148129134	1	1506	protein_coding	Cullin-1 (CUL-1) [Source:UniProtKB/Swiss-Prot;Acc:Q13616]
chr7:39956060-39957059	25.7392	ENSG00000065883	chr7:39956484-40101668	1	76	protein_coding	Cell division cycle 2-like protein kinase 5 (EC 2.7.11.22)(CDC2-related protein kinase 5)(Cholinesterase-related cell division controller) [Source:UniProtKB/Swiss-Prot;Acc:Q14004]
chr14:70856692-70857691	25.7315	ENSG00000207444	chr14:70934807-70934877	1	-77616	snoRNA	Small nucleolar RNA SNORD56 [Source:RFAM;Acc:RF00275]
chr15:83060174-83061173	25.7201	ENSG00000140612	chr15:83013781-83060678	-1	4	protein_coding	Signal peptidase complex catalytic subunit SEC11A (EC 3.4.-.-)(SEC11 homolog A)(SEC11-like protein 1)(Microsomal signal peptidase 18 kDa subunit)(SPase 18 kDa subunit)(SPC18)(Endopeptidase SP18) [Source:UniProtKB/Swiss-Prot;Acc:P67812]
chr1:32251899-32252898	25.7081	ENSG00000121774	chr1:32252078-32282059	1	320	protein_coding	KH domain-containing, RNA-binding, signal transduction-associated protein 1 (p21 Ras GTPase-activating protein-associated p62)(GAP-associated tyrosine phosphoprotein p62)(Src-associated in mitosis 68 kDa protein)(Sam68)(p68) [Source:UniProtKB/Swiss-Prot;Acc:Q07666]
chr2:48395468-48396467	25.6809	ENSG00000170802	chr2:48395299-48459938	1	668	protein_coding	Forkhead box protein N2 (Human T-cell leukemia virus enhancer factor) [Source:UniProtKB/Swiss-Prot;Acc:P32314]
chr16:2672389-2673388	25.596	ENSG00000167977	chr16:2672499-2699030	1	390	protein_coding	BTB/POZ domain-containing protein KCTD5 [Source:UniProtKB/Swiss-Prot;Acc:Q9NXV2]
chr11:67645515-67646514	25.5943	ENSG00000110721	chr11:67576926-67645434	-1	-580	protein_coding	Choline kinase alpha (CK)(EC 2.7.1.32)(CHETK-alpha) [Source:UniProtKB/Swiss-Prot;Acc:P35790]
chr6:3013348-3014347	25.5813	ENSG00000137275	chr6:3013740-3060420	1	108	protein_coding	Receptor-interacting serine/threonine-protein kinase 1 (EC 2.7.11.1)(Serine/threonine-protein kinase RIP)(Cell death protein RIP)(Receptor-interacting protein) [Source:UniProtKB/Swiss-Prot;Acc:Q13546]
chr1:67923338-67924337	25.572	ENSG00000116717	chr1:67923471-67926607	1	366	protein_coding	Growth arrest and DNA-damage-inducible protein GADD45 alpha (DNA-damage-inducible transcript 1)(DDIT-1) [Source:UniProtKB/Swiss-Prot;Acc:P24522]
chr9:122730349-122731348	25.5647	ENSG00000056558	chr9:122704493-122730868	-1	20	protein_coding	TNF receptor-associated factor 1 (Epstein-Barr virus-induced protein 6) [Source:UniProtKB/Swiss-Prot;Acc:Q13077]
chr1:67923341-67924340	25.5631	ENSG00000116717	chr1:67923471-67926607	1	370	protein_coding	Growth arrest and DNA-damage-inducible protein GADD45 alpha (DNA-damage-inducible transcript 1)(DDIT-1) [Source:UniProtKB/Swiss-Prot;Acc:P24522]
chr3:197292438-197293437	25.5216	ENSG00000072274	chr3:197260553-197293358	-1	420	protein_coding	Transferrin receptor protein 1 (TfR1)(TfR)(TR)(Trfr)(T9)(p90)(CD71 antigen) [Contains Transferrin receptor protein 1, serum form(sTfR)] [Source:UniProtKB/Swiss-Prot;Acc:P02786]
chr9:2005536-2006535	25.5072	ENSG00000080503	chr9:2005342-2183624	1	694	protein_coding	Probable global transcription activator SNF2L2 (EC 3.6.1.-)(ATP-dependent helicase SMARCA2)(SNF2-alpha)(SWI/SNF-related matrix-associated actin-dependent regulator of chromatin subfamily A member 2)(hBRM) [Source:UniProtKB/Swiss-Prot;Acc:P51531]
chr15:48844686-48845685	25.4171	ENSG00000138600	chr15:48787031-48845202	-1	16	protein_coding	Signal peptide peptidase-like 2A (Protein SPP-like 2A)(Protein SPPL2a)(EC 3.4.23.-)(Intramembrane protease 3)(IMP3)(Presenilin-like protein 2) [Source:UniProtKB/Swiss-Prot;Acc:Q8TCT8]
chr8:101390642-101391641	25.3509	ENSG00000034677	chr8:101338464-101391503	-1	362	protein_coding	E3 ubiquitin-protein ligase RNF19A (EC 6.3.2.-)(RING finger protein 19A)(Double ring-finger protein)(Dorfin)(p38) [Source:UniProtKB/Swiss-Prot;Acc:Q9NV58]
chr17:62804064-62805063	25.3391	ENSG00000154217	chr17:62804386-63120107	1	178	protein_coding	Cytoplasmic phosphatidylinositol transfer protein 1 (Retinal degeneration B homolog beta)(RdgBbeta)(M-rdgB beta)(MrdgBbeta) [Source:UniProtKB/Swiss-Prot;Acc:Q9UKF7]
chr8:42871133-42872132	25.3307	ENSG00000168172	chr8:42871190-42994084	1	442	protein_coding	Protein Hook homolog 3 (hHK3) [Source:UniProtKB/Swiss-Prot;Acc:Q86VS8]
chr7:43589153-43590152	25.2959	ENSG00000164543	chr7:43589217-43633502	1	436	protein_coding	Serine/threonine-protein kinase 17A (EC 2.7.11.1)(DAP kinase-related apoptosis-inducing protein kinase 1) [Source:UniProtKB/Swiss-Prot;Acc:Q9UEE5]
chr1:32251997-32252996	25.2818	ENSG00000121774	chr1:32252078-32282059	1	418	protein_coding	KH domain-containing, RNA-binding, signal transduction-associated protein 1 (p21 Ras GTPase-activating protein-associated p62)(GAP-associated tyrosine phosphoprotein p62)(Src-associated in mitosis 68 kDa protein)(Sam68)(p68) [Source:UniProtKB/Swiss-Prot;Acc:Q07666]
chr18:72972911-72973910	25.2734	ENSG00000197971	chr18:72819771-72973788	-1	378	protein_coding	Myelin basic protein (MBP)(Myelin A1 protein)(Myelin membrane encephalitogenic protein) [Source:UniProtKB/Swiss-Prot;Acc:P02686]
chr7:151791847-151792846	25.238	ENSG00000020219	chr7:151773257-151775287	1	19090	protein_coding	Putative T-complex protein 1 subunit theta-like 1 [Source:UniProtKB/Swiss-Prot;Acc:A6NM43]
chr2:231285710-231286709	25.2366	ENSG00000135932	chr2:231285909-231394024	1	300	protein_coding	Calcium-binding protein 39 (Protein Mo25) [Source:UniProtKB/Swiss-Prot;Acc:Q9Y376]
chr3:150191703-150192702	25.2333	ENSG00000163754	chr3:150191929-150228081	1	274	protein_coding	Glycogenin-1 (EC 2.4.1.186) [Source:UniProtKB/Swiss-Prot;Acc:P46976]
chr11:63749727-63750726	25.1925	ENSG00000149743	chr11:63747848-63750257	-1	30	protein_coding	tRNA 2'-phosphotransferase 1 (EC 2.7.1.160) [Source:UniProtKB/Swiss-Prot;Acc:Q86TN4]
chr16:74054999-74055998	25.1861	ENSG00000166822	chr16:74038426-74056085	-1	586	protein_coding	Transmembrane protein 170A [Source:UniProtKB/Swiss-Prot;Acc:Q8WVE7]
chr21:33523971-33524970	25.1813	ENSG00000159110	chr21:33524101-33558700	1	370	protein_coding	Interferon-alpha/beta receptor beta chain Precursor (Interferon alpha/beta receptor 2)(IFN-alpha-REC)(Type I interferon receptor)(IFN-R) [Source:UniProtKB/Swiss-Prot;Acc:P48551]
chr6:34867773-34868772	25.1602	ENSG00000065060	chr6:34867772-34953265	1	500	protein_coding	UHRF1-binding protein 1 (Ubiquitin-like containing PHD and RING finger domains 1-binding protein 1)(ICBP90-binding protein 1) [Source:UniProtKB/Swiss-Prot;Acc:Q6BDS2]
chr12:49918849-49919848	25.1403	ENSG00000183283	chr12:49918877-49923833	1	472	protein_coding	DAZ-associated protein 2 (Deleted in azoospermia-associated protein 2) [Source:UniProtKB/Swiss-Prot;Acc:Q15038]
chr9:126742592-126743591	25.1272	ENSG00000136935	chr9:126680469-126743199	-1	108	protein_coding	Golgin subfamily A member 1 (Golgin-97) [Source:UniProtKB/Swiss-Prot;Acc:Q92805]
chr10:22669297-22670296	25.1223	ENSG00000077327	chr10:22674405-22746531	1	-4608	protein_coding	Sperm-associated antigen 6 (PF16 protein homolog)(Sperm flagellar protein)(Repro-SA-1) [Source:UniProtKB/Swiss-Prot;Acc:O75602]
chr11:33235399-33236398	25.0766	ENSG00000110422	chr11:33235744-33332515	1	154	protein_coding	Homeodomain-interacting protein kinase 3 (EC 2.7.11.1)(Homolog of protein kinase YAK1)(Fas-interacting serine/threonine-protein kinase)(FIST)(Androgen receptor-interacting nuclear protein kinase)(ANPK) [Source:UniProtKB/Swiss-Prot;Acc:Q9H422]
chr3:157875226-157876225	25.0712	ENSG00000163659	chr3:157875073-157907223	1	652	protein_coding	TCDD-inducible poly [ADP-ribose] polymerase (EC 2.4.2.30)(Poly [ADP-ribose] polymerase 7)(PARP-7) [Source:UniProtKB/Swiss-Prot;Acc:Q7Z3E1]
chr16:29994060-29995059	25.0309	ENSG00000149923	chr16:29994839-30004193	1	-280	protein_coding	Serine/threonine-protein phosphatase 4 catalytic subunit (PP4C)(Pp4)(EC 3.1.3.16)(Protein phosphatase X)(PP-X) [Source:UniProtKB/Swiss-Prot;Acc:P60510]
chr1:40611635-40612634	24.9509	ENSG00000084070	chr1:40612315-40661585	1	-180	protein_coding	Stromal membrane-associated protein 2 (Stromal membrane-associated protein 1-like) [Source:UniProtKB/Swiss-Prot;Acc:Q8WU79]
chr7:98993999-98994998	24.9024	ENSG00000197343	chr7:98993981-99012008	1	518	protein_coding	Zinc finger protein 655 (Vav-interacting Krueppel-like protein) [Source:UniProtKB/Swiss-Prot;Acc:Q8N720]
chr7:137795522-137796521	24.8923	ENSG00000122779	chr7:137795619-137921233	1	402	protein_coding	Transcription intermediary factor 1-alpha (TIF1-alpha)(Tripartite motif-containing protein 24)(RING finger protein 82) [Source:UniProtKB/Swiss-Prot;Acc:O15164]
chr8:61592123-61593122	24.8311	ENSG00000104388	chr8:61592113-61696183	1	510	protein_coding	Ras-related protein Rab-2A [Source:UniProtKB/Swiss-Prot;Acc:P61019]
chr6:163754165-163755164	24.799	ENSG00000112531	chr6:163755665-163914886	1	-1000	protein_coding	Protein quaking (HqkI)(Hqk) [Source:UniProtKB/Swiss-Prot;Acc:Q96PU8]
chr1:172395128-172396127	24.7652	ENSG00000152061	chr1:172395171-173226353	1	456	protein_coding	RAB GTPase-activating protein 1-like [Source:UniProtKB/Swiss-Prot;Acc:Q5R372]
chr13:50382120-50383119	24.7525	ENSG00000136104	chr13:50381815-50428867	1	804	protein_coding	Ribonuclease H2 subunit B (RNase H2 subunit B)(Ribonuclease HI subunit B)(Aicardi-Goutieres syndrome 2 protein)(AGS2)(Deleted in lymphocytic leukemia 8) [Source:UniProtKB/Swiss-Prot;Acc:Q5TBB1]
chr5:96023427-96024426	24.7423	ENSG00000153113	chr5:96023533-96136143	1	394	protein_coding	Calpastatin (Calpain inhibitor)(Sperm BS-17 component) [Source:UniProtKB/Swiss-Prot;Acc:P20810]
chr19:47154400-47155399	24.7309	ENSG00000105404	chr19:47152681-47155320	-1	420	protein_coding	Prenylated Rab acceptor protein 1 (PRA1 family protein 1) [Source:UniProtKB/Swiss-Prot;Acc:Q9UI14]
chr19:10689606-10690605	24.7138	ENSG00000207972	chr19:10690080-10690179	1	26	miRNA	hsa-mir-638 [Source:miRBase;Acc:MI0003653]
chr12:31367840-31368839	24.7026	ENSG00000177340	chr12:31368690-31369899	1	-350	protein_coding	Putative uncharacterized protein FLJ13224 [Source:UniProtKB/Swiss-Prot;Acc:Q0VFX0]
chr19:60610550-60611549	24.6982	ENSG00000108106	chr19:60604464-60611137	-1	88	protein_coding	Ubiquitin-conjugating enzyme E2 S (EC 6.3.2.19)(Ubiquitin-protein ligase S)(Ubiquitin carrier protein S)(Ubiquitin-conjugating enzyme E2-24 kDa)(E2-EPF5) [Source:UniProtKB/Swiss-Prot;Acc:Q16763]
chr6:30401926-30402925	24.6825	ENSG00000204599	chr6:30402600-30419485	1	-174	protein_coding	Tripartite motif-containing protein 39 (RING finger protein 23)(Testis-abundant finger protein) [Source:UniProtKB/Swiss-Prot;Acc:Q9HCM9]
chr8:102032535-102033534	24.6601	ENSG00000164924	chr8:101999980-102034745	-1	1710	protein_coding	14-3-3 protein zeta/delta (Protein kinase C inhibitor protein 1)(KCIP-1) [Source:UniProtKB/Swiss-Prot;Acc:P63104]
chr4:17631872-17632871	24.6587	ENSG00000178177	chr4:17453942-17632477	-1	106	protein_coding	Ligand-dependent nuclear receptor corepressor-like protein [Source:UniProtKB/Swiss-Prot;Acc:Q8N3X6]
chr5:177591505-177592504	24.637	ENSG00000175309	chr5:177568197-177592392	-1	388	protein_coding	Alanine--glyoxylate aminotransferase 2-like 2 (EC 2.6.1.-) [Source:UniProtKB/Swiss-Prot;Acc:Q8IUZ5]
chr12:732057-733056	24.6075	ENSG00000060237	chr12:732486-890879	1	70	protein_coding	Serine/threonine-protein kinase WNK1 (EC 2.7.11.1)(Protein kinase with no lysine 1)(Protein kinase, lysine-deficient 1)(Kinase deficient protein)(Erythrocyte 65 kDa protein)(p65) [Source:UniProtKB/Swiss-Prot;Acc:Q9H4A3]
chr1:165957461-165958460	24.5937	ENSG00000197965	chr1:165957826-166026682	1	134	protein_coding	Myelin protein zero-like protein 1 Precursor (Protein zero-related) [Source:UniProtKB/Swiss-Prot;Acc:O95297]
chr7:35807155-35808154	24.5699	ENSG00000122545	chr7:35807345-35911440	1	310	protein_coding	Septin-7 (CDC10 protein homolog) [Source:UniProtKB/Swiss-Prot;Acc:Q16181]
chr20:45563643-45564642	24.5428	ENSG00000124151	chr20:45564053-45719023	1	90	protein_coding	Nuclear receptor coactivator 3 (NCoA-3)(EC 2.3.1.48)(Thyroid hormone receptor activator molecule 1)(TRAM-1)(ACTR)(Receptor-associated coactivator 3)(RAC-3)(Amplified in breast cancer-1 protein)(AIB-1)(Steroid receptor coactivator protein 3)(SRC-3)(CBP-interacting protein)(pCIP) [Source:UniProtKB/Swiss-Prot;Acc:Q9Y6Q9]
chr2:134594490-134595489	24.489	ENSG00000152127	chr2:134594223-134928662	1	766	protein_coding	Alpha-1,6-mannosylglycoprotein 6-beta-N-acetylglucosaminyltransferase A (EC 2.4.1.155)(Mannoside acetylglucosaminyltransferase 5)(Alpha-mannoside beta-1,6-N-acetylglucosaminyltransferase)(N-acetylglucosaminyl-transferase V)(GlcNAc-T V)(GNT-V) [Source:UniProtKB/Swiss-Prot;Acc:Q09328]
chr11:73148700-73149699	24.4836	ENSG00000175582	chr11:73064342-73149849	-1	650	protein_coding	Ras-related protein Rab-6A (Rab-6) [Source:UniProtKB/Swiss-Prot;Acc:P20340]
chr4:48476188-48477187	24.4176	ENSG00000075539	chr4:48194137-48477073	-1	386	protein_coding	Protein furry homolog-like (ALL1-fused gene from chromosome 4p12) [Source:UniProtKB/Swiss-Prot;Acc:O94915]
chr9:6747861-6748860	24.4174	ENSG00000107077	chr9:6747654-7165647	1	706	protein_coding	JmjC domain-containing histone demethylation protein 3C (EC 1.14.11.-)(Jumonji domain-containing protein 2C)(Gene amplified in squamous cell carcinoma 1 protein)(GASC-1 protein) [Source:UniProtKB/Swiss-Prot;Acc:Q9H3R0]
chr5:67546721-67547720	24.4173	ENSG00000145675	chr5:67558218-67633403	1	-10998	protein_coding	Phosphatidylinositol 3-kinase regulatory subunit alpha (PI3-kinase p85 subunit alpha)(PtdIns-3-kinase p85-alpha)(PI3K) [Source:UniProtKB/Swiss-Prot;Acc:P27986]
chr15:99652386-99653385	24.4047	ENSG00000131876	chr15:99639243-99652979	-1	94	protein_coding	U2 small nuclear ribonucleoprotein A' (U2 snRNP-A') [Source:UniProtKB/Swiss-Prot;Acc:P09661]
chr8:52973591-52974590	24.373	ENSG00000168300	chr8:52892702-52936350	-1	-37740	protein_coding	Protein-L-isoaspartate O-methyltransferase domain-containing protein 1 [Source:UniProtKB/Swiss-Prot;Acc:Q96MG8]
chr22:39747538-39748537	24.336	ENSG00000209500	chr22:39771447-39771537	1	-23410	scRNA_pseudogene	NA
chr2:65209835-65210834	24.3028	ENSG00000138069	chr2:65167493-65210744	-1	410	protein_coding	Ras-related protein Rab-1A (YPT1-related protein) [Source:UniProtKB/Swiss-Prot;Acc:P62820]
chr1:16033498-16034497	24.2699	ENSG00000216318	chr1:16027314-16027751	1	6684	processed_pseudogene	NA
chr7:139824612-139825611	24.263	ENSG00000133606	chr7:139799329-139825771	-1	660	protein_coding	Makorin-1 (RING finger protein 61) [Source:UniProtKB/Swiss-Prot;Acc:Q9UHC7]
chr4:39734236-39735235	24.2537	ENSG00000078177	chr4:39734919-39836267	1	-184	protein_coding	NEDD4-binding protein 2 (N4BP2)(EC 3.-.-.-)(BCL-3-binding protein) [Source:UniProtKB/Swiss-Prot;Acc:Q86UW6]
chr14:34413129-34414128	24.2498	ENSG00000198604	chr14:34291689-34414604	-1	976	protein_coding	Bromodomain adjacent to zinc finger domain protein 1A (ATP-utilizing chromatin assembly and remodeling factor 1)(hACF1)(ATP-dependent chromatin-remodeling protein)(Williams syndrome transcription factor-related chromatin-remodeling factor 180)(WCRF180)(hWALp1)(CHRAC subunit ACF1) [Source:UniProtKB/Swiss-Prot;Acc:Q9NRL2]
chr2:65308571-65309570	24.2407	ENSG00000138071	chr2:65308406-65351889	1	664	protein_coding	Actin-related protein 2 (Actin-like protein 2) [Source:UniProtKB/Swiss-Prot;Acc:P61160]
chr16:2672088-2673087	24.2401	ENSG00000167977	chr16:2672499-2699030	1	88	protein_coding	BTB/POZ domain-containing protein KCTD5 [Source:UniProtKB/Swiss-Prot;Acc:Q9NXV2]
chr1:116914339-116915338	24.2083	ENSG00000116815	chr1:116858958-116915184	-1	346	protein_coding	Lymphocyte function-associated antigen 3 Precursor (Ag3)(Surface glycoprotein LFA-3)(CD58 antigen) [Source:UniProtKB/Swiss-Prot;Acc:P19256]
chr4:153675939-153676938	24.1995	ENSG00000109670	chr4:153461860-153675622	-1	-816	protein_coding	F-box/WD repeat-containing protein 7 (F-box and WD-40 domain-containing protein 7)(F-box protein FBX30)(hCdc4)(Archipelago homolog)(hAgo)(SEL-10) [Source:UniProtKB/Swiss-Prot;Acc:Q969H0]
chr12:99059861-99060860	24.1771	ENSG00000111647	chr12:98954996-99060773	-1	412	protein_coding	UHRF1-binding protein 1-like [Source:UniProtKB/Swiss-Prot;Acc:A0JNW5]
chr9:130978195-130979194	24.1702	ENSG00000204055	chr9:130978871-131012670	1	-176	protein_coding	NA
chr7:137795684-137796683	24.1661	ENSG00000122779	chr7:137795619-137921233	1	564	protein_coding	Transcription intermediary factor 1-alpha (TIF1-alpha)(Tripartite motif-containing protein 24)(RING finger protein 82) [Source:UniProtKB/Swiss-Prot;Acc:O15164]
chr1:165957348-165958347	24.1518	ENSG00000197965	chr1:165957826-166026682	1	22	protein_coding	Myelin protein zero-like protein 1 Precursor (Protein zero-related) [Source:UniProtKB/Swiss-Prot;Acc:O95297]
chr1:172395190-172396189	24.1379	ENSG00000152061	chr1:172395171-173226353	1	518	protein_coding	RAB GTPase-activating protein 1-like [Source:UniProtKB/Swiss-Prot;Acc:Q5R372]
chrY:2863394-2864393	24.1299	ENSG00000067646	chrY:2863322-2910547	1	572	protein_coding	Zinc finger Y-chromosomal protein [Source:UniProtKB/Swiss-Prot;Acc:P08048]
chr3:198078709-198079708	24.1095	ENSG00000119231	chr3:198079124-198145977	1	84	protein_coding	Sentrin-specific protease 5 (EC 3.4.22.-)(Sentrin/SUMO-specific protease SENP5) [Source:UniProtKB/Swiss-Prot;Acc:Q96HI0]
chr2:151853715-151854714	24.1025	ENSG00000123609	chr2:151835231-151854664	-1	450	protein_coding	N-myc-interactor (Nmi)(N-myc and STAT interactor) [Source:UniProtKB/Swiss-Prot;Acc:Q13287]
chr2:64604466-64605465	24.0953	ENSG00000119844	chr2:64604969-64673635	1	-4	protein_coding	Aftiphilin [Source:UniProtKB/Swiss-Prot;Acc:Q6ULP2]
chr2:231286202-231287201	24.0737	ENSG00000135932	chr2:231285909-231394024	1	792	protein_coding	Calcium-binding protein 39 (Protein Mo25) [Source:UniProtKB/Swiss-Prot;Acc:Q9Y376]
chr17:62804181-62805180	24.0725	ENSG00000154217	chr17:62804386-63120107	1	294	protein_coding	Cytoplasmic phosphatidylinositol transfer protein 1 (Retinal degeneration B homolog beta)(RdgBbeta)(M-rdgB beta)(MrdgBbeta) [Source:UniProtKB/Swiss-Prot;Acc:Q9UKF7]
chr1:172257256-172258255	24.0106	ENSG00000135870	chr1:172166975-172228833	-1	-28922	protein_coding	Roquin (RING finger and C3H zinc finger protein 1)(RING finger protein 198) [Source:UniProtKB/Swiss-Prot;Acc:Q5TC82]
chr8:56954590-56955589	23.9646	ENSG00000147507	chr8:56954948-57086493	1	142	protein_coding	Tyrosine-protein kinase Lyn (EC 2.7.10.2) [Source:UniProtKB/Swiss-Prot;Acc:P07948]
chr1:172257215-172258214	23.963	ENSG00000135870	chr1:172166975-172228833	-1	-28882	protein_coding	Roquin (RING finger and C3H zinc finger protein 1)(RING finger protein 198) [Source:UniProtKB/Swiss-Prot;Acc:Q5TC82]
chr6:3013630-3014629	23.9369	ENSG00000137275	chr6:3013740-3060420	1	390	protein_coding	Receptor-interacting serine/threonine-protein kinase 1 (EC 2.7.11.1)(Serine/threonine-protein kinase RIP)(Cell death protein RIP)(Receptor-interacting protein) [Source:UniProtKB/Swiss-Prot;Acc:Q13546]
chr15:88446256-88447255	23.8765	ENSG00000182054	chr15:88428220-88446712	-1	-44	protein_coding	Isocitrate dehydrogenase [NADP], mitochondrial Precursor (IDH)(EC 1.1.1.42)(Oxalosuccinate decarboxylase)(NADP(+)-specific ICDH)(IDP)(ICD-M) [Source:UniProtKB/Swiss-Prot;Acc:P48735]
chr17:77528237-77529236	23.8754	ENSG00000169696	chr17:77528715-77568569	1	22	protein_coding	Tether containing UBX domain for GLUT4 (Alveolar soft part sarcoma chromosomal region candidate gene 1 protein)(Alveolar soft part sarcoma locus)(Renal papillary cell carcinoma protein 17)(UBX domain-containing protein 9) [Source:UniProtKB/Swiss-Prot;Acc:Q9BZE9]
chr16:2894317-2895316	23.8735	ENSG00000059122	chr16:2901981-2941209	1	-7164	protein_coding	FLYWCH-type zinc finger-containing protein 1 [Source:UniProtKB/Swiss-Prot;Acc:Q4VC44]
chr2:73151410-73152409	23.8683	ENSG00000144040	chr2:73022673-73152473	-1	564	protein_coding	Sideroflexin-5 [Source:UniProtKB/Swiss-Prot;Acc:Q8TD22]
chr5:43077606-43078605	23.8466	ENSG00000215068	chr5:43077952-43081249	1	154	protein_coding	hypothetical LOC153684 (LOC153684), non-coding RNA [Source:RefSeq DNA;Acc:NR_015447]
chr12:31368405-31369404	23.8371	ENSG00000177340	chr12:31368690-31369899	1	214	protein_coding	Putative uncharacterized protein FLJ13224 [Source:UniProtKB/Swiss-Prot;Acc:Q0VFX0]
chr3:139809937-139810936	23.8267	ENSG00000158234	chr3:139810232-139834901	1	204	protein_coding	Fas apoptotic inhibitory molecule 1 [Source:UniProtKB/Swiss-Prot;Acc:Q9NVQ4]
chr16:84390552-84391551	23.8077	ENSG00000131143	chr16:84390697-84398109	1	354	protein_coding	Cytochrome c oxidase subunit 4 isoform 1, mitochondrial Precursor (Cytochrome c oxidase subunit IV isoform 1)(COX IV-1)(Cytochrome c oxidase polypeptide IV) [Source:UniProtKB/Swiss-Prot;Acc:P13073]
chr15:29294794-29295793	23.7565	ENSG00000169926	chr15:29406375-29457393	1	-111082	protein_coding	Krueppel-like factor 13 (Transcription factor BTEB3)(Basic transcription element-binding protein 3)(BTE-binding protein 3)(RANTES factor of late activated T-lymphocytes 1)(RFLAT-1)(Transcription factor NSLP1)(Novel Sp1-like zinc finger transcription factor 1) [Source:UniProtKB/Swiss-Prot;Acc:Q9Y2Y9]
chr11:75203323-75204322	23.7512	ENSG00000198382	chr11:75203860-75532930	1	-38	protein_coding	UV radiation resistance-associated gene protein (p63) [Source:UniProtKB/Swiss-Prot;Acc:Q9P2Y5]
chr6:7053406-7054405	23.6982	ENSG00000205410	chr6:7052562-7053218	-1	-688	protein_coding	Putative uncharacterized protein FLJ45840 [Source:UniProtKB/Swiss-Prot;Acc:Q6ZS46]
chr2:55130122-55131121	23.6461	ENSG00000115310	chr2:55052829-55131468	-1	846	protein_coding	Reticulon-4 (Neurite outgrowth inhibitor)(Nogo protein)(Foocen)(Neuroendocrine-specific protein)(NSP)(Neuroendocrine-specific protein C homolog)(RTN-x)(Reticulon-5) [Source:UniProtKB/Swiss-Prot;Acc:Q9NQC3]
chr9:83492897-83493896	23.6172	ENSG00000196781	chr9:83388423-83493416	-1	20	protein_coding	Transducin-like enhancer protein 1 (ESG1)(E(Sp1) homolog) [Source:UniProtKB/Swiss-Prot;Acc:Q04724]
chr8:99375031-99376030	23.6134	ENSG00000104361	chr8:99273563-99375797	-1	266	protein_coding	NIPA-like protein 2 [Source:UniProtKB/Swiss-Prot;Acc:Q9H841]
chr17:77763390-77764389	23.598	ENSG00000176155	chr17:77652635-77763978	-1	88	protein_coding	Coiled-coil domain-containing protein 57 [Source:UniProtKB/Swiss-Prot;Acc:Q2TAC2]
chr3:184836227-184837226	23.5839	ENSG00000114796	chr3:184836105-184884996	1	622	protein_coding	Kelch-like protein 24 (Kainate receptor-interacting protein for GluR6)(KRIP6)(Protein DRE1) [Source:UniProtKB/Swiss-Prot;Acc:Q6TFL4]
chr5:172415872-172416871	23.5711	ENSG00000164463	chr5:172415976-172496567	1	396	protein_coding	UPF0474 protein C5orf41 [Source:UniProtKB/Swiss-Prot;Acc:Q8IUR6]
chr8:101390405-101391404	23.5613	ENSG00000034677	chr8:101338464-101391503	-1	598	protein_coding	E3 ubiquitin-protein ligase RNF19A (EC 6.3.2.-)(RING finger protein 19A)(Double ring-finger protein)(Dorfin)(p38) [Source:UniProtKB/Swiss-Prot;Acc:Q9NV58]
chr11:10271340-10272339	23.5513	ENSG00000133812	chr11:9756790-10272296	-1	456	protein_coding	Myotubularin-related protein 13 (SET-binding factor 2) [Source:UniProtKB/Swiss-Prot;Acc:Q86WG5]
chr18:59184882-59185881	23.5193	ENSG00000119537	chr18:59145951-59185486	-1	104	protein_coding	3-ketodihydrosphingosine reductase Precursor (KDS reductase)(EC 1.1.1.102)(3-dehydrosphinganine reductase)(Follicular variant translocation protein 1)(FVT-1) [Source:UniProtKB/Swiss-Prot;Acc:Q06136]
chr10:43222573-43223572	23.4427	ENSG00000169813	chr10:43201071-43224662	-1	1590	protein_coding	Heterogeneous nuclear ribonucleoprotein F (hnRNP F)(Nucleolin-like protein mcs94-1) [Source:UniProtKB/Swiss-Prot;Acc:P52597]
chr2:242322979-242323978	23.4123	ENSG00000180902	chr2:242322690-242356904	1	788	protein_coding	D-2-hydroxyglutarate dehydrogenase, mitochondrial Precursor (EC 1.1.99.-) [Source:UniProtKB/Swiss-Prot;Acc:Q8N465]
chr5:107745134-107746133	23.4021	ENSG00000145743	chr5:107223348-107745010	-1	-624	protein_coding	F-box and leucine-rich repeat protein 17 [Source:RefSeq peptide;Acc:NP_073735]
chr20:39090853-39091852	23.3968	ENSG00000198900	chr20:39090876-39186541	1	476	protein_coding	DNA topoisomerase 1 (EC 5.99.1.2)(DNA topoisomerase I) [Source:UniProtKB/Swiss-Prot;Acc:P11387]
chr20:225932-226931	23.3956	ENSG00000177764	chr20:225737-228965	1	694	protein_coding	Zinc finger CCHC domain-containing protein 3 [Source:UniProtKB/Swiss-Prot;Acc:Q9NUD5]
chr5:56146862-56147861	23.3945	ENSG00000095015	chr5:56146657-56227730	1	704	protein_coding	Mitogen-activated protein kinase kinase kinase 1 (EC 2.7.11.25)(MAPK/ERK kinase kinase 1)(MEK kinase 1)(MEKK 1) [Source:UniProtKB/Swiss-Prot;Acc:Q13233]
chr22:41877494-41878493	23.3723	ENSG00000100300	chr22:41877479-41889191	1	514	protein_coding	Translocator protein (Peripheral-type benzodiazepine receptor)(PBR)(PKBS)(Mitochondrial benzodiazepine receptor) [Source:UniProtKB/Swiss-Prot;Acc:P30536]
chr5:65257349-65258348	23.362	ENSG00000112851	chr5:65258158-65412606	1	-310	protein_coding	Protein LAP2 (Erbb2-interacting protein)(Erbin)(Densin-180-like protein) [Source:UniProtKB/Swiss-Prot;Acc:Q96RT1]
chr11:73881789-73882788	23.3085	ENSG00000175536	chr11:73880403-73882396	-1	108	protein_coding	Putative octanoyltransferase, mitochondrial Precursor (EC 2.3.1.181)(Octanoyl-[acyl-carrier-protein]-protein N-octanoyltransferase)(Lipoyl/octanoyl transferase)(Lipoate-protein ligase B) [Source:UniProtKB/Swiss-Prot;Acc:A6NK58]
chr11:63194672-63195671	23.2764	ENSG00000184743	chr11:63153013-63195763	-1	592	protein_coding	Atlastin-3 [Source:UniProtKB/Swiss-Prot;Acc:Q6DD88]
chr1:116717676-116718675	23.2752	ENSG00000163399	chr1:116717405-116748917	1	770	protein_coding	Sodium/potassium-transporting ATPase subunit alpha-1 Precursor (Sodium pump subunit alpha-1)(EC 3.6.3.9)(Na(+)/K(+) ATPase alpha-1 subunit) [Source:UniProtKB/Swiss-Prot;Acc:P05023]
chr5:132326435-132327434	23.2534	ENSG00000072364	chr5:132238970-132327253	-1	318	protein_coding	AF4/FMR2 family member 4 (ALL1-fused gene from chromosome 5q31)(Major CDK9 elongation factor-associated protein) [Source:UniProtKB/Swiss-Prot;Acc:Q9UHB7]
chr10:22669030-22670029	23.2346	ENSG00000077327	chr10:22674405-22746531	1	-4876	protein_coding	Sperm-associated antigen 6 (PF16 protein homolog)(Sperm flagellar protein)(Repro-SA-1) [Source:UniProtKB/Swiss-Prot;Acc:O75602]
chr16:74055450-74056449	23.201	ENSG00000166822	chr16:74038426-74056085	-1	136	protein_coding	Transmembrane protein 170A [Source:UniProtKB/Swiss-Prot;Acc:Q8WVE7]
chr14:57834881-57835880	23.1853	ENSG00000032219	chr14:57834975-57910201	1	406	protein_coding	AT-rich interactive domain-containing protein 4A (ARID domain-containing protein 4A)(Retinoblastoma-binding protein 1)(RBBP-1) [Source:UniProtKB/Swiss-Prot;Acc:P29374]
chr16:21518353-21519352	23.1467	ENSG00000197006	chr16:21518357-21576292	1	496	protein_coding	Methyltransferase-like protein 9 Precursor (DORA reverse strand protein)(DREV)(DREV1) [Source:UniProtKB/Swiss-Prot;Acc:Q9H1A3]
chr9:85511739-85512738	23.1074	ENSG00000135018	chr9:85464699-85512773	-1	534	protein_coding	Ubiquilin-1 (Protein linking IAP with cytoskeleton 1)(PLIC-1)(hPLIC-1) [Source:UniProtKB/Swiss-Prot;Acc:Q9UMX0]
chr8:28615089-28616088	23.0713	ENSG00000012232	chr8:28615050-28667116	1	538	protein_coding	Exostosin-like 3 (EC 2.4.1.223)(Glucuronyl-galactosyl-proteoglycan 4-alpha-N-acetylglucosaminyltransferase)(Putative tumor suppressor protein EXTL3)(Multiple exostosis-like protein 3)(Hereditary multiple exostoses gene isolog)(EXT-related protein 1) [Source:UniProtKB/Swiss-Prot;Acc:O43909]
chr16:2741894-2742893	23.0594	ENSG00000167978	chr16:2742331-2761412	1	62	protein_coding	Serine/arginine repetitive matrix protein 2 (Serine/arginine-rich splicing factor-related nuclear matrix protein of 300 kDa)(Ser/Arg-related nuclear matrix protein)(SR-related nuclear matrix protein of 300 kDa)(Splicing coactivator subunit SRm300)(300 kDa nuclear matrix antigen) [Source:UniProtKB/Swiss-Prot;Acc:Q9UQ35]
chr3:151608622-151609621	23.0574	ENSG00000196428	chr3:151608812-151660303	1	310	protein_coding	TSC22 domain family protein 2 (TSC22-related-inducible leucine zipper protein 4) [Source:UniProtKB/Swiss-Prot;Acc:O75157]
chr8:134378419-134379418	23.0531	ENSG00000104419	chr8:134318596-134378680	-1	-238	protein_coding	Protein NDRG1 (N-myc downstream-regulated gene 1 protein)(Differentiation-related gene 1 protein)(DRG-1)(Reducing agents and tunicamycin-responsive protein)(RTP)(Nickel-specific induction protein Cap43)(Rit42) [Source:UniProtKB/Swiss-Prot;Acc:Q92597]
chr11:117948216-117949215	23.0163	ENSG00000095139	chr11:117948321-117978852	1	394	protein_coding	Coatomer subunit delta (Delta-coat protein)(Delta-COP)(Archain) [Source:UniProtKB/Swiss-Prot;Acc:P48444]
chr10:35456080-35457079	23.0162	ENSG00000095794	chr10:35455807-35541892	1	772	protein_coding	cAMP-responsive element modulator (Inducible cAMP early repressor)(ICER) [Source:UniProtKB/Swiss-Prot;Acc:Q03060]
chr6:33864042-33865041	23.0094	ENSG00000161904	chr6:33846977-33864890	-1	348	protein_coding	LEM domain-containing protein 2 (hLEM2) [Source:UniProtKB/Swiss-Prot;Acc:Q8NC56]
chr2:55129801-55130800	22.9828	ENSG00000115310	chr2:55052829-55131468	-1	1168	protein_coding	Reticulon-4 (Neurite outgrowth inhibitor)(Nogo protein)(Foocen)(Neuroendocrine-specific protein)(NSP)(Neuroendocrine-specific protein C homolog)(RTN-x)(Reticulon-5) [Source:UniProtKB/Swiss-Prot;Acc:Q9NQC3]
chr9:126742804-126743803	22.9341	ENSG00000136935	chr9:126680469-126743199	-1	-104	protein_coding	Golgin subfamily A member 1 (Golgin-97) [Source:UniProtKB/Swiss-Prot;Acc:Q92805]
chr20:60190665-60191664	22.9246	ENSG00000101181	chr20:60191476-60211203	1	-312	protein_coding	GTP-binding protein 5 (Protein obg homolog 1)(ObgH1) [Source:UniProtKB/Swiss-Prot;Acc:Q9H4K7]
chr6:126152925-126153924	22.8981	ENSG00000111912	chr6:126144000-126293949	1	9424	protein_coding	Nuclear receptor coactivator 7 (140 kDa estrogen receptor-associated protein)(Estrogen nuclear receptor coactivator 1) [Source:UniProtKB/Swiss-Prot;Acc:Q8NI08]
chr8:103944971-103945970	22.8917	ENSG00000155096	chr8:103907712-103945573	-1	102	protein_coding	Antizyme inhibitor 1 (AZI)(Ornithine decarboxylase antizyme inhibitor) [Source:UniProtKB/Swiss-Prot;Acc:O14977]
chr6:155095715-155096714	22.8915	ENSG00000213079	chr6:155096204-155196882	1	10	protein_coding	Putative RNA-binding protein 16 (RNA-binding motif protein 16) [Source:UniProtKB/Swiss-Prot;Acc:Q9UPN6]
chr12:119456481-119457480	22.8665	ENSG00000022840	chr12:119456515-119499779	1	466	protein_coding	RING finger protein 10 [Source:UniProtKB/Swiss-Prot;Acc:Q8N5U6]
chr6:36103525-36104524	22.8447	ENSG00000112062	chr6:36103551-36186513	1	474	protein_coding	Mitogen-activated protein kinase 14 (EC 2.7.11.24)(Mitogen-activated protein kinase p38 alpha)(MAP kinase p38 alpha)(Cytokine suppressive anti-inflammatory drug-binding protein)(CSAID-binding protein)(CSBP)(MAX-interacting protein 2)(MAP kinase MXI2)(SAPK2A) [Source:UniProtKB/Swiss-Prot;Acc:Q16539]
chr15:72695240-72696239	22.8056	ENSG00000179335	chr15:72687766-72709595	1	7974	protein_coding	Dual specificity protein kinase CLK3 (EC 2.7.12.1)(CDC-like kinase 3) [Source:UniProtKB/Swiss-Prot;Acc:P49761]
chr2:218940142-218941141	22.7663	ENSG00000158428	chr2:218929823-218941060	1	10818	protein_coding	Uncharacterized protein C2orf62 [Source:UniProtKB/Swiss-Prot;Acc:Q7Z7H3]
chr14:91045740-91046739	22.7612	ENSG00000100796	chr14:90993708-91046397	-1	158	protein_coding	Serine/threonine-protein phosphatase 4 regulatory subunit 3A (SMEK homolog 1) [Source:UniProtKB/Swiss-Prot;Acc:Q6IN85]
chr11:33017335-33018334	22.754	ENSG00000176148	chr11:33017720-33063242	1	114	protein_coding	T-complex protein 11-like protein 1 [Source:UniProtKB/Swiss-Prot;Acc:Q9NUJ3]
chr12:47739793-47740792	22.7327	ENSG00000167548	chr12:47699029-47735374	-1	-4918	protein_coding	Histone-lysine N-methyltransferase MLL2 (EC 2.1.1.43)(Myeloid/lymphoid or mixed-lineage leukemia protein 2)(ALL1-related protein)(Lysine N-methyltransferase 2B) [Source:UniProtKB/Swiss-Prot;Acc:O14686]
chr10:123677190-123678189	22.6999	ENSG00000107669	chr10:123492616-123677936	-1	246	protein_coding	Arginyl-tRNA--protein transferase 1 (Arginyltransferase 1)(R-transferase 1)(EC 2.3.2.8)(Arginine-tRNA--protein transferase 1) [Source:UniProtKB/Swiss-Prot;Acc:O95260]
chr9:131855457-131856456	22.6961	ENSG00000148358	chr9:131855526-131942264	1	430	protein_coding	Protein GPR107 Precursor (Lung seven transmembrane receptor 1) [Source:UniProtKB/Swiss-Prot;Acc:Q5VW38]
chr19:23247912-23248911	22.6852	ENSG00000213971	chr19:23234603-23237276	-1	-11136	protein_coding	cDNA FLJ32177 fis, clone PLACE6001294HCG2000535 ; [Source:UniProtKB/TrEMBL;Acc:Q96ML8]
chr12:109390651-109391650	22.6748	ENSG00000204856	chr12:109390621-109412553	1	530	protein_coding	Uncharacterized protein C12orf24 [Source:UniProtKB/Swiss-Prot;Acc:Q8WUB2]
chr14:99749896-99750895	22.6242	ENSG00000100811	chr14:99774855-99814557	1	-24460	protein_coding	Transcriptional repressor protein YY1 (Yin and yang 1)(YY-1)(Delta transcription factor)(NF-E1)(INO80 complex subunit S) [Source:UniProtKB/Swiss-Prot;Acc:P25490]
chr7:6489059-6490058	22.5764	ENSG00000136240	chr7:6467238-6490374	-1	816	protein_coding	ER lumen protein retaining receptor 2 (KDEL endoplasmic reticulum protein retention receptor 2)(KDEL receptor 2)(ERD2-like protein 1)(ELP-1) [Source:UniProtKB/Swiss-Prot;Acc:P33947]
chr1:52380187-52381186	22.5739	ENSG00000157077	chr1:52380634-52584946	1	52	protein_coding	Zinc finger FYVE domain-containing protein 9 (Mothers against decapentaplegic homolog-interacting protein)(Madh-interacting protein)(Smad anchor for receptor activation)(Receptor activation anchor)(hSARA)(Novel serine protease)(NSP) [Source:UniProtKB/Swiss-Prot;Acc:O95405]
chr17:74288974-74289973	22.5433	ENSG00000108669	chr17:74181725-74289974	-1	500	protein_coding	Cytohesin-1 (PH, SEC7 and coiled-coil domain-containing protein 1)(SEC7 homolog B2-1) [Source:UniProtKB/Swiss-Prot;Acc:Q15438]
chr19:15808306-15809305	22.5279	ENSG00000214049	chr19:15800757-15807226	1	8048	protein_coding	urothelial cancer associated 1 (UCA1), non-coding RNA [Source:RefSeq DNA;Acc:NR_015379]
chr3:33733970-33734969	22.5258	ENSG00000163539	chr3:33512745-33734852	-1	382	protein_coding	CLIP-associating protein 2 (Cytoplasmic linker-associated protein 2)(hOrbit2) [Source:UniProtKB/Swiss-Prot;Acc:O75122]
chr2:3362127-3363126	22.5237	ENSG00000171853	chr2:3362453-3467864	1	174	protein_coding	Tetratricopeptide repeat protein 15 (TPR repeat protein 15) [Source:UniProtKB/Swiss-Prot;Acc:Q8WVT3]
chr8:71682659-71683658	22.4995	ENSG00000067167	chr8:71648227-71683158	-1	0	protein_coding	Translocation-associated membrane protein 1 [Source:UniProtKB/Swiss-Prot;Acc:Q15629]
chr15:70553438-70554437	22.4988	ENSG00000166233	chr15:70553721-70662877	1	216	protein_coding	Protein ariadne-1 homolog (ARI-1)(Ubiquitin-conjugating enzyme E2-binding protein 1)(UbcH7-binding protein)(UbcM4-interacting protein)(HHARI)(H7-AP2)(Monocyte protein 6)(MOP-6) [Source:UniProtKB/Swiss-Prot;Acc:Q9Y4X5]
chr12:109390612-109391611	22.4628	ENSG00000204856	chr12:109390621-109412553	1	490	protein_coding	Uncharacterized protein C12orf24 [Source:UniProtKB/Swiss-Prot;Acc:Q8WUB2]
chr3:154361959-154362958	22.4068	ENSG00000181467	chr3:154362719-154368955	1	-260	protein_coding	Ras-related protein Rap-2b Precursor [Source:UniProtKB/Swiss-Prot;Acc:P61225]
chr17:74347795-74348794	22.3981	ENSG00000055483	chr17:74304560-74348564	-1	270	protein_coding	Ubiquitin carboxyl-terminal hydrolase 36 (EC 3.1.2.15)(Ubiquitin thioesterase 36)(Ubiquitin-specific-processing protease 36)(Deubiquitinating enzyme 36) [Source:UniProtKB/Swiss-Prot;Acc:Q9P275]
chr3:11736219-11737218	22.3596	ENSG00000144560	chr3:11572544-11737205	-1	486	protein_coding	Transcription cofactor vestigial-like protein 4 (Vgl-4) [Source:UniProtKB/Swiss-Prot;Acc:Q14135]
chr3:31548273-31549272	22.34	ENSG00000163527	chr3:31549286-31654116	1	-514	protein_coding	Dolichyl-diphosphooligosaccharide--protein glycosyltransferase subunit STT3B (Oligosaccharyl transferase subunit STT3B)(STT3-B)(EC 2.4.1.119)(Source of immunodominant MHC-associated peptides homolog) [Source:UniProtKB/Swiss-Prot;Acc:Q8TCJ2]
chr18:27925634-27926633	22.3195	ENSG00000134758	chr18:27925835-27965521	1	298	protein_coding	E3 ubiquitin-protein ligase RNF138 (EC 6.3.2.-)(RING finger protein 138)(Nemo-like kinase-associated RING finger protein)(NLK-associated RING finger protein) [Source:UniProtKB/Swiss-Prot;Acc:Q8WVD3]
chr11:8942205-8943204	22.31	ENSG00000175348	chr11:8925416-8942565	-1	-140	protein_coding	Transmembrane protein 9B Precursor [Source:UniProtKB/Swiss-Prot;Acc:Q9NQ34]
chr6:166716413-166717412	22.3092	ENSG00000060762	chr6:166698400-166716476	-1	-436	protein_coding	Brain protein 44-like protein [Source:UniProtKB/Swiss-Prot;Acc:Q9Y5U8]
chr14:57834844-57835843	22.3044	ENSG00000032219	chr14:57834975-57910201	1	368	protein_coding	AT-rich interactive domain-containing protein 4A (ARID domain-containing protein 4A)(Retinoblastoma-binding protein 1)(RBBP-1) [Source:UniProtKB/Swiss-Prot;Acc:P29374]
chr18:2645585-2646584	22.3022	ENSG00000180715	chr18:2645886-2678689	1	198	protein_coding	NA
chr20:32045074-32046073	22.2609	ENSG00000125970	chr20:32045146-32131697	1	428	protein_coding	RNA-binding protein Raly (hnRNP associated with lethal yellow homolog)(Autoantigen p542)(Heterogeneous nuclear ribonucleoprotein C-like 2)(hnRNP core protein C-like 2) [Source:UniProtKB/Swiss-Prot;Acc:Q9UKM9]
chr17:10541049-10542048	22.227	ENSG00000133028	chr17:10524380-10541572	-1	24	protein_coding	Protein SCO1 homolog, mitochondrial Precursor [Source:UniProtKB/Swiss-Prot;Acc:O75880]
chr11:63205538-63206537	22.2195	ENSG00000133318	chr11:63205498-63283913	1	540	protein_coding	Reticulon-3 (Neuroendocrine-specific protein-like 2)(NSP-like protein II)(NSPLII) [Source:UniProtKB/Swiss-Prot;Acc:O95197]
chr20:42947526-42948525	22.2007	ENSG00000166913	chr20:42947758-42970574	1	268	protein_coding	14-3-3 protein beta/alpha (Protein kinase C inhibitor protein 1)(KCIP-1)(Protein 1054) [Source:UniProtKB/Swiss-Prot;Acc:P31946]
chr4:17632069-17633068	22.1906	ENSG00000178177	chr4:17453942-17632477	-1	-92	protein_coding	Ligand-dependent nuclear receptor corepressor-like protein [Source:UniProtKB/Swiss-Prot;Acc:Q8N3X6]
chr5:74384147-74385146	22.177	ENSG00000176928	chr5:74356927-74362480	-1	-22166	protein_coding	Beta-1,3-galactosyl-O-glycosyl-glycoprotein beta-1,6-N-acetylglucosaminyltransferase 4 (EC 2.4.1.102)(Core 2-branching enzyme 3)(Core2-GlcNAc-transferase 3)(C2GnT3) [Source:UniProtKB/Swiss-Prot;Acc:Q9P109]
chr3:157874797-157875796	22.1727	ENSG00000163659	chr3:157875073-157907223	1	224	protein_coding	TCDD-inducible poly [ADP-ribose] polymerase (EC 2.4.2.30)(Poly [ADP-ribose] polymerase 7)(PARP-7) [Source:UniProtKB/Swiss-Prot;Acc:Q7Z3E1]
chr11:64537467-64538466	22.1704	ENSG00000213465	chr11:64538229-64546231	1	-262	protein_coding	ADP-ribosylation factor-like protein 2 [Source:UniProtKB/Swiss-Prot;Acc:P36404]
chr6:89847388-89848387	22.1553	ENSG00000146278	chr6:89847189-89851598	1	698	protein_coding	Proline-rich nuclear receptor coactivator 1 (Proline-rich protein 2)(B4-2 protein) [Source:UniProtKB/Swiss-Prot;Acc:Q12796]
chr1:233556522-233557521	22.1312	ENSG00000054267	chr1:233396833-233558155	-1	1134	protein_coding	AT-rich interactive domain-containing protein 4B (ARID domain-containing protein 4B)(Histone deacetylase complex subunit SAP180)(180 kDa Sin3-associated polypeptide)(Sin3-associated polypeptide p180)(Retinoblastoma-binding protein 1-like 1)(Breast cancer-associated antigen BRCAA1) [Source:UniProtKB/Swiss-Prot;Acc:Q4LE39]
chr3:158359600-158360599	22.1077	ENSG00000163660	chr3:158348279-158361176	-1	1076	protein_coding	Cyclin-L1 (Cyclin-L) [Source:UniProtKB/Swiss-Prot;Acc:Q9UK58]
chr15:48434277-48435276	22.1036	ENSG00000104064	chr15:48356681-48434687	-1	-90	protein_coding	GA-binding protein subunit beta-1 (GABP subunit beta-1)(GABPB-1)(GABP subunit beta-2)(GABPB-2)(Transcription factor E4TF1-53)(Transcription factor E4TF1-47)(Nuclear respiratory factor 2) [Source:UniProtKB/Swiss-Prot;Acc:Q06547]
chr11:82545766-82546765	22.0915	ENSG00000165494	chr11:82545785-82574478	1	480	protein_coding	Pre-mRNA cleavage complex 2 protein Pcf11 (Pre-mRNA cleavage complex II protein Pcf11) [Source:UniProtKB/Swiss-Prot;Acc:O94913]
chr17:59560114-59561113	22.0722	ENSG00000199753	chr17:59577175-59577244	1	-16562	snoRNA	Small nucleolar RNA SNORD104 [Source:RFAM;Acc:RF00289]
chr16:79597646-79598645	22.0575	ENSG00000103121	chr16:79567206-79597997	-1	-148	protein_coding	Uncharacterized protein C16orf61 [Source:UniProtKB/Swiss-Prot;Acc:Q9NRP2]
chr2:113119462-113120461	22.029	ENSG00000144136	chr2:113119998-113137869	1	-36	protein_coding	Sodium-dependent phosphate transporter 1 (Solute carrier family 20 member 1)(Phosphate transporter 1)(PiT-1)(Gibbon ape leukemia virus receptor 1)(GLVR-1)(Leukemia virus receptor 1 homolog) [Source:UniProtKB/Swiss-Prot;Acc:Q8WUM9]
chr15:74983852-74984851	22.0228	ENSG00000140386	chr15:74427593-74984799	-1	448	protein_coding	S phase cyclin A-associated protein in the endoplasmic reticulum (S phase cyclin A-associated protein in the ER)(Zinc finger protein 291) [Source:UniProtKB/Swiss-Prot;Acc:Q9BY12]
chr3:153468796-153469795	22.0065	ENSG00000152601	chr3:153468519-153666258	1	776	protein_coding	Muscleblind-like protein 1 (Triplet-expansion RNA-binding protein) [Source:UniProtKB/Swiss-Prot;Acc:Q9NR56]
chr18:9904000-9904999	22.004	ENSG00000101558	chr18:9903955-9950018	1	544	protein_coding	Vesicle-associated membrane protein-associated protein A (VAMP-associated protein A)(VAMP-A)(VAP-A)(33 kDa Vamp-associated protein)(VAP-33) [Source:UniProtKB/Swiss-Prot;Acc:Q9P0L0]
chr14:52231278-52232277	22.0037	ENSG00000197930	chr14:52178357-52232182	-1	404	protein_coding	ERO1-like protein alpha Precursor (ERO1-Lalpha)(ERO1-L)(EC 1.8.4.-)(Oxidoreductin-1-Lalpha)(Endoplasmic oxidoreductin-1-like protein) [Source:UniProtKB/Swiss-Prot;Acc:Q96HE7]
chr11:66366552-66367551	21.9882	ENSG00000173653	chr11:66367459-66370579	1	-408	protein_coding	CAAX prenyl protease 2 (EC 3.4.22.-)(Prenyl protein-specific endoprotease 2)(Farnesylated proteins-converting enzyme 2)(FACE-2)(RCE1 homolog)(hRCE1) [Source:UniProtKB/Swiss-Prot;Acc:Q9Y256]
chr2:96237351-96238350	21.952	ENSG00000084090	chr2:96214324-96238283	-1	432	protein_coding	StAR-related lipid transfer protein 7, mitochondrial Precursor (START domain-containing protein 7)(StARD7)(Gestational trophoblastic tumor protein 1) [Source:UniProtKB/Swiss-Prot;Acc:Q9NQZ5]
chr19:52802779-52803778	21.9466	ENSG00000223326	chr19:52776092-52776388	1	27186	misc_RNA	Eukaryotic type signal recognition particle RNA [Source:RFAM;Acc:RF00017]
chr16:84390812-84391811	21.9423	ENSG00000131143	chr16:84390697-84398109	1	614	protein_coding	Cytochrome c oxidase subunit 4 isoform 1, mitochondrial Precursor (Cytochrome c oxidase subunit IV isoform 1)(COX IV-1)(Cytochrome c oxidase polypeptide IV) [Source:UniProtKB/Swiss-Prot;Acc:P13073]
chr17:16059351-16060350	21.9003	ENSG00000141027	chr17:15875443-16059570	-1	-280	protein_coding	Nuclear receptor corepressor 1 (N-CoR1)(N-CoR) [Source:UniProtKB/Swiss-Prot;Acc:O75376]
chr22:19601421-19602420	21.8876	ENSG00000099942	chr22:19601714-19637884	1	206	protein_coding	Crk-like protein [Source:UniProtKB/Swiss-Prot;Acc:P46109]
chr10:99248179-99249178	21.8653	ENSG00000165886	chr10:99248758-99320950	1	-80	protein_coding	Ubiquitin domain-containing protein 1 [Source:UniProtKB/Swiss-Prot;Acc:Q9HAC8]
chr6:2710512-2711511	21.86	ENSG00000124535	chr6:2710665-2731926	1	346	protein_coding	ATPase WRNIP1 (Werner helicase-interacting protein 1) [Source:UniProtKB/Swiss-Prot;Acc:Q96S55]
chr11:61490742-61491741	21.846	ENSG00000167996	chr11:61488335-61491708	-1	466	protein_coding	Ferritin heavy chain (Ferritin H subunit)(EC 1.16.3.1)(Cell proliferation-inducing gene 15 protein) [Source:UniProtKB/Swiss-Prot;Acc:P02794]
chr11:33017100-33018099	21.8361	ENSG00000176148	chr11:33017720-33063242	1	-120	protein_coding	T-complex protein 11-like protein 1 [Source:UniProtKB/Swiss-Prot;Acc:Q9NUJ3]
chr18:17574679-17575678	21.8258	ENSG00000101752	chr18:17575543-17704912	1	-364	protein_coding	E3 ubiquitin-protein ligase MIB1 (EC 6.3.2.-)(Mind bomb homolog 1)(DAPK-interacting protein 1)(DIP-1)(Zinc finger ZZ type with ankyrin repeat domain protein 2) [Source:UniProtKB/Swiss-Prot;Acc:Q86YT6]
chr1:42572500-42573499	21.8258	ENSG00000198815	chr1:42414797-42574135	-1	1136	protein_coding	Forkhead box protein J3 [Source:UniProtKB/Swiss-Prot;Acc:Q9UPW0]
chr5:49998944-49999943	21.8238	ENSG00000151883	chr5:49998570-50173926	1	874	protein_coding	Poly [ADP-ribose] polymerase 8 (PARP-8)(EC 2.4.2.30) [Source:UniProtKB/Swiss-Prot;Acc:Q8N3A8]
chr2:160276640-160277639	21.8113	ENSG00000136536	chr2:160277246-160333329	1	-106	protein_coding	E3 ubiquitin-protein ligase MARCH7 (EC 6.3.2.-)(Membrane-associated RING finger protein 7)(Membrane-associated RING-CH protein VII)(MARCH-VII)(RING finger protein 177)(Axotrophin) [Source:UniProtKB/Swiss-Prot;Acc:Q9H992]
chr3:198078590-198079589	21.7972	ENSG00000119231	chr3:198079124-198145977	1	-34	protein_coding	Sentrin-specific protease 5 (EC 3.4.22.-)(Sentrin/SUMO-specific protease SENP5) [Source:UniProtKB/Swiss-Prot;Acc:Q96HI0]
chr19:12265458-12266457	21.7955	ENSG00000197857	chr19:12196503-12266637	-1	680	protein_coding	Zinc finger protein 44 (Zinc finger protein KOX7)(Gonadotropin-inducible transcription repressor 2)(GIOT-2)(Zinc finger protein 58) [Source:UniProtKB/Swiss-Prot;Acc:P15621]
chr11:64537452-64538451	21.7773	ENSG00000110025	chr11:64538230-64564618	1	-278	protein_coding	Sorting nexin-15 [Source:UniProtKB/Swiss-Prot;Acc:Q9NRS6]
chr1:223681448-223682447	21.7745	ENSG00000143815	chr1:223655828-223683142	-1	1194	protein_coding	Lamin-B receptor (Integral nuclear envelope inner membrane protein)(LMN2R) [Source:UniProtKB/Swiss-Prot;Acc:Q14739]
chr16:21438249-21439248	21.7614	ENSG00000185984	chr16:21382027-21439266	-1	518	protein_coding	solute carrier family 7 (cationic amino acid transporter, y+ system), member 5 pseudogene 1 (SLC7A5P1), non-coding RNA [Source:RefSeq DNA;Acc:NR_002593]
chr19:44585120-44586119	21.7598	ENSG00000128016	chr19:44589293-44591853	1	-3674	protein_coding	Tristetraproline (TTP)(Zinc finger protein 36 homolog)(Zfp-36)(Protein TIS11A)(TIS11)(Growth factor-inducible nuclear protein NUP475)(G0/G1 switch regulatory protein 24) [Source:UniProtKB/Swiss-Prot;Acc:P26651]
chr3:38182122-38183121	21.755	ENSG00000172939	chr3:38182030-38271983	1	592	protein_coding	Serine/threonine-protein kinase OSR1 (EC 2.7.11.1)(Oxidative stress-responsive 1 protein) [Source:UniProtKB/Swiss-Prot;Acc:O95747]
chr7:76016204-76017203	21.7431	ENSG00000205485	chr7:76016614-76018755	1	90	pseudogene	NA
chr16:65140445-65141444	21.7399	ENSG00000166548	chr16:65100853-65141816	-1	872	protein_coding	Thymidine kinase 2, mitochondrial Precursor (EC 2.7.1.21)(Mt-TK) [Source:UniProtKB/Swiss-Prot;Acc:O00142]
chr16:3253273-3254272	21.7313	ENSG00000103313	chr16:3232029-3246628	-1	-7144	protein_coding	Pyrin (Marenostrin) [Source:UniProtKB/Swiss-Prot;Acc:O15553]
chr7:76016586-76017585	21.7146	ENSG00000205485	chr7:76016614-76018755	1	472	pseudogene	NA
chr2:183610547-183611546	21.7019	ENSG00000061676	chr2:183497857-183611831	-1	784	protein_coding	Nck-associated protein 1 (NAP 1)(p125Nap1)(Membrane-associated protein HEM-2) [Source:UniProtKB/Swiss-Prot;Acc:Q9Y2A7]
chr2:88135721-88136720	21.6681	ENSG00000172086	chr2:88107838-88136397	-1	176	protein_coding	Lysine-rich coiled-coil protein 1 (Cryptogenic hepatitis-binding protein 2) [Source:UniProtKB/Swiss-Prot;Acc:Q9NPI7]
chr19:15350531-15351530	21.6618	ENSG00000105127	chr19:15325341-15351603	-1	572	protein_coding	A-kinase anchor protein 8 (A-kinase anchor protein 95 kDa)(AKAP 95) [Source:UniProtKB/Swiss-Prot;Acc:O43823]
chr16:4173398-4174397	21.6533	ENSG00000185739	chr16:4179378-4232077	-1	58180	protein_coding	Sarcalumenin Precursor [Source:UniProtKB/Swiss-Prot;Acc:Q86TD4]
chr10:14960468-14961467	21.6278	ENSG00000152455	chr10:14960868-14986308	1	100	protein_coding	Histone-lysine N-methyltransferase SUV39H2 (EC 2.1.1.43)(Suppressor of variegation 3-9 homolog 2)(Su(var)3-9 homolog 2)(Histone H3-K9 methyltransferase 2)(H3-K9-HMTase 2)(Lysine N-methyltransferase 1B) [Source:UniProtKB/Swiss-Prot;Acc:Q9H5I1]
chr1:26699442-26700441	21.6256	ENSG00000217634	chr1:26718432-26719328	-1	19386	processed_pseudogene	NA
chr10:22331722-22332721	21.624	ENSG00000136770	chr10:22085484-22332704	-1	482	protein_coding	DnaJ homolog subfamily C member 1 (DnaJ protein homolog MTJ1) [Source:UniProtKB/Swiss-Prot;Acc:Q96KC8]
chr11:832004-833003	21.6114	ENSG00000177700	chr11:829754-832529	-1	26	protein_coding	DNA-directed RNA polymerases I, II, and III subunit RPABC5 (RNA polymerases I, II, and III subunit ABC5)(DNA-directed RNA polymerase III subunit L)(RPB10)(DNA-directed RNA polymerase II 7.6 kDa polypeptide)(RPB7.6) [Source:UniProtKB/Swiss-Prot;Acc:P62875]
chr2:44249349-44250348	21.5974	ENSG00000138032	chr2:44249504-44325029	1	344	protein_coding	Protein phosphatase 1B (EC 3.1.3.16)(Protein phosphatase 2C isoform beta)(PP2C-beta) [Source:UniProtKB/Swiss-Prot;Acc:O75688]
chr12:121472011-121473010	21.5786	ENSG00000130779	chr12:121321934-121473069	-1	558	protein_coding	CAP-Gly domain-containing linker protein 1 (Restin)(Cytoplasmic linker protein 170 alpha-2)(CLIP-170)(Reed-Sternberg intermediate filament-associated protein)(Cytoplasmic linker protein 1) [Source:UniProtKB/Swiss-Prot;Acc:P30622]
chr4:141896184-141897183	21.5568	ENSG00000109436	chr4:141762799-141896921	-1	238	protein_coding	TBC1 domain family member 9 [Source:UniProtKB/Swiss-Prot;Acc:Q6ZT07]
chr8:23370240-23371239	21.5514	ENSG00000197217	chr8:23299386-23371081	-1	342	protein_coding	Ectonucleoside triphosphate diphosphohydrolase 4 (NTPDase 4)(EC 3.6.1.6)(Uridine-diphosphatase)(UDPase)(Lysosomal apyrase-like protein of 70 kDa) [Source:UniProtKB/Swiss-Prot;Acc:Q9Y227]
chr6:79844365-79845364	21.535	ENSG00000146247	chr6:79707008-79844708	-1	-156	protein_coding	PH-interacting protein (PHIP)(IRS-1 PH domain-binding protein)(WD repeat-containing protein 11) [Source:UniProtKB/Swiss-Prot;Acc:Q8WWQ0]
chr3:198961275-198962274	21.5346	ENSG00000122068	chr3:198961018-198995581	1	756	protein_coding	Forty-two-three domain-containing protein 1 (Protein 40-2-3) [Source:UniProtKB/Swiss-Prot;Acc:Q96QD9]
chr1:23542968-23543967	21.5319	ENSG00000125944	chr1:23508863-23543440	-1	-28	protein_coding	Heterogeneous nuclear ribonucleoprotein R (hnRNP R) [Source:UniProtKB/Swiss-Prot;Acc:O43390]
chr5:180621110-180622109	21.4836	ENSG00000183718	chr5:180615994-180620725	-1	-884	protein_coding	Tripartite motif-containing protein 52 (RING finger protein 102) [Source:UniProtKB/Swiss-Prot;Acc:Q96A61]
chr16:1464602-1465601	21.4825	ENSG00000103249	chr16:1435346-1465013	-1	-88	protein_coding	Chloride channel protein 7 (ClC-7) [Source:UniProtKB/Swiss-Prot;Acc:P51798]
chr16:797262-798261	21.4815	ENSG00000167945	chr16:795444-803862	1	2318	protein_coding	hypothetical protein LOC388199 [Source:RefSeq peptide;Acc:NP_001013660]
chr10:94323442-94324441	21.4781	ENSG00000119912	chr10:94203580-94323832	-1	-110	protein_coding	Insulin-degrading enzyme (EC 3.4.24.56)(Insulin protease)(Insulinase)(Insulysin) [Source:UniProtKB/Swiss-Prot;Acc:P14735]
chr5:159478006-159479005	21.4743	ENSG00000170234	chr5:159424152-159479030	-1	524	protein_coding	PWWP domain-containing protein 2A [Source:UniProtKB/Swiss-Prot;Acc:Q96N64]
chr7:142787466-142788465	21.4572	ENSG00000159840	chr7:142788295-142798326	1	-330	protein_coding	Zyxin (Zyxin-2) [Source:UniProtKB/Swiss-Prot;Acc:Q15942]
chr4:89732486-89733485	21.4411	ENSG00000138641	chr4:89732597-89848716	1	388	protein_coding	Probable E3 ubiquitin-protein ligase HERC3 (EC 6.3.2.-)(HECT domain and RCC1-like domain-containing protein 3) [Source:UniProtKB/Swiss-Prot;Acc:Q15034]
chr15:49908867-49909866	21.4377	ENSG00000138594	chr15:49909181-49989134	1	186	protein_coding	Tropomodulin-3 (Ubiquitous tropomodulin)(U-Tmod) [Source:UniProtKB/Swiss-Prot;Acc:Q9NYL9]
chr2:84985679-84986678	21.4243	ENSG00000034510	chr2:84986274-84987310	1	-96	protein_coding	Thymosin beta-10 [Source:UniProtKB/Swiss-Prot;Acc:P63313]
chr20:2030625-2031624	21.406	ENSG00000125834	chr20:2030727-2105679	1	398	protein_coding	Serine/threonine-protein kinase 35 (EC 2.7.11.1)(CLP-36-interacting kinase)(Clik1)(PDLIM1-interacting kinase 1) [Source:UniProtKB/Swiss-Prot;Acc:Q8TDR2]
chr10:94323455-94324454	21.4002	ENSG00000119912	chr10:94203580-94323832	-1	-122	protein_coding	Insulin-degrading enzyme (EC 3.4.24.56)(Insulin protease)(Insulinase)(Insulysin) [Source:UniProtKB/Swiss-Prot;Acc:P14735]
chr3:48317611-48318610	21.3895	ENSG00000172113	chr3:48310595-48317852	-1	-258	protein_coding	Nucleoside diphosphate kinase 6 (NDP kinase 6)(NDK 6)(EC 2.7.4.6)(nm23-H6)(Inhibitor of p53-induced apoptosis-alpha)(IPIA-alpha) [Source:UniProtKB/Swiss-Prot;Acc:O75414]
chr19:18492592-18493591	21.3818	ENSG00000105656	chr19:18414475-18493918	-1	826	protein_coding	RNA polymerase II elongation factor ELL (Eleven-nineteen lysine-rich leukemia protein) [Source:UniProtKB/Swiss-Prot;Acc:P55199]
chr14:64039157-64040156	21.3755	ENSG00000126804	chr14:64040456-64070161	1	-800	protein_coding	Zinc finger and BTB domain-containing protein 1 [Source:UniProtKB/Swiss-Prot;Acc:Q9Y2K1]
chr4:48038159-48039158	21.3722	ENSG00000109171	chr4:48038370-48122972	1	288	protein_coding	SLAIN motif-containing protein 2 [Source:UniProtKB/Swiss-Prot;Acc:Q9P270]
chr4:71789654-71790653	21.3489	ENSG00000207058	chr4:71787599-71787704	-1	-2450	snRNA	U6 spliceosomal RNA [Source:RFAM;Acc:RF00026]
chr12:119456614-119457613	21.343	ENSG00000022840	chr12:119456515-119499779	1	598	protein_coding	RING finger protein 10 [Source:UniProtKB/Swiss-Prot;Acc:Q8N5U6]
chr1:247099010-247100009	21.3346	ENSG00000171161	chr1:247099153-247110336	1	356	protein_coding	Zinc finger protein 672 [Source:UniProtKB/Swiss-Prot;Acc:Q499Z4]
chr6:90118386-90119385	21.3012	ENSG00000198833	chr6:90093066-90119338	-1	452	protein_coding	Ubiquitin-conjugating enzyme E2 J1 (EC 6.3.2.19)(Non-canonical ubiquitin-conjugating enzyme 1)(NCUBE1)(Yeast ubiquitin-conjugating enzyme UBC6 homolog E)(HSUBC6e) [Source:UniProtKB/Swiss-Prot;Acc:Q9Y385]
chr13:112289544-112290543	21.2709	ENSG00000126216	chr13:112187327-112290482	-1	438	protein_coding	Gamma-tubulin complex component 3 (GCP-3)(hGCP3)(Spindle pole body protein Spc98 homolog)(hSpc98)(h104p) [Source:UniProtKB/Swiss-Prot;Acc:Q96CW5]
chr2:196230148-196231147	21.2577	ENSG00000196950	chr2:196229716-196310671	1	932	protein_coding	Zinc transporter ZIP10 Precursor (Zrt- and Irt-like protein 10)(ZIP-10)(Solute carrier family 39 member 10) [Source:UniProtKB/Swiss-Prot;Acc:Q9ULF5]
chr3:184897955-184898954	21.2566	ENSG00000163872	chr3:184898300-185013102	1	154	protein_coding	YEATS domain-containing protein 2 [Source:UniProtKB/Swiss-Prot;Acc:Q9ULM3]
chr15:72694240-72695239	21.2547	ENSG00000179335	chr15:72687766-72709595	1	6974	protein_coding	Dual specificity protein kinase CLK3 (EC 2.7.12.1)(CDC-like kinase 3) [Source:UniProtKB/Swiss-Prot;Acc:P49761]
chr6:16237550-16238549	21.2545	ENSG00000007944	chr6:16237296-16256458	1	754	protein_coding	E3 ubiquitin-protein ligase MYLIP (EC 6.3.2.-)(Myosin regulatory light chain-interacting protein)(MIR) [Source:UniProtKB/Swiss-Prot;Acc:Q8WY64]
chr17:19492052-19493051	21.2526	ENSG00000072210	chr17:19492641-19521501	1	-90	protein_coding	Fatty aldehyde dehydrogenase (EC 1.2.1.3)(Aldehyde dehydrogenase family 3 member A2)(Aldehyde dehydrogenase 10)(Microsomal aldehyde dehydrogenase) [Source:UniProtKB/Swiss-Prot;Acc:P51648]
chr21:42302230-42303229	21.2411	ENSG00000173276	chr21:42280009-42303565	-1	836	protein_coding	Zinc finger protein 295 (Zinc finger and BTB domain-containing protein 21) [Source:UniProtKB/Swiss-Prot;Acc:Q9ULJ3]
chr3:47797505-47798504	21.2365	ENSG00000173473	chr3:47602391-47798410	-1	406	protein_coding	SWI/SNF complex subunit SMARCC1 (SWI/SNF-related matrix-associated actin-dependent regulator of chromatin subfamily C member 1)(SWI/SNF complex 155 kDa subunit)(BRG1-associated factor 155) [Source:UniProtKB/Swiss-Prot;Acc:Q92922]
chr13:19429287-19430286	21.2336	ENSG00000121741	chr13:19430810-19561253	1	-1024	protein_coding	Zinc finger MYM-type protein 2 (Zinc finger protein 198)(Fused in myeloproliferative disorders protein)(Rearranged in atypical myeloproliferative disorder protein) [Source:UniProtKB/Swiss-Prot;Acc:Q9UBW7]
chr12:49897699-49898698	21.2289	ENSG00000184271	chr12:49869232-49897744	-1	-454	protein_coding	POU domain, class 6, transcription factor 1 (mPOU homeobox protein)(Brain-specific homeobox/POU domain protein 5)(Brain-5)(Brn-5 protein) [Source:UniProtKB/Swiss-Prot;Acc:Q14863]
chr11:67031528-67032527	21.2256	ENSG00000167797	chr11:67030545-67032678	-1	650	protein_coding	Cyclin-dependent kinase 2-associated protein 2 (CDK2-associated protein 2)(DOC-1-related protein)(DOC-1R) [Source:UniProtKB/Swiss-Prot;Acc:O75956]
chr17:54764194-54765193	21.2189	ENSG00000175155	chr17:54763835-54833877	1	858	protein_coding	Protein yippee-like 2 [Source:UniProtKB/Swiss-Prot;Acc:Q96QA6]
chr16:74107923-74108922	21.2104	ENSG00000135702	chr16:74119931-74126569	-1	18146	protein_coding	Carbohydrate sulfotransferase 5 (EC 2.8.2.-)(N-acetylglucosamine 6-O-sulfotransferase 3)(GlcNAc6ST-3)(Intestinal GlcNAc-6-sulfotransferase)(Intestinal N-acetylglucosamine-6-O-sulfotransferase)(I-GlcNAc6ST)(hIGn6ST)(Galactose/N-acetylglucosamine/N-acetylglucosamine 6-O-sulfotransferase 4-alpha)(GST4-alpha) [Source:UniProtKB/Swiss-Prot;Acc:Q9GZS9]
chr1:245341015-245342014	21.2103	ENSG00000221953	chr1:245341436-245342149	-1	634	protein_coding	Putative uncharacterized protein FLJ45717 [Source:UniProtKB/Swiss-Prot;Acc:Q6ZS94]
chr4:114902087-114903086	21.2059	ENSG00000145349	chr4:114591637-114902177	-1	-410	protein_coding	Calcium/calmodulin-dependent protein kinase type II delta chain (CaM-kinase II delta chain)(CaM kinase II subunit delta)(CaMK-II subunit delta)(EC 2.7.11.17) [Source:UniProtKB/Swiss-Prot;Acc:Q13557]
chr2:24436486-24437485	21.1992	ENSG00000198399	chr2:24279237-24437087	-1	102	protein_coding	Intersectin-2 (SH3 domain-containing protein 1B)(SH3P18)(SH3P18-like WASP-associated protein) [Source:UniProtKB/Swiss-Prot;Acc:Q9NZM3]
chr7:43588715-43589714	21.1906	ENSG00000164543	chr7:43589217-43633502	1	-2	protein_coding	Serine/threonine-protein kinase 17A (EC 2.7.11.1)(DAP kinase-related apoptosis-inducing protein kinase 1) [Source:UniProtKB/Swiss-Prot;Acc:Q9UEE5]
chr1:35794985-35795984	21.1751	ENSG00000142687	chr1:35671679-35795591	-1	106	protein_coding	Uncharacterized protein KIAA0319-like [Source:UniProtKB/Swiss-Prot;Acc:Q8IZA0]
chr7:71937922-71938921	21.1725	ENSG00000188463	chr7:71677439-71936739	-1	-1682	protein_coding	Putative uncharacterized protein ENSP00000373848 [Source:UniProtKB/TrEMBL;Acc:A6NGL5]
chr8:56954491-56955490	21.1534	ENSG00000147507	chr8:56954948-57086493	1	42	protein_coding	Tyrosine-protein kinase Lyn (EC 2.7.10.2) [Source:UniProtKB/Swiss-Prot;Acc:P07948]
chr19:10689324-10690323	21.1276	ENSG00000207972	chr19:10690080-10690179	1	-256	miRNA	hsa-mir-638 [Source:miRBase;Acc:MI0003653]
chr5:176365614-176366613	21.1249	ENSG00000087206	chr5:176264612-176366358	-1	244	protein_coding	Ubiquitin interaction motif-containing protein 1 (Retinoid X receptor-interacting protein 110)(Receptor-associated protein 80)(Nuclear zinc finger protein RAP80) [Source:UniProtKB/Swiss-Prot;Acc:Q96RL1]
chr2:122122561-122123560	21.1205	ENSG00000074054	chr2:121811825-122123509	-1	448	protein_coding	CLIP-associating protein 1 (Cytoplasmic linker-associated protein 1)(Multiple asters homolog 1)(hOrbit1) [Source:UniProtKB/Swiss-Prot;Acc:Q7Z460]
chr16:4465927-4466926	21.1173	ENSG00000103415	chr16:4466381-4500349	1	46	protein_coding	Heme oxygenase 2 (HO-2)(EC 1.14.99.3) [Source:UniProtKB/Swiss-Prot;Acc:P30519]
chr9:5997520-5998519	21.1157	ENSG00000183354	chr9:5909008-5998003	-1	-16	protein_coding	Uncharacterized protein KIAA2026 [Source:UniProtKB/Swiss-Prot;Acc:Q5HYC2]
chr3:57652993-57653992	21.1099	ENSG00000174839	chr3:57586227-57653844	-1	352	protein_coding	Protein FAM116A [Source:UniProtKB/Swiss-Prot;Acc:Q8IWF6]
chr20:43995967-43996966	21.1039	ENSG00000100982	chr20:43996724-44010064	1	-258	protein_coding	Phosphorylated CTD-interacting factor 1 [Source:UniProtKB/Swiss-Prot;Acc:Q9H4Z3]
chr22:40995228-40996227	21.0876	ENSG00000182057	chr22:40995703-41000811	1	24	protein_coding	LOC388906 proteinHCG2038564 Fragment ; [Source:UniProtKB/TrEMBL;Acc:Q8IXR4]
chr19:12412096-12413095	21.078	ENSG00000180855	chr19:12401521-12412832	-1	236	protein_coding	Zinc finger protein 443 (Krueppel-type zinc finger protein ZK1) [Source:UniProtKB/Swiss-Prot;Acc:Q9Y2A4]
chr17:16058679-16059678	21.0584	ENSG00000141027	chr17:15875443-16059570	-1	392	protein_coding	Nuclear receptor corepressor 1 (N-CoR1)(N-CoR) [Source:UniProtKB/Swiss-Prot;Acc:O75376]
chr1:16353902-16354901	21.0455	ENSG00000142627	chr1:16323420-16355151	-1	750	protein_coding	Ephrin type-A receptor 2 Precursor (EC 2.7.10.1)(Tyrosine-protein kinase receptor ECK)(Epithelial cell kinase) [Source:UniProtKB/Swiss-Prot;Acc:P29317]
chr20:23349372-23350371	21.025	ENSG00000125814	chr20:23303166-23350081	-1	210	protein_coding	Beta-soluble NSF attachment protein (SNAP-beta)(N-ethylmaleimide-sensitive factor attachment protein beta) [Source:UniProtKB/Swiss-Prot;Acc:Q9H115]
chr1:143643392-143644391	21.0244	ENSG00000222788	chr1:143656029-143656218	1	-12138	snRNA	U2 spliceosomal RNA [Source:RFAM;Acc:RF00004]
chr15:50757681-50758680	21.0223	ENSG00000047346	chr15:50660822-50709156	-1	-49024	protein_coding	Uncharacterized protein KIAA1370 [Source:UniProtKB/Swiss-Prot;Acc:Q32MH5]
chr15:89009246-89010245	21.0217	ENSG00000197299	chr15:89061583-89159690	1	-51838	protein_coding	Bloom syndrome protein (EC 3.6.1.-)(RecQ protein-like 3)(DNA helicase, RecQ-like type 2) [Source:UniProtKB/Swiss-Prot;Acc:P54132]
chr1:88922335-88923334	21.012	ENSG00000065243	chr1:88922493-89074526	1	342	protein_coding	Serine/threonine-protein kinase N2 (EC 2.7.11.13)(Protein kinase C-like 2)(Protein-kinase C-related kinase 2) [Source:UniProtKB/Swiss-Prot;Acc:Q16513]
chr6:83959150-83960149	21.0081	ENSG00000013375	chr6:83935349-83959690	-1	40	protein_coding	Phosphoacetylglucosamine mutase (PAGM)(EC 5.4.2.3)(Acetylglucosamine phosphomutase)(N-acetylglucosamine-phosphate mutase)(Phosphoglucomutase 3) [Source:UniProtKB/Swiss-Prot;Acc:O95394]
chr14:99750220-99751219	21.0052	ENSG00000100811	chr14:99774855-99814557	1	-24136	protein_coding	Transcriptional repressor protein YY1 (Yin and yang 1)(YY-1)(Delta transcription factor)(NF-E1)(INO80 complex subunit S) [Source:UniProtKB/Swiss-Prot;Acc:P25490]
chr3:184454325-184455324	20.9993	ENSG00000176597	chr3:184453726-184473872	1	1098	protein_coding	UDP-GlcNAc:betaGal beta-1,3-N-acetylglucosaminyltransferase 5 (Beta-1,3-N-acetylglucosaminyltransferase-5)(Beta3Gn-T5)(BGnT-5)(EC 2.4.1.-)(Lactotriaosylceramide synthase)(Lc(3)Cer synthase)(Lc3 synthase) [Source:UniProtKB/Swiss-Prot;Acc:Q9BYG0]
chr7:66404560-66405559	20.9955	ENSG00000106610	chr7:66405094-66422817	1	-34	protein_coding	STAG3-like protein 4 (Stromal antigen 3-like protein 4) [Source:UniProtKB/Swiss-Prot;Acc:Q8TBR4]
chr5:138657153-138658152	20.9951	ENSG00000199545	chr5:138663440-138663556	1	-5788	rRNA	5S ribosomal RNA [Source:RFAM;Acc:RF00001]
chr14:64948281-64949280	20.9795	ENSG00000033170	chr14:64947063-65279714	1	1718	protein_coding	Alpha-(1,6)-fucosyltransferase (alpha1-6FucT)(EC 2.4.1.68)(Glycoprotein 6-alpha-L-fucosyltransferase)(GDP-fucose--glycoprotein fucosyltransferase)(GDP-L-Fuc:N-acetyl-beta-D-glucosaminide alpha1,6-fucosyltransferase)(Fucosyltransferase 8) [Source:UniProtKB/Swiss-Prot;Acc:Q9BYC5]
chr19:52305951-52306950	20.9771	ENSG00000130749	chr19:52259289-52308849	-1	2398	protein_coding	Zinc finger CCCH domain-containing protein 4 [Source:UniProtKB/Swiss-Prot;Acc:Q9UPT8]
chr7:98809432-98810431	20.9385	ENSG00000130429	chr7:98810265-98830338	1	-334	protein_coding	Actin-related protein 2/3 complex subunit 1B (Arp2/3 complex 41 kDa subunit)(p41-ARC) [Source:UniProtKB/Swiss-Prot;Acc:O15143]
chr1:28458543-28459542	20.9339	ENSG00000130766	chr1:28458593-28481586	1	450	protein_coding	Sestrin-2 (Hi95) [Source:UniProtKB/Swiss-Prot;Acc:P58004]
chr11:67028528-67029527	20.9335	ENSG00000110697	chr11:67015816-67029412	-1	384	protein_coding	Membrane-associated phosphatidylinositol transfer protein 1 (Phosphatidylinositol transfer protein, membrane-associated 1)(Pyk2 N-terminal domain-interacting receptor 2)(NIR-2)(Drosophila retinal degeneration B homolog) [Source:UniProtKB/Swiss-Prot;Acc:O00562]
chr2:38683132-38684131	20.9323	ENSG00000143889	chr2:38642624-38683675	-1	44	protein_coding	Heterogeneous nuclear ribonucleoprotein L-like (Stromal RNA-regulating factor) [Source:UniProtKB/Swiss-Prot;Acc:Q8WVV9]
chr11:92570503-92571502	20.9309	ENSG00000180773	chr11:92520500-92570743	-1	-260	protein_coding	Proton-coupled amino acid transporter 4 (Proton/amino acid transporter 4)(Solute carrier family 36 member 4) [Source:UniProtKB/Swiss-Prot;Acc:Q6YBV0]
chr5:77691931-77692930	20.919	ENSG00000085365	chr5:77692163-77812318	1	268	protein_coding	Secretory carrier-associated membrane protein 1 (Secretory carrier membrane protein 1) [Source:UniProtKB/Swiss-Prot;Acc:O15126]
chr6:7257586-7258585	20.9065	ENSG00000124783	chr6:7232803-7258439	-1	354	protein_coding	Translocon-associated protein subunit alpha Precursor (TRAP-alpha)(Signal sequence receptor subunit alpha)(SSR-alpha) [Source:UniProtKB/Swiss-Prot;Acc:P43307]
chr2:183610404-183611403	20.8952	ENSG00000061676	chr2:183497857-183611831	-1	928	protein_coding	Nck-associated protein 1 (NAP 1)(p125Nap1)(Membrane-associated protein HEM-2) [Source:UniProtKB/Swiss-Prot;Acc:Q9Y2A7]
chr10:120829858-120830857	20.8894	ENSG00000107581	chr10:120784531-120830324	-1	-34	protein_coding	Eukaryotic translation initiation factor 3 subunit A (eIF3a)(Eukaryotic translation initiation factor 3 subunit 10)(eIF-3-theta)(eIF3 p167)(eIF3 p180)(eIF3 p185) [Source:UniProtKB/Swiss-Prot;Acc:Q14152]
chr16:79597374-79598373	20.8733	ENSG00000103121	chr16:79567206-79597997	-1	124	protein_coding	Uncharacterized protein C16orf61 [Source:UniProtKB/Swiss-Prot;Acc:Q9NRP2]
chr15:56828503-56829502	20.8689	ENSG00000137845	chr15:56675802-56829469	-1	466	protein_coding	ADAM 10 Precursor (EC 3.4.24.81)(A disintegrin and metalloproteinase domain 10)(Mammalian disintegrin-metalloprotease)(Kuzbanian protein homolog)(CDw156)(CD156c antigen) [Source:UniProtKB/Swiss-Prot;Acc:O14672]
chr22:19601196-19602195	20.8678	ENSG00000099942	chr22:19601714-19637884	1	-18	protein_coding	Crk-like protein [Source:UniProtKB/Swiss-Prot;Acc:P46109]
chr2:242289246-242290245	20.8273	ENSG00000168395	chr2:242290129-242317560	1	-384	protein_coding	Inhibitor of growth protein 5 (p28ING5) [Source:UniProtKB/Swiss-Prot;Acc:Q8WYH8]
chr16:31426861-31427860	20.8167	ENSG00000140688	chr16:31408316-31427207	-1	-154	protein_coding	UPF0420 protein C16orf58 [Source:UniProtKB/Swiss-Prot;Acc:Q96GQ5]
chr16:73198115-73199114	20.8122	ENSG00000090863	chr16:73043357-73198518	-1	-96	protein_coding	Golgi apparatus protein 1 Precursor (Golgi sialoglycoprotein MG-160)(E-selectin ligand 1)(ESL-1)(Cysteine-rich fibroblast growth factor receptor)(CFR-1) [Source:UniProtKB/Swiss-Prot;Acc:Q92896]
chr17:53419390-53420389	20.8012	ENSG00000136451	chr17:53403909-53420614	-1	724	protein_coding	Vascular endothelial zinc finger 1 (Zinc finger protein 161)(Putative transcription factor DB1) [Source:UniProtKB/Swiss-Prot;Acc:Q14119]
chr10:131824444-131825443	20.789	ENSG00000108010	chr10:131824653-131868630	1	290	protein_coding	Glutaredoxin-3 (Thioredoxin-like protein 2)(PKC-interacting cousin of thioredoxin)(PKC-theta-interacting protein)(PKCq-interacting protein) [Source:UniProtKB/Swiss-Prot;Acc:O76003]
chr1:223682138-223683137	20.7743	ENSG00000143815	chr1:223655828-223683142	-1	504	protein_coding	Lamin-B receptor (Integral nuclear envelope inner membrane protein)(LMN2R) [Source:UniProtKB/Swiss-Prot;Acc:Q14739]
chr10:102781329-102782328	20.7572	ENSG00000107819	chr10:102780981-102790988	1	848	protein_coding	Sideroflexin-3 [Source:UniProtKB/Swiss-Prot;Acc:Q9BWM7]
chr15:76952194-76953193	20.7504	ENSG00000185787	chr15:76952227-76977127	1	466	protein_coding	Mortality factor 4-like protein 1 (MORF-related gene 15 protein)(Transcription factor-like protein MRG15)(MSL3-1 protein) [Source:UniProtKB/Swiss-Prot;Acc:Q9UBU8]
chr18:17574494-17575493	20.7473	ENSG00000101752	chr18:17575543-17704912	1	-550	protein_coding	E3 ubiquitin-protein ligase MIB1 (EC 6.3.2.-)(Mind bomb homolog 1)(DAPK-interacting protein 1)(DIP-1)(Zinc finger ZZ type with ankyrin repeat domain protein 2) [Source:UniProtKB/Swiss-Prot;Acc:Q86YT6]
chr11:85052634-85053633	20.739	ENSG00000137504	chr11:85049533-85053794	-1	660	protein_coding	CREB/ATF bZIP transcription factor (Host cell factor-binding transcription factor Zhangfei)(HCF-binding transcription factor Zhangfei) [Source:UniProtKB/Swiss-Prot;Acc:Q9NS37]
chr9:93226049-93227048	20.7331	ENSG00000165030	chr9:93211148-93225965	-1	-584	protein_coding	Nuclear factor interleukin-3-regulated protein (E4 promoter binding-protein 4)(Interleukin-3 promoter transcriptional activator)(Transcriptional activator NF-IL3A)(Interleukin-3 binding-protein 1) [Source:UniProtKB/Swiss-Prot;Acc:Q16649]
chr11:17185444-17186443	20.7133	ENSG00000213779	chr11:17171612-17172431	1	14332	pseudogene	NA
chr9:2006536-2007535	20.7064	ENSG00000080503	chr9:2005342-2183624	1	1694	protein_coding	Probable global transcription activator SNF2L2 (EC 3.6.1.-)(ATP-dependent helicase SMARCA2)(SNF2-alpha)(SWI/SNF-related matrix-associated actin-dependent regulator of chromatin subfamily A member 2)(hBRM) [Source:UniProtKB/Swiss-Prot;Acc:P51531]
chr8:28324852-28325851	20.7032	ENSG00000207361	chr8:28329884-28329987	1	-4532	snRNA	U6 spliceosomal RNA [Source:RFAM;Acc:RF00026]
chr2:187162855-187163854	20.6963	ENSG00000138448	chr2:187163045-187253872	1	310	protein_coding	Integrin alpha-V Precursor (Vitronectin receptor subunit alpha)(CD51 antigen) [Contains Integrin alpha-V heavy chain;Integrin alpha-V light chain] [Source:UniProtKB/Swiss-Prot;Acc:P06756]
chr7:98935066-98936065	20.6887	ENSG00000160908	chr7:98928806-98935840	-1	274	protein_coding	Zinc finger protein 394 (Zinc finger protein with KRAB and SCAN domains 14) [Source:UniProtKB/Swiss-Prot;Acc:Q53GI3]
chr6:119711796-119712795	20.6726	ENSG00000111885	chr6:119540968-119712625	-1	330	protein_coding	Mannosyl-oligosaccharide 1,2-alpha-mannosidase IA (EC 3.2.1.113)(Processing alpha-1,2-mannosidase IA)(Alpha-1,2-mannosidase IA)(Mannosidase alpha class 1A member 1)(Man(9)-alpha-mannosidase)(Man9-mannosidase) [Source:UniProtKB/Swiss-Prot;Acc:P33908]
chr8:68417903-68418902	20.6716	ENSG00000066777	chr8:68272451-68418466	-1	64	protein_coding	Brefeldin A-inhibited guanine nucleotide-exchange protein 1 (Brefeldin A-inhibited GEP 1)(p200 ARF-GEP1)(p200 ARF guanine nucleotide exchange factor) [Source:UniProtKB/Swiss-Prot;Acc:Q9Y6D6]
chr3:120524204-120525203	20.6706	ENSG00000207310	chr3:120543371-120543477	-1	18774	snRNA	U6 spliceosomal RNA [Source:RFAM;Acc:RF00026]
chr13:114064705-114065704	20.6681	ENSG00000169062	chr13:114065180-114089363	1	24	protein_coding	Regulator of nonsense transcripts 3A (Nonsense mRNA reducing factor 3A)(Up-frameshift suppressor 3 homolog A)(hUpf3) [Source:UniProtKB/Swiss-Prot;Acc:Q9H1J1]
chr17:43328189-43329188	20.6352	ENSG00000167182	chr17:43328515-43361320	1	174	protein_coding	Transcription factor Sp2 [Source:UniProtKB/Swiss-Prot;Acc:Q02086]
chr6:79844424-79845423	20.6271	ENSG00000146247	chr6:79707008-79844708	-1	-216	protein_coding	PH-interacting protein (PHIP)(IRS-1 PH domain-binding protein)(WD repeat-containing protein 11) [Source:UniProtKB/Swiss-Prot;Acc:Q8WWQ0]
chr10:17311207-17312206	20.6181	ENSG00000026025	chr10:17311250-17319591	1	456	protein_coding	Vimentin [Source:UniProtKB/Swiss-Prot;Acc:P08670]
chr3:88190472-88191471	20.6092	ENSG00000163320	chr3:88183798-88190836	-1	-136	protein_coding	CGG triplet repeat-binding protein 1 (CGG-binding protein 1)(p20-CGGBP DNA-binding protein)(20 kDa CGG-binding protein) [Source:UniProtKB/Swiss-Prot;Acc:Q9UFW8]
chr13:112289683-112290682	20.6037	ENSG00000126216	chr13:112187327-112290482	-1	300	protein_coding	Gamma-tubulin complex component 3 (GCP-3)(hGCP3)(Spindle pole body protein Spc98 homolog)(hSpc98)(h104p) [Source:UniProtKB/Swiss-Prot;Acc:Q96CW5]
chr1:16811888-16812887	20.6008	ENSG00000179571	chr1:16762999-16812569	-1	182	protein_coding	AB23 Fragment [Source:UniProtKB/TrEMBL;Acc:Q8IX83]
chr11:22602941-22603940	20.5996	ENSG00000183161	chr11:22602808-22603932	-1	492	protein_coding	Fanconi anemia group F protein (Protein FACF) [Source:UniProtKB/Swiss-Prot;Acc:Q9NPI8]
chr14:89919450-89920449	20.5963	ENSG00000198668	chr14:89933126-89944363	1	-13176	protein_coding	Calmodulin (CaM) [Source:UniProtKB/Swiss-Prot;Acc:P62158]
chr14:76912378-76913377	20.596	ENSG00000100580	chr14:76877845-76913205	-1	328	protein_coding	Protein TMED8 [Source:UniProtKB/Swiss-Prot;Acc:Q6PL24]
chr12:42485647-42486646	20.5866	ENSG00000151239	chr12:42473795-42486445	-1	298	protein_coding	Twinfilin-1 (Protein A6)(Protein tyrosine kinase 9) [Source:UniProtKB/Swiss-Prot;Acc:Q12792]
chr5:176365432-176366431	20.5836	ENSG00000087206	chr5:176264612-176366358	-1	426	protein_coding	Ubiquitin interaction motif-containing protein 1 (Retinoid X receptor-interacting protein 110)(Receptor-associated protein 80)(Nuclear zinc finger protein RAP80) [Source:UniProtKB/Swiss-Prot;Acc:Q96RL1]
chr11:72764893-72765892	20.5685	ENSG00000054967	chr11:72765053-72786166	1	340	protein_coding	Tumor necrosis factor receptor superfamily member 19L Precursor (Receptor expressed in lymphoid tissues) [Source:UniProtKB/Swiss-Prot;Acc:Q969Z4]
chr19:60857939-60858938	20.5671	ENSG00000063244	chr19:60857228-60877893	1	1210	protein_coding	Splicing factor U2AF 65 kDa subunit (U2 auxiliary factor 65 kDa subunit)(hU2AF65)(hU2AF(65))(U2 snRNP auxiliary factor large subunit) [Source:UniProtKB/Swiss-Prot;Acc:P26368]
chr22:39817638-39818637	20.5561	ENSG00000221160	chr22:39818463-39818516	1	-326	miRNA	hsa-mir-1281 [Source:miRBase;Acc:MI0006428]
chr10:70385737-70386736	20.5542	ENSG00000165732	chr10:70385898-70414285	1	338	protein_coding	Nucleolar RNA helicase 2 (EC 3.6.1.-)(Nucleolar RNA helicase II)(Nucleolar RNA helicase Gu)(RH II/Gu)(Gu-alpha)(DEAD box protein 21) [Source:UniProtKB/Swiss-Prot;Acc:Q9NR30]
chr5:178982611-178983610	20.5184	ENSG00000169045	chr5:178973785-178984276	-1	1166	protein_coding	Heterogeneous nuclear ribonucleoprotein H (hnRNP H) [Source:UniProtKB/Swiss-Prot;Acc:P31943]
chr5:133734713-133735712	20.5166	ENSG00000119048	chr5:133734769-133755698	1	444	protein_coding	Ubiquitin-conjugating enzyme E2 B (EC 6.3.2.19)(Ubiquitin-protein ligase B)(Ubiquitin carrier protein B)(HR6B)(hHR6B)(E2-17 kDa) [Source:UniProtKB/Swiss-Prot;Acc:P63146]
chr9:99784771-99785770	20.4992	ENSG00000136938	chr9:99785310-99818046	1	-40	protein_coding	Acidic leucine-rich nuclear phosphoprotein 32 family member B (Acidic protein rich in leucines)(PHAPI2)(Silver-stainable protein SSP29) [Source:UniProtKB/Swiss-Prot;Acc:Q92688]
chr5:109053171-109054170	20.4981	ENSG00000112893	chr5:109053055-109231328	1	616	protein_coding	Alpha-mannosidase 2 (EC 3.2.1.114)(Alpha-mannosidase II)(Mannosyl-oligosaccharide 1,3-1,6-alpha-mannosidase)(MAN II)(Golgi alpha-mannosidase II)(Mannosidase alpha class 2A member 1) [Source:UniProtKB/Swiss-Prot;Acc:Q16706]
chr2:160277158-160278157	20.4858	ENSG00000136536	chr2:160277246-160333329	1	412	protein_coding	E3 ubiquitin-protein ligase MARCH7 (EC 6.3.2.-)(Membrane-associated RING finger protein 7)(Membrane-associated RING-CH protein VII)(MARCH-VII)(RING finger protein 177)(Axotrophin) [Source:UniProtKB/Swiss-Prot;Acc:Q9H992]
chr3:41215774-41216773	20.4797	ENSG00000168036	chr3:41211405-41256943	1	4868	protein_coding	Catenin beta-1 (Beta-catenin) [Source:UniProtKB/Swiss-Prot;Acc:P35222]
chr2:65516283-65517282	20.4744	ENSG00000204929	chr2:65517368-65563784	1	-586	protein_coding	cDNA FLJ16124 fis, clone BRACE2011677 [Source:UniProtKB/TrEMBL;Acc:Q6ZNG6]
chr20:56397521-56398520	20.4653	ENSG00000124164	chr20:56397651-56455365	1	370	protein_coding	Vesicle-associated membrane protein-associated protein B/C (VAMP-associated protein B/C)(VAMP-B/VAMP-C)(VAP-B/VAP-C) [Source:UniProtKB/Swiss-Prot;Acc:O95292]
chr6:36103336-36104335	20.4603	ENSG00000112062	chr6:36103551-36186513	1	284	protein_coding	Mitogen-activated protein kinase 14 (EC 2.7.11.24)(Mitogen-activated protein kinase p38 alpha)(MAP kinase p38 alpha)(Cytokine suppressive anti-inflammatory drug-binding protein)(CSAID-binding protein)(CSBP)(MAX-interacting protein 2)(MAP kinase MXI2)(SAPK2A) [Source:UniProtKB/Swiss-Prot;Acc:Q16539]
chr16:224159-225158	20.4548	ENSG00000215289	chr16:224546-227295	1	112	protein_coding	Putative uncharacterized protein gs19 [Source:UniProtKB/TrEMBL;Acc:Q96S31]
chr15:54997994-54998993	20.4358	ENSG00000140262	chr15:54998125-55368004	1	368	protein_coding	Transcription factor 12 (Transcription factor HTF-4)(E-box-binding protein)(DNA-binding protein HTF4) [Source:UniProtKB/Swiss-Prot;Acc:Q99081]
chr7:144163424-144164423	20.4344	ENSG00000196511	chr7:143779976-144164079	-1	156	protein_coding	Thiamin pyrophosphokinase 1 (EC 2.7.6.2)(Thiamine pyrophosphokinase 1)(hTPK1)(Placental protein 20)(PP20) [Source:UniProtKB/Swiss-Prot;Acc:Q9H3S4]
chr21:33021477-33022476	20.4309	ENSG00000159082	chr21:32922944-33022183	-1	206	protein_coding	Synaptojanin-1 (EC 3.1.3.36)(Synaptic inositol-1,4,5-trisphosphate 5-phosphatase 1) [Source:UniProtKB/Swiss-Prot;Acc:O43426]
chr16:55522989-55523988	20.4261	ENSG00000051108	chr16:55523249-55535294	1	240	protein_coding	Homocysteine-responsive endoplasmic reticulum-resident ubiquitin-like domain member 1 protein (Methyl methanesulfonate (MMF)-inducible fragment protein 1) [Source:UniProtKB/Swiss-Prot;Acc:Q15011]
chr19:34395201-34396200	20.4257	ENSG00000169021	chr19:34390137-34395883	-1	182	protein_coding	Cytochrome b-c1 complex subunit Rieske, mitochondrial Precursor (EC 1.10.2.2)(Ubiquinol-cytochrome c reductase iron-sulfur subunit)(Rieske iron-sulfur protein)(RISP)(Complex III subunit 5) [Contains Cytochrome b-c1 complex subunit 11(Ubiquinol-cytochrome c reductase 8 kDa protein)(Complex III subunit IX)] [Source:UniProtKB/Swiss-Prot;Acc:P47985]
chr7:138693857-138694856	20.4052	ENSG00000146963	chr7:138695174-138758738	1	-818	protein_coding	Putative RNA-binding protein Luc7-like 2 [Source:UniProtKB/Swiss-Prot;Acc:Q9Y383]
chr19:39610888-39611887	20.4011	ENSG00000126261	chr19:39611108-39652635	1	280	protein_coding	SUMO-activating enzyme subunit 2 (EC 6.3.2.-)(Ubiquitin-like 1-activating enzyme E1B)(Anthracycline-associated resistance ARX) [Source:UniProtKB/Swiss-Prot;Acc:Q9UBT2]
chr19:39354872-39355871	20.4003	ENSG00000105216	chr19:39355283-39412048	1	88	protein_coding	Protein LSM14 homolog A (Protein SCD6 homolog)(Protein FAM61A)(Putative alpha-synuclein-binding protein)(AlphaSNBP) [Source:UniProtKB/Swiss-Prot;Acc:Q8ND56]
chr3:31548711-31549710	20.3987	ENSG00000163527	chr3:31549286-31654116	1	-76	protein_coding	Dolichyl-diphosphooligosaccharide--protein glycosyltransferase subunit STT3B (Oligosaccharyl transferase subunit STT3B)(STT3-B)(EC 2.4.1.119)(Source of immunodominant MHC-associated peptides homolog) [Source:UniProtKB/Swiss-Prot;Acc:Q8TCJ2]
chr6:127629176-127630175	20.3869	ENSG00000118518	chr6:127629448-127651405	1	228	protein_coding	RING finger protein 146 (Dactylidin) [Source:UniProtKB/Swiss-Prot;Acc:Q9NTX7]
chr5:139761275-139762274	20.3862	ENSG00000131503	chr5:139761613-139909347	1	162	protein_coding	Eukaryotic translation initiation factor 4E-binding protein 3 (eIF4E-binding protein 3)(4E-BP3) [Source:UniProtKB/Swiss-Prot;Acc:O60516]
chr3:139810240-139811239	20.3785	ENSG00000158234	chr3:139810232-139834901	1	508	protein_coding	Fas apoptotic inhibitory molecule 1 [Source:UniProtKB/Swiss-Prot;Acc:Q9NVQ4]
chr5:180620164-180621163	20.3621	ENSG00000183718	chr5:180615994-180620725	-1	62	protein_coding	Tripartite motif-containing protein 52 (RING finger protein 102) [Source:UniProtKB/Swiss-Prot;Acc:Q96A61]
chr9:35062153-35063152	20.3607	ENSG00000165280	chr9:35046904-35062598	-1	-54	protein_coding	Transitional endoplasmic reticulum ATPase (TER ATPase)(15S Mg(2+)-ATPase p97 subunit)(Valosin-containing protein)(VCP) [Source:UniProtKB/Swiss-Prot;Acc:P55072]
chr6:167289397-167290396	20.3576	ENSG00000026297	chr6:167263003-167290669	-1	772	protein_coding	Ribonuclease T2 Precursor (EC 3.1.27.-)(Ribonuclease 6) [Source:UniProtKB/Swiss-Prot;Acc:O00584]
chr10:61335784-61336783	20.3564	ENSG00000108091	chr10:61218527-61336824	-1	540	protein_coding	Coiled-coil domain-containing protein 6 (Protein H4)(Papillary thyroid carcinoma-encoded protein) [Source:UniProtKB/Swiss-Prot;Acc:Q16204]
chr14:102127455-102128454	20.3445	ENSG00000089902	chr14:102128986-102266665	1	-1032	protein_coding	REST corepressor 1 (Protein CoREST) [Source:UniProtKB/Swiss-Prot;Acc:Q9UKL0]
chr14:50068180-50069179	20.336	ENSG00000012983	chr14:49954999-50069126	-1	446	protein_coding	Mitogen-activated protein kinase kinase kinase kinase 5 (EC 2.7.11.1)(MAPK/ERK kinase kinase kinase 5)(MEK kinase kinase 5)(MEKKK 5)(Kinase homologous to SPS1/STE20)(KHS) [Source:UniProtKB/Swiss-Prot;Acc:Q9Y4K4]
chr9:131855346-131856345	20.3244	ENSG00000148358	chr9:131855526-131942264	1	320	protein_coding	Protein GPR107 Precursor (Lung seven transmembrane receptor 1) [Source:UniProtKB/Swiss-Prot;Acc:Q5VW38]
chr5:78845124-78846123	20.3243	ENSG00000152413	chr5:78704215-78845796	-1	172	protein_coding	Homer protein homolog 1 [Source:UniProtKB/Swiss-Prot;Acc:Q86YM7]
chr1:191294443-191295442	20.314	ENSG00000116747	chr1:191295376-191327530	1	-434	protein_coding	60 kDa SS-A/Ro ribonucleoprotein (60 kDa ribonucleoprotein Ro)(RoRNP)(60 kDa Ro protein)(Ro 60 kDa autoantigen)(TROVE domain family member 2)(Sjoegren syndrome type A antigen)(SS-A)(Sjoegren syndrome antigen A2) [Source:UniProtKB/Swiss-Prot;Acc:P10155]
chr9:93226020-93227019	20.3067	ENSG00000165030	chr9:93211148-93225965	-1	-554	protein_coding	Nuclear factor interleukin-3-regulated protein (E4 promoter binding-protein 4)(Interleukin-3 promoter transcriptional activator)(Transcriptional activator NF-IL3A)(Interleukin-3 binding-protein 1) [Source:UniProtKB/Swiss-Prot;Acc:Q16649]
chr1:88922266-88923265	20.3037	ENSG00000065243	chr1:88922493-89074526	1	272	protein_coding	Serine/threonine-protein kinase N2 (EC 2.7.11.13)(Protein kinase C-like 2)(Protein-kinase C-related kinase 2) [Source:UniProtKB/Swiss-Prot;Acc:Q16513]
chr1:42572822-42573821	20.2923	ENSG00000198815	chr1:42414797-42574135	-1	814	protein_coding	Forkhead box protein J3 [Source:UniProtKB/Swiss-Prot;Acc:Q9UPW0]
chr10:5895096-5896095	20.2802	ENSG00000057608	chr10:5847192-5924101	-1	28506	protein_coding	Rab GDP dissociation inhibitor beta (Rab GDI beta)(Guanosine diphosphate dissociation inhibitor 2)(GDI-2) [Source:UniProtKB/Swiss-Prot;Acc:P50395]
chr17:38820656-38821655	20.2784	ENSG00000222944	chr17:38820120-38820311	-1	-844	snRNA	U2 spliceosomal RNA [Source:RFAM;Acc:RF00004]
chr21:33021627-33022626	20.2684	ENSG00000159082	chr21:32922944-33022183	-1	56	protein_coding	Synaptojanin-1 (EC 3.1.3.36)(Synaptic inositol-1,4,5-trisphosphate 5-phosphatase 1) [Source:UniProtKB/Swiss-Prot;Acc:O43426]
chr1:209818004-209819003	20.2629	ENSG00000170385	chr1:209815006-209818722	-1	218	protein_coding	Zinc transporter 1 (ZnT-1)(Solute carrier family 30 member 1) [Source:UniProtKB/Swiss-Prot;Acc:Q9Y6M5]
chr5:43592536-43593535	20.2606	ENSG00000172239	chr5:43562129-43593244	-1	208	protein_coding	Polyadenylate-binding protein-interacting protein 1 (Poly(A)-binding protein-interacting protein 1)(PABP-interacting protein 1)(PAIP-1) [Source:UniProtKB/Swiss-Prot;Acc:Q9H074]
chr7:91914380-91915379	20.255	ENSG00000157259	chr7:91914701-91926678	1	178	protein_coding	GATA zinc finger domain-containing protein 1 (Ocular development-associated gene protein) [Source:UniProtKB/Swiss-Prot;Acc:Q8WUU5]
chr13:51927189-51928188	20.2536	ENSG00000136108	chr13:51927496-51948758	1	192	protein_coding	Cytoskeleton-associated protein 2 (Tumor- and microtubule-associated protein)(CTCL tumor antigen se20-10) [Source:UniProtKB/Swiss-Prot;Acc:Q8WWK9]
chr2:58127006-58128005	20.246	ENSG00000028116	chr2:58127224-58240505	1	282	protein_coding	Serine/threonine-protein kinase VRK2 (EC 2.7.11.1)(Vaccinia-related kinase 2) [Source:UniProtKB/Swiss-Prot;Acc:Q86Y07]
chr18:7557387-7558386	20.2373	ENSG00000173482	chr18:7557817-8396859	1	70	protein_coding	Receptor-type tyrosine-protein phosphatase mu Precursor (Protein-tyrosine phosphatase mu)(R-PTP-mu)(EC 3.1.3.48) [Source:UniProtKB/Swiss-Prot;Acc:P28827]
chr3:31549273-31550272	20.2224	ENSG00000163527	chr3:31549286-31654116	1	486	protein_coding	Dolichyl-diphosphooligosaccharide--protein glycosyltransferase subunit STT3B (Oligosaccharyl transferase subunit STT3B)(STT3-B)(EC 2.4.1.119)(Source of immunodominant MHC-associated peptides homolog) [Source:UniProtKB/Swiss-Prot;Acc:Q8TCJ2]
chr20:10602618-10603617	20.1704	ENSG00000101384	chr20:10566334-10602636	-1	-482	protein_coding	Protein jagged-1 Precursor (Jagged1)(hJ1)(CD339 antigen) [Source:UniProtKB/Swiss-Prot;Acc:P78504]
chr9:131844248-131845247	20.1674	ENSG00000187239	chr9:131689287-131845267	-1	520	protein_coding	Formin-binding protein 1 (Formin-binding protein 17)(hFBP17) [Source:UniProtKB/Swiss-Prot;Acc:Q96RU3]
chr13:114064757-114065756	20.1669	ENSG00000169062	chr13:114065180-114089363	1	76	protein_coding	Regulator of nonsense transcripts 3A (Nonsense mRNA reducing factor 3A)(Up-frameshift suppressor 3 homolog A)(hUpf3) [Source:UniProtKB/Swiss-Prot;Acc:Q9H1J1]
chr3:33734299-33735298	20.1642	ENSG00000163539	chr3:33512745-33734852	-1	54	protein_coding	CLIP-associating protein 2 (Cytoplasmic linker-associated protein 2)(hOrbit2) [Source:UniProtKB/Swiss-Prot;Acc:O75122]
chr15:40352799-40353798	20.1572	ENSG00000214013	chr15:40353658-40433155	1	-360	protein_coding	Neutral alpha-glucosidase C (EC 3.2.1.20) [Source:UniProtKB/Swiss-Prot;Acc:Q8TET4]
chr22:40139708-40140707	20.1255	ENSG00000203583	chr22:40112425-40112665	-1	-27542	pseudogene	NA
chr7:148952327-148953326	20.1154	ENSG00000133624	chr7:148875178-148952776	-1	-50	protein_coding	Protein ZNF767 [Source:UniProtKB/Swiss-Prot;Acc:Q75MW2]
chr5:134267961-134268960	20.1126	ENSG00000132570	chr5:134268709-134326223	1	-248	protein_coding	Pterin-4-alpha-carbinolamine dehydratase 2 (PHS 2)(EC 4.2.1.96)(4-alpha-hydroxy-tetrahydropterin dehydratase 2)(DcoH-like protein DCoHm)(Dimerization cofactor of hepatocyte nuclear factor 1 from muscle)(HNF-1-alpha dimerization cofactor) [Source:UniProtKB/Swiss-Prot;Acc:Q9H0N5]
chr20:56397235-56398234	20.1119	ENSG00000124164	chr20:56397651-56455365	1	84	protein_coding	Vesicle-associated membrane protein-associated protein B/C (VAMP-associated protein B/C)(VAMP-B/VAMP-C)(VAP-B/VAP-C) [Source:UniProtKB/Swiss-Prot;Acc:O95292]
chr15:87432678-87433677	20.0665	ENSG00000140526	chr15:87432429-87546567	1	748	protein_coding	Abhydrolase domain-containing protein 2 (EC 3.1.1.-)(Lung alpha/beta hydrolase 2)(Protein PHPS1-2) [Source:UniProtKB/Swiss-Prot;Acc:P08910]
chr3:151745816-151746815	20.0473	ENSG00000120742	chr3:151742471-151747118	-1	802	protein_coding	Stress-associated endoplasmic reticulum protein 1 (Ribosome-attached membrane protein 4) [Source:UniProtKB/Swiss-Prot;Acc:Q9Y6X1]
chr18:46976322-46977321	20.047	ENSG00000176624	chr18:46954918-46977688	-1	866	protein_coding	RNA-binding protein MEX3C (RING finger and KH domain-containing protein 2)(RING finger protein 194) [Source:UniProtKB/Swiss-Prot;Acc:Q5U5Q3]
chr2:96237208-96238207	20.0354	ENSG00000084090	chr2:96214324-96238283	-1	576	protein_coding	StAR-related lipid transfer protein 7, mitochondrial Precursor (START domain-containing protein 7)(StARD7)(Gestational trophoblastic tumor protein 1) [Source:UniProtKB/Swiss-Prot;Acc:Q9NQZ5]
chr4:915433-916432	20.0181	ENSG00000178950	chr4:833066-916174	-1	242	protein_coding	Cyclin G-associated kinase (EC 2.7.11.1) [Source:UniProtKB/Swiss-Prot;Acc:O14976]
chr8:107738827-107739826	20.0168	ENSG00000164830	chr8:107739270-107834093	1	56	protein_coding	Oxidation resistance protein 1 [Source:UniProtKB/Swiss-Prot;Acc:Q8N573]
chr4:74342458-74343457	20.0165	ENSG00000132466	chr4:74159369-74343366	-1	408	protein_coding	Ankyrin repeat domain-containing protein 17 (Gene trap ankyrin repeat protein)(Serologically defined breast cancer antigen NY-BR-16) [Source:UniProtKB/Swiss-Prot;Acc:O75179]
chr16:45421942-45422941	20.0034	ENSG00000155330	chr16:45393460-45422575	-1	134	protein_coding	UPF0547 protein C16orf87 [Source:UniProtKB/Swiss-Prot;Acc:Q6PH81]
chr6:29798877-29799876	20.003	ENSG00000216622	chr6:29798737-29799727	-1	350	unprocessed_pseudogene	NA
chr13:98026219-98027218	19.9947	ENSG00000102572	chr13:97900456-98027397	-1	678	protein_coding	Serine/threonine-protein kinase 24 (EC 2.7.11.1)(STE20-like kinase MST3)(MST-3)(Mammalian STE20-like protein kinase 3) [Source:UniProtKB/Swiss-Prot;Acc:Q9Y6E0]
chr5:171365320-171366319	19.9902	ENSG00000072803	chr5:171221161-171366482	-1	662	protein_coding	F-box/WD repeat-containing protein 11 (F-box/WD repeat-containing protein 1B)(F-box and WD repeats protein beta-TrCP2)(Homologous to Slimb protein)(HOS) [Source:UniProtKB/Swiss-Prot;Acc:Q9UKB1]
chr5:171365263-171366262	19.969	ENSG00000072803	chr5:171221161-171366482	-1	720	protein_coding	F-box/WD repeat-containing protein 11 (F-box/WD repeat-containing protein 1B)(F-box and WD repeats protein beta-TrCP2)(Homologous to Slimb protein)(HOS) [Source:UniProtKB/Swiss-Prot;Acc:Q9UKB1]
chr3:47797356-47798355	19.9498	ENSG00000173473	chr3:47602391-47798410	-1	554	protein_coding	SWI/SNF complex subunit SMARCC1 (SWI/SNF-related matrix-associated actin-dependent regulator of chromatin subfamily C member 1)(SWI/SNF complex 155 kDa subunit)(BRG1-associated factor 155) [Source:UniProtKB/Swiss-Prot;Acc:Q92922]
chr17:70638662-70639661	19.9266	ENSG00000125458	chr17:70637919-70639472	-1	310	protein_coding	5'(3')-deoxyribonucleotidase, cytosolic type (EC 3.1.3.-)(Cytosolic 5',3'-pyrimidine nucleotidase)(Deoxy-5'-nucleotidase 1)(dNT-1) [Source:UniProtKB/Swiss-Prot;Acc:Q8TCD5]
chr5:134268184-134269183	19.9224	ENSG00000132570	chr5:134268709-134326223	1	-26	protein_coding	Pterin-4-alpha-carbinolamine dehydratase 2 (PHS 2)(EC 4.2.1.96)(4-alpha-hydroxy-tetrahydropterin dehydratase 2)(DcoH-like protein DCoHm)(Dimerization cofactor of hepatocyte nuclear factor 1 from muscle)(HNF-1-alpha dimerization cofactor) [Source:UniProtKB/Swiss-Prot;Acc:Q9H0N5]
chr11:33234989-33235988	19.9207	ENSG00000110422	chr11:33235744-33332515	1	-256	protein_coding	Homeodomain-interacting protein kinase 3 (EC 2.7.11.1)(Homolog of protein kinase YAK1)(Fas-interacting serine/threonine-protein kinase)(FIST)(Androgen receptor-interacting nuclear protein kinase)(ANPK) [Source:UniProtKB/Swiss-Prot;Acc:Q9H422]
chr12:10766163-10767162	19.92	ENSG00000060138	chr12:10742956-10767178	-1	516	protein_coding	DNA-binding protein A (Cold shock domain-containing protein A)(Single-strand DNA-binding protein NF-GMB) [Source:UniProtKB/Swiss-Prot;Acc:P16989]
chr16:224259-225258	19.9045	ENSG00000167930	chr16:224802-258971	1	-44	protein_coding	Protein ITFG3 [Source:UniProtKB/Swiss-Prot;Acc:Q9H0X4]
chr7:77004424-77005423	19.8995	ENSG00000127947	chr7:77004351-77107324	1	572	protein_coding	Tyrosine-protein phosphatase non-receptor type 12 (EC 3.1.3.48)(Protein-tyrosine phosphatase G1)(PTPG1)(PTP-PEST) [Source:UniProtKB/Swiss-Prot;Acc:Q05209]
chr19:37587761-37588760	19.896	ENSG00000178904	chr19:37588536-37667076	1	-276	protein_coding	Protein dpy-19 homolog 3 (Dpy-19-like protein 3) [Source:UniProtKB/Swiss-Prot;Acc:Q6ZPD9]
chr12:61282392-61283391	19.8887	ENSG00000221949	chr12:61282990-61283385	-1	494	protein_coding	Putative uncharacterized protein C12orf61 [Source:UniProtKB/Swiss-Prot;Acc:Q8N7H1]
chr21:44020233-44021232	19.8873	ENSG00000160213	chr21:44018260-44020687	-1	-46	protein_coding	Cystatin-B (Stefin-B)(Liver thiol proteinase inhibitor)(CPI-B) [Source:UniProtKB/Swiss-Prot;Acc:P04080]
chr3:19963068-19964067	19.8769	ENSG00000163576	chr3:19895968-19963505	-1	-62	protein_coding	EF-hand domain-containing family member B [Source:UniProtKB/Swiss-Prot;Acc:Q8N7U6]
chr2:27504606-27505605	19.8723	ENSG00000115216	chr2:27504161-27518630	1	944	protein_coding	Nuclear receptor-binding protein [Source:UniProtKB/Swiss-Prot;Acc:Q9UHY1]
chr4:157093930-157094929	19.8721	ENSG00000151792	chr4:157064728-157094498	-1	68	protein_coding	Cathepsin O Precursor (EC 3.4.22.42) [Source:UniProtKB/Swiss-Prot;Acc:P43234]
chr12:42486082-42487081	19.8568	ENSG00000151239	chr12:42473795-42486445	-1	-136	protein_coding	Twinfilin-1 (Protein A6)(Protein tyrosine kinase 9) [Source:UniProtKB/Swiss-Prot;Acc:Q12792]
chr21:26463487-26464486	19.8527	ENSG00000142192	chr21:26174733-26465003	-1	1016	protein_coding	Amyloid beta A4 protein Precursor (Alzheimer disease amyloid protein)(ABPP)(APPI)(APP)(PreA4)(Cerebral vascular amyloid peptide)(CVAP)(Protease nexin-II)(PN-II) [Contains Soluble APP-alpha(S-APP-alpha);Soluble APP-beta(S-APP-beta);C99;Beta-amyloid protein 42(Beta-APP42);Beta-amyloid protein 40(Beta-APP40);C83;P3(42);P3(40);Gamma-secretase C-terminal fragment 59(Gamma-CTF(59))(Amyloid intracellula…
chr17:60345916-60346915	19.8446	ENSG00000176809	chr17:60280944-60360856	-1	14440	protein_coding	Leucine-rich repeat-containing protein 37A3 Precursor [Source:UniProtKB/Swiss-Prot;Acc:O60309]
chr11:35640742-35641741	19.8303	ENSG00000166326	chr11:35640929-35786333	1	312	protein_coding	Tripartite motif-containing protein 44 (Protein DIPB) [Source:UniProtKB/Swiss-Prot;Acc:Q96DX7]
chr7:39629559-39630558	19.81	ENSG00000006451	chr7:39629687-39714240	1	372	protein_coding	Ras-related protein Ral-A Precursor [Source:UniProtKB/Swiss-Prot;Acc:P11233]
chr2:196230013-196231012	19.7971	ENSG00000196950	chr2:196229716-196310671	1	796	protein_coding	Zinc transporter ZIP10 Precursor (Zrt- and Irt-like protein 10)(ZIP-10)(Solute carrier family 39 member 10) [Source:UniProtKB/Swiss-Prot;Acc:Q9ULF5]
chr12:122414310-122415309	19.7932	ENSG00000139697	chr12:122346408-122400941	-1	-13868	protein_coding	Protein strawberry notch homolog 1 (Monocyte protein 3)(MOP-3) [Source:UniProtKB/Swiss-Prot;Acc:A3KN83]
chr11:67031352-67032351	19.7918	ENSG00000167797	chr11:67030545-67032678	-1	826	protein_coding	Cyclin-dependent kinase 2-associated protein 2 (CDK2-associated protein 2)(DOC-1-related protein)(DOC-1R) [Source:UniProtKB/Swiss-Prot;Acc:O75956]
chr14:101500524-101501523	19.7862	ENSG00000197102	chr14:101500734-101586888	1	290	protein_coding	Cytoplasmic dynein 1 heavy chain 1 (Cytoplasmic dynein heavy chain 1)(Dynein heavy chain, cytosolic) [Source:UniProtKB/Swiss-Prot;Acc:Q14204]
chr17:17525832-17526831	19.7806	ENSG00000108557	chr17:17525512-17655492	1	820	protein_coding	Retinoic acid-induced protein 1 [Source:UniProtKB/Swiss-Prot;Acc:Q7Z5J4]
chr16:21518502-21519501	19.7781	ENSG00000197006	chr16:21518357-21576292	1	644	protein_coding	Methyltransferase-like protein 9 Precursor (DORA reverse strand protein)(DREV)(DREV1) [Source:UniProtKB/Swiss-Prot;Acc:Q9H1A3]
chr3:129851415-129852414	19.7723	ENSG00000163902	chr3:129821503-129852409	-1	494	protein_coding	Dolichyl-diphosphooligosaccharide--protein glycosyltransferase subunit 1 Precursor (EC 2.4.1.119)(Dolichyl-diphosphooligosaccharide--protein glycosyltransferase 67 kDa subunit)(Ribophorin-1)(Ribophorin I)(RPN-I) [Source:UniProtKB/Swiss-Prot;Acc:P04843]
chr1:28568670-28569669	19.7489	ENSG00000204138	chr1:28568680-28699468	1	490	protein_coding	Phosphatase and actin regulator 4 [Source:UniProtKB/Swiss-Prot;Acc:Q8IZ21]
chr11:73149038-73150037	19.7461	ENSG00000175582	chr11:73064342-73149849	-1	312	protein_coding	Ras-related protein Rab-6A (Rab-6) [Source:UniProtKB/Swiss-Prot;Acc:P20340]
chr13:49595649-49596648	19.7365	ENSG00000214359	chr13:49571540-49571985	1	24608	pseudogene	NA
chr19:458051-459050	19.7344	ENSG00000141933	chr19:458497-470653	1	54	protein_coding	Tubulin polyglutamylase complex subunit 1 (PGs1) [Source:UniProtKB/Swiss-Prot;Acc:Q6ZTW0]
chr17:7195738-7196737	19.7339	ENSG00000213859	chr17:7195932-7198982	1	306	protein_coding	BTB/POZ domain-containing protein KCTD11 [Source:UniProtKB/Swiss-Prot;Acc:Q693B1]
chr6:90119135-90120134	19.7289	ENSG00000198833	chr6:90093066-90119338	-1	-296	protein_coding	Ubiquitin-conjugating enzyme E2 J1 (EC 6.3.2.19)(Non-canonical ubiquitin-conjugating enzyme 1)(NCUBE1)(Yeast ubiquitin-conjugating enzyme UBC6 homolog E)(HSUBC6e) [Source:UniProtKB/Swiss-Prot;Acc:Q9Y385]
chr7:148027432-148028431	19.7228	ENSG00000055130	chr7:148025939-148129134	1	1992	protein_coding	Cullin-1 (CUL-1) [Source:UniProtKB/Swiss-Prot;Acc:Q13616]
chr10:27188972-27189971	19.7178	ENSG00000136754	chr10:27075528-27189965	-1	494	protein_coding	Abl interactor 1 (Abelson interactor 1)(Abi-1)(Spectrin SH3 domain-binding protein 1)(Eps8 SH3 domain-binding protein)(Eps8-binding protein)(e3B1)(Nap1-binding protein)(Nap1BP)(Abl-binding protein 4)(AblBP4) [Source:UniProtKB/Swiss-Prot;Acc:Q8IZP0]
chr4:184256222-184257221	19.7124	ENSG00000151718	chr4:184257440-184478924	1	-718	protein_coding	Protein WWC2 (WW domain-containing protein 2)(BH-3-only member B) [Source:UniProtKB/Swiss-Prot;Acc:Q6AWC2]
chr11:34416741-34417740	19.7036	ENSG00000121691	chr11:34417054-34450176	1	186	protein_coding	Catalase (EC 1.11.1.6) [Source:UniProtKB/Swiss-Prot;Acc:P04040]
chr7:142788466-142789465	19.7021	ENSG00000159840	chr7:142788295-142798326	1	670	protein_coding	Zyxin (Zyxin-2) [Source:UniProtKB/Swiss-Prot;Acc:Q15942]
chr16:1464360-1465359	19.6985	ENSG00000103249	chr16:1435346-1465013	-1	154	protein_coding	Chloride channel protein 7 (ClC-7) [Source:UniProtKB/Swiss-Prot;Acc:P51798]
chr6:111242597-111243596	19.6949	ENSG00000155111	chr6:111037874-111243533	-1	436	protein_coding	Cell division cycle 2-like protein kinase 6 (EC 2.7.11.22)(CDC2-related protein kinase 6)(Death-preventing kinase)(Cyclin-dependent kinase 11) [Source:UniProtKB/Swiss-Prot;Acc:Q9BWU1]
chr4:140317351-140318350	19.6687	ENSG00000109381	chr4:140198321-140317822	-1	-28	protein_coding	ETS-related transcription factor Elf-2 (E74-like factor 2)(New ETS-related factor) [Source:UniProtKB/Swiss-Prot;Acc:Q15723]
chr2:62277173-62278172	19.6674	ENSG00000170340	chr2:62276766-62305368	1	906	protein_coding	UDP-GlcNAc:betaGal beta-1,3-N-acetylglucosaminyltransferase 2 (EC 2.4.1.-)(Beta3Gn-T1)(BGnT-1)(Beta-1,3-galactosyltransferase 7)(Beta-1,3-GalTase 7)(Beta3Gal-T7)(b3Gal-T7)(Beta-3-Gx-T7)(UDP-galactose:beta-N-acetylglucosamine beta-1,3-galactosyltransferase 7)(UDP-Gal:beta-GlcNAc beta-1,3-galactosyltransferase 7) [Source:UniProtKB/Swiss-Prot;Acc:Q9NY97]
chr12:92359014-92360013	19.6457	ENSG00000177889	chr12:92326221-92360157	-1	644	protein_coding	Ubiquitin-conjugating enzyme E2 N (EC 6.3.2.19)(Ubiquitin-protein ligase N)(Ubiquitin carrier protein N)(Ubc13)(Bendless-like ubiquitin-conjugating enzyme) [Source:UniProtKB/Swiss-Prot;Acc:P61088]
chr9:124630386-124631385	19.6202	ENSG00000136940	chr9:124620450-124630688	-1	-198	protein_coding	Phosducin-like protein (PHLP) [Source:UniProtKB/Swiss-Prot;Acc:Q13371]
chr11:60953644-60954643	19.6189	ENSG00000167985	chr11:60954173-60970801	1	-30	protein_coding	Protein EMI5 homolog, mitochondrial Precursor [Source:UniProtKB/Swiss-Prot;Acc:Q9NX18]
chr20:34005234-34006233	19.6049	ENSG00000171222	chr20:34004960-34010808	-1	5074	protein_coding	SCAN domain-containing protein 1 [Source:UniProtKB/Swiss-Prot;Acc:P57086]
chr19:24008055-24009054	19.6027	ENSG00000201966	chr19:23979000-23979149	-1	-29406	rRNA	5.8S ribosomal RNA [Source:RFAM;Acc:RF00002]
chr18:16944803-16945802	19.5779	ENSG00000067900	chr18:16783699-16945810	-1	508	protein_coding	Rho-associated protein kinase 1 (EC 2.7.11.1)(Rho-associated, coiled-coil-containing protein kinase 1)(p160 ROCK-1)(p160ROCK)(Renal carcinoma antigen NY-REN-35) [Source:UniProtKB/Swiss-Prot;Acc:Q13464]
chr16:86356914-86357913	19.5758	ENSG00000104731	chr16:86298920-86357056	-1	-358	protein_coding	Kelch domain-containing protein 4 [Source:UniProtKB/Swiss-Prot;Acc:Q8TBB5]
chr2:232036943-232037942	19.5717	ENSG00000115053	chr2:232027706-232037449	-1	6	protein_coding	Nucleolin (Protein C23) [Source:UniProtKB/Swiss-Prot;Acc:P19338]
chr11:62195100-62196099	19.5669	ENSG00000204922	chr11:62195702-62196424	1	-102	protein_coding	Uncharacterized protein C11orf83 Precursor [Source:UniProtKB/Swiss-Prot;Acc:Q6UW78]
chr8:59733733-59734732	19.5628	ENSG00000035681	chr8:59658624-59734940	-1	708	protein_coding	Protein FAN (Factor associated with neutral sphingomyelinase activation)(Factor associated with N-SMase activation) [Source:UniProtKB/Swiss-Prot;Acc:Q92636]
chr16:3272571-3273570	19.5508	ENSG00000006194	chr16:3273488-3281456	1	-418	protein_coding	Zinc finger protein 263 (Zinc finger protein FPM315)(Zinc finger protein with KRAB and SCAN domains 12) [Source:UniProtKB/Swiss-Prot;Acc:O14978]
chr6:83959079-83960078	19.5428	ENSG00000013375	chr6:83935349-83959690	-1	112	protein_coding	Phosphoacetylglucosamine mutase (PAGM)(EC 5.4.2.3)(Acetylglucosamine phosphomutase)(N-acetylglucosamine-phosphate mutase)(Phosphoglucomutase 3) [Source:UniProtKB/Swiss-Prot;Acc:O95394]
chr14:54665237-54666236	19.5408	ENSG00000131981	chr14:54665574-54681874	1	162	protein_coding	Galectin-3 (Galactose-specific lectin 3)(Mac-2 antigen)(IgE-binding protein)(35 kDa lectin)(Carbohydrate-binding protein 35)(CBP 35)(Laminin-binding protein)(Lectin L-29)(L-31)(Galactoside-binding protein)(GALBP) [Source:UniProtKB/Swiss-Prot;Acc:P17931]
chr7:155129653-155130652	19.536	ENSG00000184863	chr7:155129906-155266940	1	246	protein_coding	RNA-binding protein 33 (RNA-binding motif protein 33)(Proline-rich protein 8) [Source:UniProtKB/Swiss-Prot;Acc:Q96EV2]
chr13:43351293-43352292	19.5353	ENSG00000151773	chr13:43309379-43351827	-1	34	protein_coding	Coiled-coil domain-containing protein 122 [Source:UniProtKB/Swiss-Prot;Acc:Q5T0U0]
chr20:39090374-39091373	19.5289	ENSG00000198900	chr20:39090876-39186541	1	-2	protein_coding	DNA topoisomerase 1 (EC 5.99.1.2)(DNA topoisomerase I) [Source:UniProtKB/Swiss-Prot;Acc:P11387]
chr3:49105400-49106399	19.5143	ENSG00000198218	chr3:49042148-49106508	-1	608	protein_coding	Glutamine-rich protein 1 [Source:UniProtKB/Swiss-Prot;Acc:Q2TAL8]
chr15:79079715-79080714	19.5058	ENSG00000140406	chr15:79081028-79083400	1	-814	protein_coding	Mesoderm development candidate 1 [Source:UniProtKB/Swiss-Prot;Acc:Q9H1K6]
chr3:197951126-197952125	19.5034	ENSG00000180370	chr3:197951312-198043749	1	314	protein_coding	Serine/threonine-protein kinase PAK 2 (EC 2.7.11.1)(p21-activated kinase 2)(PAK-2)(Gamma-PAK)(PAK65)(S6/H4 kinase)(p58) [Contains PAK-2p27(p27);PAK-2p34(p34)(C-t-PAK2)] [Source:UniProtKB/Swiss-Prot;Acc:Q13177]
chr2:187162315-187163314	19.5002	ENSG00000138448	chr2:187163045-187253872	1	-230	protein_coding	Integrin alpha-V Precursor (Vitronectin receptor subunit alpha)(CD51 antigen) [Contains Integrin alpha-V heavy chain;Integrin alpha-V light chain] [Source:UniProtKB/Swiss-Prot;Acc:P06756]
chr16:74238764-74239763	19.4975	ENSG00000166848	chr16:74239185-74248829	1	78	protein_coding	Telomeric repeat-binding factor 2-interacting protein 1 (TRF2-interacting telomeric protein Rap1)(hRap1) [Source:UniProtKB/Swiss-Prot;Acc:Q9NYB0]
chr15:54997783-54998782	19.493	ENSG00000140262	chr15:54998125-55368004	1	158	protein_coding	Transcription factor 12 (Transcription factor HTF-4)(E-box-binding protein)(DNA-binding protein HTF4) [Source:UniProtKB/Swiss-Prot;Acc:Q99081]
chr13:95126847-95127846	19.4908	ENSG00000102580	chr13:95127394-95241598	1	-48	protein_coding	DnaJ homolog subfamily C member 3 Precursor (Interferon-induced, double-stranded RNA-activated protein kinase inhibitor)(Protein kinase inhibitor of 58 kDa)(Protein kinase inhibitor p58) [Source:UniProtKB/Swiss-Prot;Acc:Q13217]
chr14:34585000-34585999	19.4821	ENSG00000151327	chr14:34583864-34622340	1	1636	protein_coding	Protein FAM177A1 [Source:UniProtKB/Swiss-Prot;Acc:Q8N128]
chr8:99375322-99376321	19.4812	ENSG00000104361	chr8:99273563-99375797	-1	-24	protein_coding	NIPA-like protein 2 [Source:UniProtKB/Swiss-Prot;Acc:Q9H841]
chr22:27525312-27526311	19.4788	ENSG00000100219	chr22:27520545-27526560	-1	748	protein_coding	X-box-binding protein 1 (XBP-1)(Tax-responsive element-binding protein 5) [Source:UniProtKB/Swiss-Prot;Acc:P17861]
chr14:49157367-49158366	19.4742	ENSG00000168282	chr14:49157239-49159948	1	628	protein_coding	Alpha-1,6-mannosyl-glycoprotein 2-beta-N-acetylglucosaminyltransferase (EC 2.4.1.143)(Mannoside acetylglucosaminyltransferase 2)(N-glycosyl-oligosaccharide-glycoprotein N-acetylglucosaminyltransferase II)(Beta-1,2-N-acetylglucosaminyltransferase II)(GlcNAc-T II)(GNT-II) [Source:UniProtKB/Swiss-Prot;Acc:Q10469]
chr6:139735800-139736799	19.4606	ENSG00000164442	chr6:139735089-139737478	-1	1178	protein_coding	Cbp/p300-interacting transactivator 2 (MSG-related protein 1)(MRG-1)(P35srj) [Source:UniProtKB/Swiss-Prot;Acc:Q99967]
chr9:130354546-130355545	19.4531	ENSG00000197694	chr9:130354687-130435762	1	358	protein_coding	Spectrin alpha chain, brain (Spectrin, non-erythroid alpha chain)(Alpha-II spectrin)(Fodrin alpha chain) [Source:UniProtKB/Swiss-Prot;Acc:Q13813]
chr19:24008124-24009123	19.4521	ENSG00000201966	chr19:23979000-23979149	-1	-29474	rRNA	5.8S ribosomal RNA [Source:RFAM;Acc:RF00002]
chr9:20673875-20674874	19.442	ENSG00000188352	chr9:20648308-20985954	1	26066	protein_coding	Uncharacterized protein KIAA1797 [Source:UniProtKB/Swiss-Prot;Acc:Q5VW36]
chr16:31098260-31099259	19.4407	ENSG00000089280	chr16:31098954-31110598	1	-194	protein_coding	RNA-binding protein FUS (Oncogene FUS)(Oncogene TLS)(Translocated in liposarcoma protein)(POMp75)(75 kDa DNA-pairing protein) [Source:UniProtKB/Swiss-Prot;Acc:P35637]
chr17:55324915-55325914	19.4349	ENSG00000108443	chr17:55325225-55382564	1	190	protein_coding	Ribosomal protein S6 kinase beta-1 (EC 2.7.11.1)(Ribosomal protein S6 kinase I)(S6K1)(S6K)(70 kDa ribosomal protein S6 kinase 1)(p70 S6 kinase alpha)(p70(S6K)-alpha)(p70-S6K)(P70S6K)(p70-alpha) [Source:UniProtKB/Swiss-Prot;Acc:P23443]
chr9:73714846-73715845	19.431	ENSG00000107362	chr9:73667188-73715968	-1	622	protein_coding	Abhydrolase domain-containing protein FAM108B1 Precursor (EC 3.-.-.-) [Source:UniProtKB/Swiss-Prot;Acc:Q5VST6]
chr5:133734582-133735581	19.4307	ENSG00000119048	chr5:133734769-133755698	1	312	protein_coding	Ubiquitin-conjugating enzyme E2 B (EC 6.3.2.19)(Ubiquitin-protein ligase B)(Ubiquitin carrier protein B)(HR6B)(hHR6B)(E2-17 kDa) [Source:UniProtKB/Swiss-Prot;Acc:P63146]
chr5:98291463-98292462	19.4296	ENSG00000153922	chr5:98218819-98290138	-1	-1824	protein_coding	Chromodomain-helicase-DNA-binding protein 1 (CHD-1)(EC 3.6.1.-)(ATP-dependent helicase CHD1) [Source:UniProtKB/Swiss-Prot;Acc:O14646]
chr16:30793680-30794679	19.4151	ENSG00000150281	chr16:30811875-30822381	1	-17696	protein_coding	Cardiotrophin-1 (CT-1) [Source:UniProtKB/Swiss-Prot;Acc:Q16619]
chr17:25729837-25730836	19.4134	ENSG00000108582	chr17:25730110-25819825	1	226	protein_coding	Carboxypeptidase D Precursor (EC 3.4.17.22)(Metallocarboxypeptidase D)(gp180) [Source:UniProtKB/Swiss-Prot;Acc:O75976]
chr5:65256913-65257912	19.4131	ENSG00000112851	chr5:65258158-65412606	1	-746	protein_coding	Protein LAP2 (Erbb2-interacting protein)(Erbin)(Densin-180-like protein) [Source:UniProtKB/Swiss-Prot;Acc:Q96RT1]
chr14:101500505-101501504	19.4107	ENSG00000197102	chr14:101500734-101586888	1	270	protein_coding	Cytoplasmic dynein 1 heavy chain 1 (Cytoplasmic dynein heavy chain 1)(Dynein heavy chain, cytosolic) [Source:UniProtKB/Swiss-Prot;Acc:Q14204]
chr14:34412129-34413128	19.4085	ENSG00000198604	chr14:34291689-34414604	-1	1976	protein_coding	Bromodomain adjacent to zinc finger domain protein 1A (ATP-utilizing chromatin assembly and remodeling factor 1)(hACF1)(ATP-dependent chromatin-remodeling protein)(Williams syndrome transcription factor-related chromatin-remodeling factor 180)(WCRF180)(hWALp1)(CHRAC subunit ACF1) [Source:UniProtKB/Swiss-Prot;Acc:Q9NRL2]
chr19:63583459-63584458	19.4068	ENSG00000083845	chr19:63590448-63597982	1	-6490	protein_coding	40S ribosomal protein S5 [Source:UniProtKB/Swiss-Prot;Acc:P46782]
chr12:13044816-13045815	19.4024	ENSG00000013583	chr12:13019070-13044488	-1	-828	protein_coding	Heme-binding protein 1 (p22HBP) [Source:UniProtKB/Swiss-Prot;Acc:Q9NRV9]
chr15:72694023-72695022	19.3983	ENSG00000179335	chr15:72687766-72709595	1	6756	protein_coding	Dual specificity protein kinase CLK3 (EC 2.7.12.1)(CDC-like kinase 3) [Source:UniProtKB/Swiss-Prot;Acc:P49761]
chr6:17708073-17709072	19.3961	ENSG00000137414	chr6:17708565-17719928	1	8	protein_coding	Protein FAM8A1 (Autosomal highly conserved protein) [Source:UniProtKB/Swiss-Prot;Acc:Q9UBU6]
chr10:45542067-45543066	19.3926	ENSG00000172661	chr10:45542673-45608418	1	-106	protein_coding	Protein FAM21C [Source:UniProtKB/Swiss-Prot;Acc:Q9Y4E1]
chr22:28608905-28609904	19.3895	ENSG00000100330	chr22:28609158-28756855	1	246	protein_coding	Myotubularin-related protein 3 (EC 3.1.3.48)(FYVE domain-containing dual specificity protein phosphatase 1)(FYVE-DSP1)(Zinc finger FYVE domain-containing protein 10) [Source:UniProtKB/Swiss-Prot;Acc:Q13615]
chr19:23248228-23249227	19.379	ENSG00000213971	chr19:23234603-23237276	-1	-11452	protein_coding	cDNA FLJ32177 fis, clone PLACE6001294HCG2000535 ; [Source:UniProtKB/TrEMBL;Acc:Q96ML8]
chr5:75734521-75735520	19.3761	ENSG00000205518	chr5:75734628-75734972	-1	-48	protein_coding	Putative uncharacterized protein ENSP00000369835 Fragment [Source:UniProtKB/TrEMBL;Acc:A6NCW9]
chr7:55606490-55607489	19.3739	ENSG00000154978	chr7:55505801-55607694	-1	704	protein_coding	EGFR-coamplified and overexpressed protein (ECOP), mRNA [Source:RefSeq DNA;Acc:NM_030796]
chr3:67786840-67787839	19.3732	ENSG00000172340	chr3:67507835-67787728	-1	388	protein_coding	Succinyl-CoA ligase [GDP-forming] subunit beta, mitochondrial Precursor (EC 6.2.1.4)(GTP-specific succinyl-CoA synthetase subunit beta)(Succinyl-CoA synthetase beta-G chain)(SCS-betaG) [Source:UniProtKB/Swiss-Prot;Acc:Q96I99]
chr12:122414717-122415716	19.3599	ENSG00000139697	chr12:122346408-122400941	-1	-14276	protein_coding	Protein strawberry notch homolog 1 (Monocyte protein 3)(MOP-3) [Source:UniProtKB/Swiss-Prot;Acc:A3KN83]
chr11:72202785-72203784	19.3332	ENSG00000168010	chr11:72203099-72218326	1	186	protein_coding	Autophagy-related protein 16-2 (APG16-like 2)(WD repeat-containing protein 80) [Source:UniProtKB/Swiss-Prot;Acc:Q8NAA4]
chr12:48046836-48047835	19.3323	ENSG00000123352	chr12:48046955-48207474	1	380	protein_coding	Spermatogenesis-associated serine-rich protein 2 (Serine-rich spermatocytes and round spermatid 59 kDa protein)(P59SCR.) [Source:UniProtKB/Swiss-Prot;Acc:Q86XZ4]
chr7:98934989-98935988	19.3186	ENSG00000160908	chr7:98928806-98935840	-1	352	protein_coding	Zinc finger protein 394 (Zinc finger protein with KRAB and SCAN domains 14) [Source:UniProtKB/Swiss-Prot;Acc:Q53GI3]
chr6:108688027-108689026	19.3185	ENSG00000112335	chr6:108639411-108689156	-1	630	protein_coding	Sorting nexin-3 (Protein SDP3) [Source:UniProtKB/Swiss-Prot;Acc:O60493]
chr19:45618456-45619455	19.2994	ENSG00000197019	chr19:45620251-45623721	-1	4766	protein_coding	SERTA domain-containing protein 1 (Transcriptional regulator interacting with the PHD-bromodomain 1)(TRIP-Br1)(CDK4-binding protein p34SEI1)(SEI-1) [Source:UniProtKB/Swiss-Prot;Acc:Q9UHV2]
chr4:157093782-157094781	19.2961	ENSG00000151792	chr4:157064728-157094498	-1	216	protein_coding	Cathepsin O Precursor (EC 3.4.22.42) [Source:UniProtKB/Swiss-Prot;Acc:P43234]
chr17:76883259-76884258	19.2916	ENSG00000157637	chr17:76833396-76883691	-1	-68	protein_coding	Putative sodium-coupled neutral amino acid transporter 10 [Source:UniProtKB/Swiss-Prot;Acc:Q9HBR0]
chr11:119711844-119712843	19.2856	ENSG00000196914	chr11:119713156-119865855	1	-812	protein_coding	Rho guanine nucleotide exchange factor 12 (Leukemia-associated RhoGEF) [Source:UniProtKB/Swiss-Prot;Acc:Q9NZN5]
chr7:4781145-4782144	19.2838	ENSG00000164917	chr7:4781790-4797925	1	-146	protein_coding	Uncharacterized protein KIAA0415 [Source:UniProtKB/Swiss-Prot;Acc:O43299]
chr17:25729822-25730821	19.2743	ENSG00000108582	chr17:25730110-25819825	1	212	protein_coding	Carboxypeptidase D Precursor (EC 3.4.17.22)(Metallocarboxypeptidase D)(gp180) [Source:UniProtKB/Swiss-Prot;Acc:O75976]
chr5:138920849-138921848	19.2715	ENSG00000131508	chr5:138920935-138988200	1	414	protein_coding	Ubiquitin-conjugating enzyme E2 D2 (EC 6.3.2.19)(Ubiquitin-protein ligase D2)(Ubiquitin carrier protein D2)(Ubiquitin-conjugating enzyme E2-17 kDa 2)(E2(17)KB 2) [Source:UniProtKB/Swiss-Prot;Acc:P62837]
chr2:136216173-136217172	19.2657	ENSG00000144224	chr2:136215659-136259103	1	1014	protein_coding	UBX domain-containing protein 4 (UBX domain-containing protein 2)(Erasin) [Source:UniProtKB/Swiss-Prot;Acc:Q92575]
chr14:89932565-89933564	19.2611	ENSG00000198668	chr14:89933126-89944363	1	-62	protein_coding	Calmodulin (CaM) [Source:UniProtKB/Swiss-Prot;Acc:P62158]
chr5:78845267-78846266	19.2586	ENSG00000152413	chr5:78704215-78845796	-1	30	protein_coding	Homer protein homolog 1 [Source:UniProtKB/Swiss-Prot;Acc:Q86YM7]
chr3:123765017-123766016	19.256	ENSG00000163840	chr3:123765875-123776734	1	-358	protein_coding	Protein deltex-3-like (B-lymphoma- and BAL-associated protein)(Rhysin-2)(Rhysin2) [Source:UniProtKB/Swiss-Prot;Acc:Q8TDB6]
chr10:103805267-103806266	19.2509	ENSG00000120029	chr10:103595346-103805940	-1	174	protein_coding	UPF0668 protein C10orf76 [Source:UniProtKB/Swiss-Prot;Acc:Q5T2E6]
chr5:96023017-96024016	19.2356	ENSG00000153113	chr5:96023533-96136143	1	-16	protein_coding	Calpastatin (Calpain inhibitor)(Sperm BS-17 component) [Source:UniProtKB/Swiss-Prot;Acc:P20810]
chr1:55453333-55454332	19.2352	ENSG00000162402	chr1:55304629-55453374	-1	-458	protein_coding	Ubiquitin carboxyl-terminal hydrolase 24 (EC 3.1.2.15)(Ubiquitin thioesterase 24)(Ubiquitin-specific-processing protease 24)(Deubiquitinating enzyme 24) [Source:UniProtKB/Swiss-Prot;Acc:Q9UPU5]
chr13:98650751-98651750	19.2348	ENSG00000134882	chr13:98651029-98836682	1	222	protein_coding	Ubiquitin-associated domain-containing protein 2 Precursor (Phosphoglycerate dehydrogenase-like protein 1) [Source:UniProtKB/Swiss-Prot;Acc:Q8NBM4]
chr12:52004650-52005649	19.2334	ENSG00000094914	chr12:51987508-52001648	-1	-3502	protein_coding	Aladin (Adracalin) [Source:UniProtKB/Swiss-Prot;Acc:Q9NRG9]
chr16:46976446-46977445	19.2305	ENSG00000196470	chr16:46951943-46976730	-1	-216	protein_coding	E3 ubiquitin-protein ligase SIAH1 (EC 6.3.2.-)(Seven in absentia homolog 1)(Siah-1)(Siah-1a) [Source:UniProtKB/Swiss-Prot;Acc:Q8IUQ4]
chr2:191454124-191455123	19.2226	ENSG00000115419	chr2:191453842-191538517	1	782	protein_coding	Glutaminase kidney isoform, mitochondrial Precursor (GLS)(EC 3.5.1.2)(L-glutamine amidohydrolase)(K-glutaminase) [Source:UniProtKB/Swiss-Prot;Acc:O94925]
chr12:70342866-70343865	19.2146	ENSG00000133858	chr12:70289651-70344016	-1	650	protein_coding	Zinc finger C3H1 domain-containing protein (Coiled-coil domain-containing protein 131)(Proline/serine-rich coiled-coil protein 2) [Source:UniProtKB/Swiss-Prot;Acc:O60293]
chr6:119078896-119079895	19.2087	ENSG00000111860	chr6:118892932-119137924	-1	58528	protein_coding	Coiled-coil domain-containing protein C6orf204 (Serologically defined breast cancer antigen NY-BR-15) [Source:UniProtKB/Swiss-Prot;Acc:Q5SZL2]
chr5:270838-271837	19.2046	ENSG00000164366	chr5:257875-271297	-1	-40	protein_coding	Coiled-coil domain-containing protein 127 [Source:UniProtKB/Swiss-Prot;Acc:Q96BQ5]
chr10:33286209-33287208	19.2031	ENSG00000150093	chr10:33229326-33287204	-1	496	protein_coding	Integrin beta-1 Precursor (Fibronectin receptor subunit beta)(Integrin VLA-4 subunit beta)(CD29 antigen) [Source:UniProtKB/Swiss-Prot;Acc:P05556]
chr3:184453884-184454883	19.1764	ENSG00000176597	chr3:184453726-184473872	1	658	protein_coding	UDP-GlcNAc:betaGal beta-1,3-N-acetylglucosaminyltransferase 5 (Beta-1,3-N-acetylglucosaminyltransferase-5)(Beta3Gn-T5)(BGnT-5)(EC 2.4.1.-)(Lactotriaosylceramide synthase)(Lc(3)Cer synthase)(Lc3 synthase) [Source:UniProtKB/Swiss-Prot;Acc:Q9BYG0]
chr7:148454063-148455062	19.1756	ENSG00000204947	chr7:148430813-148454311	-1	-252	protein_coding	Zinc finger protein 425 [Source:UniProtKB/Swiss-Prot;Acc:Q6IV72]
chr2:203207658-203208657	19.1729	ENSG00000138439	chr2:203208454-203342725	1	-296	protein_coding	Protein FAM117B (Amyotrophic lateral sclerosis 2 chromosomal region candidate gene 13 protein) [Source:UniProtKB/Swiss-Prot;Acc:Q6P1L5]
chr11:22603446-22604445	19.1715	ENSG00000183161	chr11:22602808-22603932	-1	-14	protein_coding	Fanconi anemia group F protein (Protein FACF) [Source:UniProtKB/Swiss-Prot;Acc:Q9NPI8]
chr12:108917752-108918751	19.1625	ENSG00000139436	chr12:108851992-108918483	-1	232	protein_coding	ARF GTPase-activating protein GIT2 (G protein-coupled receptor kinase-interactor 2)(GRK-interacting protein 2)(Cool-interacting tyrosine-phosphorylated protein 2)(CAT2)(CAT-2) [Source:UniProtKB/Swiss-Prot;Acc:Q14161]
chr3:88190147-88191146	19.1514	ENSG00000163320	chr3:88183798-88190836	-1	190	protein_coding	CGG triplet repeat-binding protein 1 (CGG-binding protein 1)(p20-CGGBP DNA-binding protein)(20 kDa CGG-binding protein) [Source:UniProtKB/Swiss-Prot;Acc:Q9UFW8]
chr17:63755247-63756246	19.1497	ENSG00000196704	chr17:63755740-63776634	1	6	protein_coding	Archaemetzincin-2 (EC 3.-.-.-)(Archeobacterial metalloproteinase-like protein 2) [Source:UniProtKB/Swiss-Prot;Acc:Q86W34]
chr16:4405909-4406908	19.1353	ENSG00000103426	chr16:4344546-4406572	-1	164	protein_coding	Coronin-7 (Crn7)(70 kDa WD repeat tumor rejection antigen homolog) [Source:UniProtKB/Swiss-Prot;Acc:P57737]
chr15:23234691-23235690	19.1266	ENSG00000114062	chr15:23133489-23235221	-1	30	protein_coding	Ubiquitin-protein ligase E3A (EC 6.3.2.-)(E6AP ubiquitin-protein ligase)(Oncogenic protein-associated protein E6-AP)(Human papillomavirus E6-associated protein)(Renal carcinoma antigen NY-REN-54) [Source:UniProtKB/Swiss-Prot;Acc:Q05086]
chr7:37454303-37455302	19.1263	ENSG00000155849	chr7:36860486-37455036	-1	234	protein_coding	Engulfment and cell motility protein 1 (CED-12 homolog) [Source:UniProtKB/Swiss-Prot;Acc:Q92556]
chr19:8803455-8804454	19.1013	ENSG00000167785	chr19:8781382-8794565	-1	-9390	protein_coding	Zinc finger protein 558 [Source:UniProtKB/Swiss-Prot;Acc:Q96NG5]
chr19:55123704-55124703	19.0907	ENSG00000169136	chr19:55124272-55129003	1	-68	protein_coding	Cyclic AMP-dependent transcription factor ATF-5 (Activating transcription factor 5)(Transcription factor ATFx) [Source:UniProtKB/Swiss-Prot;Acc:Q9Y2D1]
chr20:32567449-32568448	19.0822	ENSG00000125971	chr20:32567865-32592422	1	84	protein_coding	Dynein light chain roadblock-type 1 (Dynein light chain 2A, cytoplasmic)(Dynein-associated protein Km23)(Roadblock domain-containing protein 1)(Bithoraxoid-like protein)(BLP) [Source:UniProtKB/Swiss-Prot;Acc:Q9NP97]
chr12:104025133-104026132	19.0804	ENSG00000136051	chr12:104025622-104087034	1	10	protein_coding	UPF0681 protein KIAA1033 [Source:UniProtKB/Swiss-Prot;Acc:Q2M389]
chr6:160067992-160068991	19.0717	ENSG00000146457	chr6:160068142-160097339	1	350	protein_coding	Pre-mRNA-splicing regulator WTAP (Wilms tumor 1-associating protein)(WT1-associated protein)(Female-lethal(2)D homolog)(hFL(2)D) [Source:UniProtKB/Swiss-Prot;Acc:Q15007]
chr8:59733719-59734718	19.063	ENSG00000035681	chr8:59658624-59734940	-1	722	protein_coding	Protein FAN (Factor associated with neutral sphingomyelinase activation)(Factor associated with N-SMase activation) [Source:UniProtKB/Swiss-Prot;Acc:Q92636]
chr4:54624590-54625589	19.0611	ENSG00000109220	chr4:54570720-54625545	-1	456	protein_coding	Cysteine-rich hydrophobic domain 2 protein (BrX-like translocated in leukemia) [Source:UniProtKB/Swiss-Prot;Acc:Q9UKJ5]
chr7:148392839-148393838	19.059	ENSG00000216832	chr7:148381986-148382198	1	11352	processed_pseudogene	NA
chr5:72147468-72148467	19.0443	ENSG00000083312	chr5:72148171-72248316	1	-204	protein_coding	Transportin-1 (Importin beta-2)(Karyopherin beta-2)(M9 region interaction protein)(MIP) [Source:UniProtKB/Swiss-Prot;Acc:Q92973]
chr10:105117407-105118406	19.0435	ENSG00000148835	chr10:105117714-105138808	1	192	protein_coding	Transcription initiation factor TFIID subunit 5 (Transcription initiation factor TFIID 100 kDa subunit)(TAF(II)100)(TAFII-100)(TAFII100) [Source:UniProtKB/Swiss-Prot;Acc:Q15542]
chr5:32621090-32622089	19.0359	ENSG00000113387	chr5:32621434-32637819	1	156	protein_coding	Activated RNA polymerase II transcriptional coactivator p15 (SUB1 homolog)(Positive cofactor 4)(PC4)(p14) [Source:UniProtKB/Swiss-Prot;Acc:P53999]
chr17:53419862-53420861	19.0356	ENSG00000136451	chr17:53403909-53420614	-1	252	protein_coding	Vascular endothelial zinc finger 1 (Zinc finger protein 161)(Putative transcription factor DB1) [Source:UniProtKB/Swiss-Prot;Acc:Q14119]
chr21:39099415-39100414	19.0319	ENSG00000157557	chr21:39099101-39118749	1	814	protein_coding	Protein C-ets-2 [Source:UniProtKB/Swiss-Prot;Acc:P15036]
chr2:114364402-114365401	19.0307	ENSG00000115091	chr2:114364007-114432635	1	894	protein_coding	Actin-related protein 3 (Actin-like protein 3) [Source:UniProtKB/Swiss-Prot;Acc:P61158]
chr12:108917655-108918654	19.0297	ENSG00000139436	chr12:108851992-108918483	-1	328	protein_coding	ARF GTPase-activating protein GIT2 (G protein-coupled receptor kinase-interactor 2)(GRK-interacting protein 2)(Cool-interacting tyrosine-phosphorylated protein 2)(CAT2)(CAT-2) [Source:UniProtKB/Swiss-Prot;Acc:Q14161]
chr4:2440063-2441062	19.0265	ENSG00000063978	chr4:2440605-2487382	1	-42	protein_coding	RING finger protein 4 [Source:UniProtKB/Swiss-Prot;Acc:P78317]
chr2:96294446-96295445	19.026	ENSG00000135956	chr2:96280041-96295459	-1	514	protein_coding	Transmembrane protein 127 [Source:UniProtKB/Swiss-Prot;Acc:O75204]
chr6:109522500-109523499	19.0191	ENSG00000183137	chr6:109523049-109591806	1	-50	protein_coding	Uncharacterized protein C6orf182 [Source:UniProtKB/Swiss-Prot;Acc:Q8IYX8]
chr2:11401043-11402042	19.0052	ENSG00000134318	chr2:11237338-11402162	-1	620	protein_coding	Rho-associated protein kinase 2 (EC 2.7.11.1)(Rho-associated, coiled-coil-containing protein kinase 2)(p164 ROCK-2)(Rho kinase 2) [Source:UniProtKB/Swiss-Prot;Acc:O75116]
chr14:49428738-49429737	19.0047	ENSG00000165527	chr14:49429486-49433522	1	-248	protein_coding	ADP-ribosylation factor 6 [Source:UniProtKB/Swiss-Prot;Acc:P62330]
chr7:66404477-66405476	18.9994	ENSG00000106610	chr7:66405094-66422817	1	-118	protein_coding	STAG3-like protein 4 (Stromal antigen 3-like protein 4) [Source:UniProtKB/Swiss-Prot;Acc:Q8TBR4]
chr14:103098244-103099243	18.9927	ENSG00000166170	chr14:103092642-103098904	-1	160	protein_coding	BAG family molecular chaperone regulator 5 (BAG-5)(Bcl-2-associated athanogene 5) [Source:UniProtKB/Swiss-Prot;Acc:Q9UL15]
chr12:43895695-43896694	18.9915	ENSG00000177119	chr12:43896170-44112391	1	24	protein_coding	Anoctamin-6 (Transmembrane protein 16F) [Source:UniProtKB/Swiss-Prot;Acc:Q4KMQ2]
chr9:132444129-132445128	18.9526	ENSG00000107164	chr9:132444781-132503560	1	-152	protein_coding	Far upstream element-binding protein 3 (FUSE-binding protein 3) [Source:UniProtKB/Swiss-Prot;Acc:Q96I24]
chr7:114349056-114350055	18.9472	ENSG00000135272	chr7:114349445-114446501	1	110	protein_coding	MyoD family inhibitor domain-containing protein (I-mfa domain-containing protein)(HIC) [Source:UniProtKB/Swiss-Prot;Acc:Q9P1T7]
chr3:57557167-57558166	18.9374	ENSG00000168374	chr3:57532132-57558118	-1	452	protein_coding	ADP-ribosylation factor 4 [Source:UniProtKB/Swiss-Prot;Acc:P18085]
chr17:77843235-77844234	18.9333	ENSG00000141551	chr17:77795535-77824862	-1	-18872	protein_coding	Casein kinase I isoform delta (CKI-delta)(CKId)(EC 2.7.11.1) [Source:UniProtKB/Swiss-Prot;Acc:P48730]
chr9:132444336-132445335	18.9283	ENSG00000107164	chr9:132444781-132503560	1	54	protein_coding	Far upstream element-binding protein 3 (FUSE-binding protein 3) [Source:UniProtKB/Swiss-Prot;Acc:Q96I24]
chr2:191107127-191108126	18.9222	ENSG00000189362	chr2:191077313-191107693	-1	66	protein_coding	Transmembrane protein 194B [Source:UniProtKB/Swiss-Prot;Acc:A6NFY4]
chr2:203811860-203812859	18.9207	ENSG00000119004	chr2:203811419-203878808	1	940	protein_coding	Cytochrome P450 20A1 (EC 1.14.-.-) [Source:UniProtKB/Swiss-Prot;Acc:Q6UW02]
chr4:1980318-1981317	18.914	ENSG00000185049	chr4:1954248-1981635	-1	818	protein_coding	Negative elongation factor A (NELF-A)(Wolf-Hirschhorn syndrome candidate 2 protein) [Source:UniProtKB/Swiss-Prot;Acc:Q9H3P2]
chr21:44020284-44021283	18.9126	ENSG00000160213	chr21:44018260-44020687	-1	-96	protein_coding	Cystatin-B (Stefin-B)(Liver thiol proteinase inhibitor)(CPI-B) [Source:UniProtKB/Swiss-Prot;Acc:P04080]
chr7:37453709-37454708	18.9108	ENSG00000155849	chr7:36860486-37455036	-1	828	protein_coding	Engulfment and cell motility protein 1 (CED-12 homolog) [Source:UniProtKB/Swiss-Prot;Acc:Q92556]
chr5:131773743-131774742	18.9081	ENSG00000197536	chr5:131774227-131839635	1	16	protein_coding	Putative uncharacterized protein LOC441108 [Source:UniProtKB/Swiss-Prot;Acc:Q8N8D9]
chr14:38805524-38806523	18.9004	ENSG00000150527	chr14:38804227-38925907	1	1796	protein_coding	Cutaneous T-cell lymphoma-associated antigen 5 (Protein cTAGE-5)(cTAGE family member 5)(Meningioma-expressed antigen 6/11) [Source:UniProtKB/Swiss-Prot;Acc:O15320]
chr12:102883762-102884761	18.8947	ENSG00000139372	chr12:102883741-102906785	1	520	protein_coding	G/T mismatch-specific thymine DNA glycosylase (EC 3.2.2.-) [Source:UniProtKB/Swiss-Prot;Acc:Q13569]
chr2:58126860-58127859	18.8875	ENSG00000028116	chr2:58127224-58240505	1	136	protein_coding	Serine/threonine-protein kinase VRK2 (EC 2.7.11.1)(Vaccinia-related kinase 2) [Source:UniProtKB/Swiss-Prot;Acc:Q86Y07]
chr1:243093781-243094780	18.8866	ENSG00000153187	chr1:243080225-243094450	-1	170	protein_coding	Heterogeneous nuclear ribonucleoprotein U (hnRNP U)(Scaffold attachment factor A)(SAF-A)(p120)(pp120) [Source:UniProtKB/Swiss-Prot;Acc:Q00839]
chr4:114902398-114903397	18.8821	ENSG00000145349	chr4:114591637-114902177	-1	-720	protein_coding	Calcium/calmodulin-dependent protein kinase type II delta chain (CaM-kinase II delta chain)(CaM kinase II subunit delta)(CaMK-II subunit delta)(EC 2.7.11.17) [Source:UniProtKB/Swiss-Prot;Acc:Q13557]
chr18:9903459-9904458	18.8783	ENSG00000101558	chr18:9903955-9950018	1	4	protein_coding	Vesicle-associated membrane protein-associated protein A (VAMP-associated protein A)(VAMP-A)(VAP-A)(33 kDa Vamp-associated protein)(VAP-33) [Source:UniProtKB/Swiss-Prot;Acc:Q9P0L0]
chr19:12372437-12373436	18.8652	ENSG00000196466	chr19:12361831-12372794	-1	-142	protein_coding	Zinc finger protein 799 (Zinc finger protein 842) [Source:UniProtKB/Swiss-Prot;Acc:Q96GE5]
chr6:111910640-111911639	18.8617	ENSG00000009413	chr6:111726927-111911125	-1	-14	protein_coding	DNA polymerase zeta catalytic subunit (hREV3)(EC 2.7.7.7) [Source:UniProtKB/Swiss-Prot;Acc:O60673]
chr12:61282282-61283281	18.8507	ENSG00000221949	chr12:61282990-61283385	-1	604	protein_coding	Putative uncharacterized protein C12orf61 [Source:UniProtKB/Swiss-Prot;Acc:Q8N7H1]
chr1:47572307-47573306	18.8345	ENSG00000162368	chr1:47572068-47617097	1	738	protein_coding	UMP-CMP kinase (EC 2.7.4.14)(Cytidylate kinase)(Deoxycytidylate kinase)(Cytidine monophosphate kinase)(Uridine monophosphate kinase)(Uridine monophosphate/cytidine monophosphate kinase)(UMP/CMP kinase)(UMP/CMPK) [Source:UniProtKB/Swiss-Prot;Acc:P30085]
chr9:114134382-114135381	18.8266	ENSG00000119314	chr9:114020536-114135768	-1	886	protein_coding	Regulator of differentiation 1 (Rod1) [Source:UniProtKB/Swiss-Prot;Acc:O95758]
chr3:180271655-180272654	18.8231	ENSG00000172667	chr3:180224221-180272278	-1	124	protein_coding	Zinc finger matrin-type protein 3 (Zinc finger protein WIG-1)(p53-activated gene 608 protein) [Source:UniProtKB/Swiss-Prot;Acc:Q9HA38]
chr16:28843427-28844426	18.8134	ENSG00000177548	chr16:28823243-28844033	-1	106	protein_coding	Rab GTPase-binding effector protein 2 (Rabaptin-5beta) [Source:UniProtKB/Swiss-Prot;Acc:Q9H5N1]
chr3:67787394-67788393	18.8107	ENSG00000172340	chr3:67507835-67787728	-1	-166	protein_coding	Succinyl-CoA ligase [GDP-forming] subunit beta, mitochondrial Precursor (EC 6.2.1.4)(GTP-specific succinyl-CoA synthetase subunit beta)(Succinyl-CoA synthetase beta-G chain)(SCS-betaG) [Source:UniProtKB/Swiss-Prot;Acc:Q96I99]
chr10:43235313-43236312	18.8103	ENSG00000221400	chr10:43232708-43232894	-1	-2918	snoRNA	Small nucleolar RNA U3 [Source:RFAM;Acc:RF00012]
chr1:176960928-176961927	18.8094	ENSG00000116191	chr1:176960923-177153766	1	504	protein_coding	Ras-specific guanine nucleotide-releasing factor RalGPS2 (RalA exchange factor RalGPS2)(Ral GEF with PH domain and SH3-binding motif 2) [Source:UniProtKB/Swiss-Prot;Acc:Q86X27]
chr1:210525368-210526367	18.7998	ENSG00000066027	chr1:210525502-210601827	1	366	protein_coding	Serine/threonine-protein phosphatase 2A 56 kDa regulatory subunit alpha isoform (PP2A, B subunit, B' alpha isoform)(PP2A, B subunit, B56 alpha isoform)(PP2A, B subunit, PR61 alpha isoform)(PP2A, B subunit, R5 alpha isoform) [Source:UniProtKB/Swiss-Prot;Acc:Q15172]
chr1:114155512-114156511	18.7991	ENSG00000081019	chr1:114105977-114156593	-1	582	protein_coding	Round spermatid basic protein 1 [Source:UniProtKB/Swiss-Prot;Acc:Q5VWQ0]
chr11:60953105-60954104	18.7989	ENSG00000149532	chr11:60926697-60954021	-1	416	protein_coding	Cleavage and polyadenylation specificity factor subunit 7 (Cleavage and polyadenylation specificity factor 59 kDa subunit)(CPSF 59 kDa subunit)(Pre-mRNA cleavage factor Im 59 kDa subunit) [Source:UniProtKB/Swiss-Prot;Acc:Q8N684]
chr3:49034035-49035034	18.7964	ENSG00000178149	chr3:49027439-49033471	-1	-1064	protein_coding	DALR anticodon-binding domain-containing protein 3 [Source:UniProtKB/Swiss-Prot;Acc:Q5D0E6]
chr4:689051-690050	18.7957	ENSG00000185619	chr4:689573-754428	1	-22	protein_coding	Polycomb group RING finger protein 3 (RING finger protein 3A) [Source:UniProtKB/Swiss-Prot;Acc:Q3KNV8]
chr5:112285219-112286218	18.7903	ENSG00000129625	chr5:112239980-112285930	-1	212	protein_coding	Receptor expression-enhancing protein 5 (Polyposis locus protein 1)(TB2 protein) [Source:UniProtKB/Swiss-Prot;Acc:Q00765]
chr1:89762780-89763779	18.7887	ENSG00000197147	chr1:89763050-89836011	1	230	protein_coding	Leucine-rich repeat-containing protein 8B (T-cell activation leucine repeat-rich protein) [Source:UniProtKB/Swiss-Prot;Acc:Q6P9F7]
chr4:915648-916647	18.7871	ENSG00000178950	chr4:833066-916174	-1	26	protein_coding	Cyclin G-associated kinase (EC 2.7.11.1) [Source:UniProtKB/Swiss-Prot;Acc:O14976]
chr6:26280140-26281139	18.7835	ENSG00000217159	chr6:26272244-26272530	1	8396	pseudogene	NA
chr6:158984777-158985776	18.7764	ENSG00000146425	chr6:158977494-158985759	-1	482	protein_coding	Dynein light chain Tctex-type 1 (T-complex testis-specific protein 1 homolog)(Protein CW-1) [Source:UniProtKB/Swiss-Prot;Acc:P63172]
chr10:70385598-70386597	18.774	ENSG00000165732	chr10:70385898-70414285	1	200	protein_coding	Nucleolar RNA helicase 2 (EC 3.6.1.-)(Nucleolar RNA helicase II)(Nucleolar RNA helicase Gu)(RH II/Gu)(Gu-alpha)(DEAD box protein 21) [Source:UniProtKB/Swiss-Prot;Acc:Q9NR30]
chr17:70777914-70778913	18.7723	ENSG00000125457	chr17:70773908-70778898	-1	484	protein_coding	MIF4G domain containing [Source:RefSeq peptide;Acc:NP_065730]
chr12:109371573-109372572	18.7647	ENSG00000111229	chr12:109357090-109376185	-1	4112	protein_coding	Actin-related protein 2/3 complex subunit 3 (Arp2/3 complex 21 kDa subunit)(p21-ARC) [Source:UniProtKB/Swiss-Prot;Acc:O15145]
chr13:98026259-98027258	18.752	ENSG00000102572	chr13:97900456-98027397	-1	638	protein_coding	Serine/threonine-protein kinase 24 (EC 2.7.11.1)(STE20-like kinase MST3)(MST-3)(Mammalian STE20-like protein kinase 3) [Source:UniProtKB/Swiss-Prot;Acc:Q9Y6E0]
chr4:95591882-95592881	18.7517	ENSG00000163110	chr4:95592061-95808400	1	320	protein_coding	PDZ and LIM domain protein 5 (Enigma homolog)(Enigma-like PDZ and LIM domains protein) [Source:UniProtKB/Swiss-Prot;Acc:Q96HC4]
chr8:142080146-142081145	18.7468	ENSG00000169398	chr8:141737683-142080514	-1	-132	protein_coding	Focal adhesion kinase 1 (FADK 1)(EC 2.7.10.2)(pp125FAK)(Protein-tyrosine kinase 2) [Source:UniProtKB/Swiss-Prot;Acc:Q05397]
chr1:27924850-27925849	18.7302	ENSG00000009780	chr1:27925077-27961062	1	272	protein_coding	Protein FAM76A [Source:UniProtKB/Swiss-Prot;Acc:Q8TAV0]
chr4:95591897-95592896	18.7193	ENSG00000163110	chr4:95592061-95808400	1	336	protein_coding	PDZ and LIM domain protein 5 (Enigma homolog)(Enigma-like PDZ and LIM domains protein) [Source:UniProtKB/Swiss-Prot;Acc:Q96HC4]
chr7:115637220-115638219	18.7142	ENSG00000135269	chr7:115637857-115686071	1	-138	protein_coding	Testin (TESS) [Source:UniProtKB/Swiss-Prot;Acc:Q9UGI8]
chr1:164063391-164064390	18.7129	ENSG00000143179	chr1:164063514-164143959	1	376	protein_coding	Uridine-cytidine kinase 2 (UCK 2)(EC 2.7.1.48)(Uridine monophosphokinase 2)(Cytidine monophosphokinase 2) [Source:UniProtKB/Swiss-Prot;Acc:Q9BZX2]
chr9:33807162-33808161	18.7113	ENSG00000107341	chr9:33807182-33910401	1	480	protein_coding	Ubiquitin-conjugating enzyme E2 R2 (EC 6.3.2.19)(Ubiquitin-protein ligase R2)(Ubiquitin carrier protein R2)(E2-CDC34B) [Source:UniProtKB/Swiss-Prot;Acc:Q712K3]
chr19:52421113-52422112	18.7047	ENSG00000105327	chr19:52415924-52427699	-1	6086	protein_coding	Bcl-2-binding component 3 (p53 up-regulated modulator of apoptosis)(JFY-1) [Source:UniProtKB/Swiss-Prot;Acc:Q9BXH1]
chr3:109291808-109292807	18.7042	ENSG00000196776	chr3:109244631-109292629	-1	322	protein_coding	Leukocyte surface antigen CD47 Precursor (Integrin-associated protein)(IAP)(Antigenic surface determinant protein OA3)(Protein MER6)(CD47 antigen) [Source:UniProtKB/Swiss-Prot;Acc:Q08722]
chr11:45781880-45782879	18.703	ENSG00000181830	chr11:45783217-45791142	1	-838	protein_coding	GDP-fucose transporter 1 (Solute carrier family 35 member C1) [Source:UniProtKB/Swiss-Prot;Acc:Q96A29]
chr2:24435828-24436827	18.6996	ENSG00000198399	chr2:24279237-24437087	-1	760	protein_coding	Intersectin-2 (SH3 domain-containing protein 1B)(SH3P18)(SH3P18-like WASP-associated protein) [Source:UniProtKB/Swiss-Prot;Acc:Q9NZM3]
chr20:4614853-4615852	18.6979	ENSG00000171867	chr20:4614797-4630233	1	556	protein_coding	Major prion protein Precursor (PrP)(PrP27-30)(PrP33-35C)(ASCR)(CD230 antigen) [Source:UniProtKB/Swiss-Prot;Acc:P04156]
chr14:104352875-104353874	18.693	ENSG00000179627	chr14:104340133-104341846	1	13242	pseudogene	zinc finger and BTB domain containing 42 (ZBTB42), mRNA [Source:RefSeq DNA;Acc:NM_001137601]
chr10:14959841-14960840	18.6869	ENSG00000152455	chr10:14960868-14986308	1	-528	protein_coding	Histone-lysine N-methyltransferase SUV39H2 (EC 2.1.1.43)(Suppressor of variegation 3-9 homolog 2)(Su(var)3-9 homolog 2)(Histone H3-K9 methyltransferase 2)(H3-K9-HMTase 2)(Lysine N-methyltransferase 1B) [Source:UniProtKB/Swiss-Prot;Acc:Q9H5I1]
chr10:115429088-115430087	18.6733	ENSG00000165806	chr10:115428925-115480652	1	662	protein_coding	Caspase-7 Precursor (CASP-7)(EC 3.4.22.60)(ICE-like apoptotic protease 3)(ICE-LAP3)(Apoptotic protease Mch-3)(CMH-1) [Contains Caspase-7 subunit p20;Caspase-7 subunit p11] [Source:UniProtKB/Swiss-Prot;Acc:P55210]
chr16:4405580-4406579	18.669	ENSG00000103426	chr16:4344546-4406572	-1	492	protein_coding	Coronin-7 (Crn7)(70 kDa WD repeat tumor rejection antigen homolog) [Source:UniProtKB/Swiss-Prot;Acc:P57737]
chr20:5055316-5056315	18.6666	ENSG00000101290	chr20:5055482-5119985	1	334	protein_coding	Phosphatidate cytidylyltransferase 2 (EC 2.7.7.41)(CDP-diglyceride pyrophosphorylase 2)(CDP-diglyceride synthetase 2)(CDP-diacylglycerol synthase 2)(CDS 2)(CTP:phosphatidate cytidylyltransferase 2)(CDP-DG synthetase 2)(CDP-DAG synthase 2) [Source:UniProtKB/Swiss-Prot;Acc:O95674]
chr8:23370621-23371620	18.6665	ENSG00000197217	chr8:23299386-23371081	-1	-40	protein_coding	Ectonucleoside triphosphate diphosphohydrolase 4 (NTPDase 4)(EC 3.6.1.6)(Uridine-diphosphatase)(UDPase)(Lysosomal apyrase-like protein of 70 kDa) [Source:UniProtKB/Swiss-Prot;Acc:Q9Y227]
chr19:7505452-7506451	18.6636	ENSG00000032444	chr19:7505043-7532652	1	908	protein_coding	Neuropathy target esterase (EC 3.1.1.5)(Patatin-like phospholipase domain-containing protein 6) [Source:UniProtKB/Swiss-Prot;Acc:Q8IY17]
chr8:62788958-62789957	18.6564	ENSG00000198363	chr8:62578374-62789672	-1	214	protein_coding	Aspartyl/asparaginyl beta-hydroxylase (EC 1.14.11.16)(Aspartate beta-hydroxylase)(ASP beta-hydroxylase)(Peptide-aspartate beta-dioxygenase) [Source:UniProtKB/Swiss-Prot;Acc:Q12797]
chr20:5055318-5056317	18.6534	ENSG00000101290	chr20:5055482-5119985	1	336	protein_coding	Phosphatidate cytidylyltransferase 2 (EC 2.7.7.41)(CDP-diglyceride pyrophosphorylase 2)(CDP-diglyceride synthetase 2)(CDP-diacylglycerol synthase 2)(CDS 2)(CTP:phosphatidate cytidylyltransferase 2)(CDP-DG synthetase 2)(CDP-DAG synthase 2) [Source:UniProtKB/Swiss-Prot;Acc:O95674]
chr6:7052935-7053934	18.6502	ENSG00000205410	chr6:7052562-7053218	-1	-216	protein_coding	Putative uncharacterized protein FLJ45840 [Source:UniProtKB/Swiss-Prot;Acc:Q6ZS46]
chr5:137396341-137397340	18.649	ENSG00000031003	chr5:137301537-137396701	-1	-140	protein_coding	Protein FAM13B1 (GAP-like protein N61) [Source:UniProtKB/Swiss-Prot;Acc:Q9NYF5]
chr12:97562548-97563547	18.6468	ENSG00000120868	chr12:97563209-97653335	1	-162	protein_coding	Apoptotic protease-activating factor 1 (Apaf-1) [Source:UniProtKB/Swiss-Prot;Acc:O14727]
chr16:74238633-74239632	18.6463	ENSG00000166848	chr16:74239185-74248829	1	-52	protein_coding	Telomeric repeat-binding factor 2-interacting protein 1 (TRF2-interacting telomeric protein Rap1)(hRap1) [Source:UniProtKB/Swiss-Prot;Acc:Q9NYB0]
chr12:104153249-104154248	18.6462	ENSG00000136044	chr12:104091205-104154138	-1	390	protein_coding	DCC-interacting protein 13-beta (Dip13-beta)(Adapter protein containing PH domain, PTB domain and leucine zipper motif 2) [Source:UniProtKB/Swiss-Prot;Acc:Q8NEU8]
chr1:77997210-77998209	18.6266	ENSG00000077254	chr1:77934264-77998125	-1	416	protein_coding	Ubiquitin carboxyl-terminal hydrolase 33 (EC 3.1.2.15)(Ubiquitin thioesterase 33)(Ubiquitin-specific-processing protease 33)(Deubiquitinating enzyme 33)(VHL-interacting deubiquitinating enzyme 1) [Source:UniProtKB/Swiss-Prot;Acc:Q8TEY7]
chr5:98291440-98292439	18.6225	ENSG00000153922	chr5:98218819-98290138	-1	-1802	protein_coding	Chromodomain-helicase-DNA-binding protein 1 (CHD-1)(EC 3.6.1.-)(ATP-dependent helicase CHD1) [Source:UniProtKB/Swiss-Prot;Acc:O14646]
chr3:109291963-109292962	18.6215	ENSG00000196776	chr3:109244631-109292629	-1	166	protein_coding	Leukocyte surface antigen CD47 Precursor (Integrin-associated protein)(IAP)(Antigenic surface determinant protein OA3)(Protein MER6)(CD47 antigen) [Source:UniProtKB/Swiss-Prot;Acc:Q08722]
chr17:2443651-2444650	18.6091	ENSG00000007168	chr17:2444011-2535638	1	140	protein_coding	Platelet-activating factor acetylhydrolase IB subunit alpha (PAF acetylhydrolase 45 kDa subunit)(PAF-AH 45 kDa subunit)(PAF-AH alpha)(PAFAH alpha)(Lissencephaly-1 protein)(LIS-1) [Source:UniProtKB/Swiss-Prot;Acc:P43034]
chr1:891261-892260	18.6059	ENSG00000187583	chr1:891740-900339	1	20	protein_coding	Pleckstrin homology domain-containing family N member 1 [Source:UniProtKB/Swiss-Prot;Acc:Q494U1]
chr20:4614830-4615829	18.605	ENSG00000171867	chr20:4614797-4630233	1	532	protein_coding	Major prion protein Precursor (PrP)(PrP27-30)(PrP33-35C)(ASCR)(CD230 antigen) [Source:UniProtKB/Swiss-Prot;Acc:P04156]
chr2:98591363-98592362	18.6017	ENSG00000115446	chr2:98591472-98601410	1	390	protein_coding	Protein unc-50 homolog (Uncoordinated-like protein)(Periodontal ligament-specific protein 22)(PDLs22)(Protein GMH1 homolog)(hGMH1) [Source:UniProtKB/Swiss-Prot;Acc:Q53HI1]
chr15:40353349-40354348	18.5971	ENSG00000214013	chr15:40353658-40433155	1	190	protein_coding	Neutral alpha-glucosidase C (EC 3.2.1.20) [Source:UniProtKB/Swiss-Prot;Acc:Q8TET4]
chr3:63872213-63873212	18.5955	ENSG00000163635	chr3:63825273-63961367	1	47440	protein_coding	Ataxin-7 (Spinocerebellar ataxia type 7 protein) [Source:UniProtKB/Swiss-Prot;Acc:O15265]
chr14:44435958-44436957	18.5943	ENSG00000179476	chr14:44436257-44446210	1	200	protein_coding	Uncharacterized protein C14orf28 (Dopamine receptor-interacting protein 1) [Source:UniProtKB/Swiss-Prot;Acc:Q4W4Y0]
chr11:3833308-3834307	18.5929	ENSG00000167323	chr11:3833509-4071013	1	298	protein_coding	Stromal interaction molecule 1 Precursor [Source:UniProtKB/Swiss-Prot;Acc:Q13586]
chr17:78198752-78199751	18.5928	ENSG00000141580	chr17:78165742-78199512	-1	260	protein_coding	WD repeat domain phosphoinositide-interacting protein 3 (WIPI-3)(WD repeat-containing protein 45-like)(WDR45-like protein)(WIPI49-like protein) [Source:UniProtKB/Swiss-Prot;Acc:Q5MNZ6]
chr12:44669616-44670615	18.5917	ENSG00000139218	chr12:44599181-44670668	-1	552	protein_coding	SFRS2-interacting protein (Splicing factor, arginine/serine-rich 2-interacting protein)(SC35-interacting protein 1)(CTD-associated SR protein 11)(Splicing regulatory protein 129)(SRrp129)(Renal carcinoma antigen NY-REN-40) [Source:UniProtKB/Swiss-Prot;Acc:Q99590]
chr2:171493910-171494909	18.589	ENSG00000115806	chr2:171493957-171531878	1	452	protein_coding	Golgi reassembly-stacking protein 2 (GRS2)(Golgi reassembly-stacking protein of 55 kDa)(GRASP55)(p59)(Golgi phosphoprotein 6)(GOLPH6) [Source:UniProtKB/Swiss-Prot;Acc:Q9H8Y8]
chr13:43350999-43351998	18.5862	ENSG00000151773	chr13:43309379-43351827	-1	328	protein_coding	Coiled-coil domain-containing protein 122 [Source:UniProtKB/Swiss-Prot;Acc:Q5T0U0]
chr17:2443467-2444466	18.5757	ENSG00000007168	chr17:2444011-2535638	1	-44	protein_coding	Platelet-activating factor acetylhydrolase IB subunit alpha (PAF acetylhydrolase 45 kDa subunit)(PAF-AH 45 kDa subunit)(PAF-AH alpha)(PAFAH alpha)(Lissencephaly-1 protein)(LIS-1) [Source:UniProtKB/Swiss-Prot;Acc:P43034]
chr8:103944688-103945687	18.5656	ENSG00000155096	chr8:103907712-103945573	-1	386	protein_coding	Antizyme inhibitor 1 (AZI)(Ornithine decarboxylase antizyme inhibitor) [Source:UniProtKB/Swiss-Prot;Acc:O14977]
chr14:103164284-103165283	18.5615	ENSG00000126214	chr14:103165278-103237640	1	-494	protein_coding	Kinesin light chain 1 (KLC 1) [Source:UniProtKB/Swiss-Prot;Acc:Q07866]
chr18:2645371-2646370	18.5526	ENSG00000180715	chr18:2645886-2678689	1	-16	protein_coding	NA
chr15:61236309-61237308	18.5213	ENSG00000185088	chr15:61232603-61236794	-1	-14	protein_coding	40S ribosomal protein S27-like protein [Source:UniProtKB/Swiss-Prot;Acc:Q71UM5]
chr11:69198830-69199829	18.5169	ENSG00000149716	chr11:69189515-69199346	-1	16	protein_coding	Oral cancer overexpressed protein 1 (Tumor amplified and overexpressed sequence 1) [Source:UniProtKB/Swiss-Prot;Acc:Q8WV07]
chr20:34101994-34102993	18.5101	ENSG00000220639	chr20:34127354-34127937	-1	25444	processed_pseudogene	NA
chr6:32928817-32929816	18.5077	ENSG00000168394	chr6:32920965-32929733	-1	416	protein_coding	Antigen peptide transporter 1 (APT1)(Peptide transporter TAP1)(ATP-binding cassette sub-family B member 2)(Peptide supply factor 1)(Peptide transporter PSF1)(PSF-1)(Peptide transporter involved in antigen processing 1) [Source:UniProtKB/Swiss-Prot;Acc:Q03518]
chr12:1775916-1776915	18.4953	ENSG00000166159	chr12:1799956-1816179	1	-23540	protein_coding	Leucine-rich repeat and transmembrane domain-containing protein 2 Precursor [Source:UniProtKB/Swiss-Prot;Acc:Q8N967]
chr1:154289899-154290898	18.4942	ENSG00000160803	chr1:154271717-154290140	-1	-258	protein_coding	Ubiquilin-4 (Ataxin-1 ubiquitin-like-interacting protein A1U) [Source:UniProtKB/Swiss-Prot;Acc:Q9NRR5]
chr16:3011451-3012450	18.4827	ENSG00000006327	chr16:3010361-3012382	1	1590	protein_coding	Tumor necrosis factor receptor superfamily member 12A Precursor (Fibroblast growth factor-inducible immediate-early response protein 14)(FGF-inducible 14)(Tweak-receptor)(TweakR)(CD266 antigen) [Source:UniProtKB/Swiss-Prot;Acc:Q9NP84]
chr16:30296057-30297056	18.4826	ENSG00000180209	chr16:30293624-30296811	1	2932	protein_coding	Myosin regulatory light chain 2, skeletal muscle isoform (Fast skeletal myosin light chain 2)(MLC2B) [Source:UniProtKB/Swiss-Prot;Acc:Q96A32]
chr16:31026892-31027891	18.4818	ENSG00000103507	chr16:31024929-31031420	1	2462	protein_coding	[3-methyl-2-oxobutanoate dehydrogenase [lipoamide]] kinase, mitochondrial Precursor (EC 2.7.11.4)(Branched-chain alpha-ketoacid dehydrogenase kinase)(BCKD-kinase)(BCKDHKIN) [Source:UniProtKB/Swiss-Prot;Acc:O14874]
chr11:17185362-17186361	18.4753	ENSG00000213779	chr11:17171612-17172431	1	14250	pseudogene	NA
chr20:34005375-34006374	18.4721	ENSG00000171222	chr20:34004960-34010808	-1	4934	protein_coding	SCAN domain-containing protein 1 [Source:UniProtKB/Swiss-Prot;Acc:P57086]
chr4:6835634-6836633	18.4714	ENSG00000170871	chr4:6835360-6936798	1	774	protein_coding	Uncharacterized protein KIAA0232 [Source:UniProtKB/Swiss-Prot;Acc:Q92628]
chr15:56828020-56829019	18.4695	ENSG00000137845	chr15:56675802-56829469	-1	950	protein_coding	ADAM 10 Precursor (EC 3.4.24.81)(A disintegrin and metalloproteinase domain 10)(Mammalian disintegrin-metalloprotease)(Kuzbanian protein homolog)(CDw156)(CD156c antigen) [Source:UniProtKB/Swiss-Prot;Acc:O14672]
chr13:20533311-20534310	18.4577	ENSG00000150457	chr13:20445178-20533676	-1	-134	protein_coding	Serine/threonine-protein kinase LATS2 (EC 2.7.11.1)(Large tumor suppressor homolog 2)(Serine/threonine-protein kinase kpm)(Kinase phosphorylated during mitosis protein)(Warts-like kinase) [Source:UniProtKB/Swiss-Prot;Acc:Q9NRM7]
chr1:225572196-225573195	18.4437	ENSG00000143776	chr1:225244190-225572449	-1	-246	protein_coding	Serine/threonine-protein kinase MRCK alpha (EC 2.7.11.1)(Myotonic dystrophy kinase-related CDC42-binding kinase alpha)(Myotonic dystrophy protein kinase-like alpha)(MRCK alpha)(CDC42-binding protein kinase alpha)(DMPK-like alpha) [Source:UniProtKB/Swiss-Prot;Acc:Q5VT25]
chr10:71834205-71835204	18.4389	ENSG00000148730	chr10:71833928-71853675	1	776	protein_coding	Eukaryotic translation initiation factor 4E-binding protein 2 (eIF4E-binding protein 2)(4E-BP2) [Source:UniProtKB/Swiss-Prot;Acc:Q13542]
chr8:124477120-124478119	18.4372	ENSG00000156802	chr8:124401922-124477868	-1	248	protein_coding	ATPase family AAA domain-containing protein 2 (EC 3.6.1.3)(AAA nuclear coregulator cancer-associated protein)(ANCCA) [Source:UniProtKB/Swiss-Prot;Acc:Q6PL18]
chr10:103814616-103815615	18.4358	ENSG00000166189	chr10:103815137-103817780	1	-22	protein_coding	Hermansky-Pudlak syndrome 6 protein (Ruby-eye protein homolog)(Ru) [Source:UniProtKB/Swiss-Prot;Acc:Q86YV9]
chr12:112143444-112144443	18.4351	ENSG00000186815	chr12:112143653-112218316	1	290	protein_coding	Two pore calcium channel protein 1 (Voltage-dependent calcium channel protein TPC1) [Source:UniProtKB/Swiss-Prot;Acc:Q9ULQ1]
chr9:76893002-76894001	18.4213	ENSG00000134996	chr9:76893275-76951585	1	226	protein_coding	Osteoclast-stimulating factor 1 [Source:UniProtKB/Swiss-Prot;Acc:Q92882]
chr7:29690769-29691768	18.4176	ENSG00000212024	chr7:29686874-29686970	-1	-4298	miRNA	NA
chr15:78002556-78003555	18.408	ENSG00000180953	chr15:77978240-78003132	-1	76	protein_coding	Suppressor of tumorigenicity protein 20 (Cervical cancer suppressor 1)(HCCS-1) [Source:UniProtKB/Swiss-Prot;Acc:Q9HBF5]
chr19:5670484-5671483	18.406	ENSG00000196365	chr19:5642845-5671176	-1	192	protein_coding	Lon protease homolog, mitochondrial Precursor (EC 3.4.21.-)(Lon protease-like protein)(LONP)(LONHs)(Mitochondrial ATP-dependent protease Lon)(Serine protease 15) [Source:UniProtKB/Swiss-Prot;Acc:P36776]
chr18:12872977-12873976	18.4001	ENSG00000175354	chr18:12775485-12874334	-1	858	protein_coding	Tyrosine-protein phosphatase non-receptor type 2 (EC 3.1.3.48)(T-cell protein-tyrosine phosphatase)(TCPTP) [Source:UniProtKB/Swiss-Prot;Acc:P17706]
chr1:22251467-22252466	18.3883	ENSG00000070831	chr1:22235157-22292024	1	16810	protein_coding	Cell division control protein 42 homolog Precursor (G25K GTP-binding protein) [Source:UniProtKB/Swiss-Prot;Acc:P60953]
chr5:81082781-81083780	18.3839	ENSG00000145687	chr5:80751428-81082828	-1	-452	protein_coding	Single-stranded DNA-binding protein 2 (Sequence-specific single-stranded-DNA-binding protein 2) [Source:UniProtKB/Swiss-Prot;Acc:P81877]
chr9:15412265-15413264	18.3705	ENSG00000164975	chr9:15412732-15455830	1	32	protein_coding	snRNA-activating protein complex subunit 3 (SNAPc subunit 3)(Small nuclear RNA-activating complex polypeptide 3)(snRNA-activating protein complex 50 kDa subunit)(SNAPc 50 kDa subunit)(Proximal sequence element-binding transcription factor subunit beta)(PSE-binding factor subunit beta)(PTF subunit beta) [Source:UniProtKB/Swiss-Prot;Acc:Q92966]
chr10:70553588-70554587	18.361	ENSG00000122958	chr10:70553274-70602623	1	814	protein_coding	Vacuolar protein sorting-associated protein 26A (Vesicle protein sorting 26A)(hVPS26) [Source:UniProtKB/Swiss-Prot;Acc:O75436]
chr2:112906548-112907547	18.3598	ENSG00000169629	chr2:112842437-112908536	-1	1488	protein_coding	RANBP2-like and GRIP domain-containing protein 8 Fragment (Ran-binding protein 2-like 3)(RanBP2L3) [Source:UniProtKB/Swiss-Prot;Acc:O14715]
chr16:28843405-28844404	18.3562	ENSG00000177548	chr16:28823243-28844033	-1	128	protein_coding	Rab GTPase-binding effector protein 2 (Rabaptin-5beta) [Source:UniProtKB/Swiss-Prot;Acc:Q9H5N1]
chr12:58276260-58277259	18.3544	ENSG00000202471	chr12:58266841-58266991	-1	-9768	snRNA	U4 spliceosomal RNA [Source:RFAM;Acc:RF00015]
chr4:187881826-187882825	18.3423	ENSG00000083857	chr4:187745932-187881981	-1	-344	protein_coding	Protocadherin Fat 1 Precursor (Cadherin-related tumor suppressor homolog)(Protein fat homolog) [Source:UniProtKB/Swiss-Prot;Acc:Q14517]
chr2:173128973-173129972	18.3388	ENSG00000152256	chr2:173129025-173172108	1	448	protein_coding	[Pyruvate dehydrogenase [lipoamide]] kinase isozyme 1, mitochondrial Precursor (EC 2.7.11.2)(Pyruvate dehydrogenase kinase isoform 1) [Source:UniProtKB/Swiss-Prot;Acc:Q15118]
chr7:77163448-77164447	18.334	ENSG00000187257	chr7:77163679-77247056	1	268	protein_coding	Round spermatid basic protein 1-like protein [Source:UniProtKB/Swiss-Prot;Acc:Q6PCB5]
chr11:18373038-18374037	18.3326	ENSG00000134333	chr11:18372687-18386341	1	850	protein_coding	L-lactate dehydrogenase A chain (LDH-A)(EC 1.1.1.27)(LDH muscle subunit)(LDH-M)(Renal carcinoma antigen NY-REN-59)(Cell proliferation-inducing gene 19 protein) [Source:UniProtKB/Swiss-Prot;Acc:P00338]
chr4:140317106-140318105	18.3324	ENSG00000109381	chr4:140198321-140317822	-1	216	protein_coding	ETS-related transcription factor Elf-2 (E74-like factor 2)(New ETS-related factor) [Source:UniProtKB/Swiss-Prot;Acc:Q15723]
chr2:32435594-32436593	18.3262	ENSG00000115760	chr2:32435600-32697467	1	494	protein_coding	Baculoviral IAP repeat-containing protein 6 (Ubiquitin-conjugating BIR domain enzyme apollon) [Source:UniProtKB/Swiss-Prot;Acc:Q9NR09]
chr8:144420557-144421556	18.3187	ENSG00000221850	chr8:144420982-144430474	1	74	protein_coding	Zinc finger protein GLI4 (Krueppel-related zinc finger protein 4)(Protein HKR4) [Source:UniProtKB/Swiss-Prot;Acc:P10075]
chr8:144788829-144789828	18.3178	ENSG00000183309	chr8:144803097-144804902	1	-13768	protein_coding	Zinc finger protein 623 [Source:UniProtKB/Swiss-Prot;Acc:O75123]
chr19:42837966-42838965	18.309	ENSG00000120784	chr19:42815229-42838153	-1	-312	protein_coding	Zinc finger protein 30 homolog (Zfp-30)(Zinc finger protein 745) [Source:UniProtKB/Swiss-Prot;Acc:Q9Y2G7]
chr6:64403105-64404104	18.2978	ENSG00000118482	chr6:64403700-64483336	1	-96	protein_coding	PHD finger protein 3 [Source:UniProtKB/Swiss-Prot;Acc:Q92576]
chr17:74347272-74348271	18.2716	ENSG00000055483	chr17:74304560-74348564	-1	792	protein_coding	Ubiquitin carboxyl-terminal hydrolase 36 (EC 3.1.2.15)(Ubiquitin thioesterase 36)(Ubiquitin-specific-processing protease 36)(Deubiquitinating enzyme 36) [Source:UniProtKB/Swiss-Prot;Acc:Q9P275]
chr22:17273260-17274259	18.2707	ENSG00000183628	chr22:17273779-17279600	1	-20	protein_coding	Protein DGCR6 (DiGeorge syndrome critical region 6) [Source:UniProtKB/Swiss-Prot;Acc:Q14129]
chr7:73709928-73710927	18.2605	ENSG00000077809	chr7:73709966-73812956	1	462	protein_coding	General transcription factor II-I (GTFII-I)(TFII-I)(Bruton tyrosine kinase-associated protein 135)(BTK-associated protein 135)(BAP-135)(SRF-Phox1-interacting protein)(SPIN)(Williams-Beuren syndrome chromosomal region 6 protein) [Source:UniProtKB/Swiss-Prot;Acc:P78347]
chr1:114155975-114156974	18.2504	ENSG00000081019	chr1:114105977-114156593	-1	118	protein_coding	Round spermatid basic protein 1 [Source:UniProtKB/Swiss-Prot;Acc:Q5VWQ0]
chr22:17799183-17800182	18.2491	ENSG00000185608	chr22:17800036-17803594	1	-354	protein_coding	39S ribosomal protein L40, mitochondrial Precursor (L40mt)(MRP-L40)(Nuclear localization signal-containing protein deleted in velocardiofacial syndrome)(Up-regulated in metastasis) [Source:UniProtKB/Swiss-Prot;Acc:Q9NQ50]
chr3:87358511-87359510	18.2462	ENSG00000083937	chr3:87359140-87387338	1	-130	protein_coding	Charged multivesicular body protein 2b (Chromatin-modifying protein 2b)(CHMP2b)(CHMP2.5)(Vacuolar protein-sorting-associated protein 2-2)(Vps2-2)(hVps2-2) [Source:UniProtKB/Swiss-Prot;Acc:Q9UQN3]
chr17:70495217-70496216	18.2432	ENSG00000109089	chr17:70495322-70513490	1	394	protein_coding	Cerebellar degeneration-related protein 2-like (Paraneoplastic 62 kDa antigen) [Source:UniProtKB/Swiss-Prot;Acc:Q86X02]
chr12:61283392-61284391	18.2409	ENSG00000199179	chr12:61283733-61283817	1	158	miRNA	hsa-let-7i [Source:miRBase;Acc:MI0000434]
chr10:11693188-11694187	18.2329	ENSG00000148429	chr10:11542517-11693759	-1	72	protein_coding	USP6 N-terminal-like protein (Related to the N-terminus of tre)(RN-tre) [Source:UniProtKB/Swiss-Prot;Acc:Q92738]
chr6:17708724-17709723	18.2308	ENSG00000137414	chr6:17708565-17719928	1	658	protein_coding	Protein FAM8A1 (Autosomal highly conserved protein) [Source:UniProtKB/Swiss-Prot;Acc:Q9UBU6]
chr8:49589535-49590534	18.2269	ENSG00000210974	chr8:49538510-49538588	-1	-51446	rRNA_pseudogene	NA
chr14:101297847-101298846	18.2198	ENSG00000078304	chr14:101297975-101463828	1	372	protein_coding	Serine/threonine-protein phosphatase 2A 56 kDa regulatory subunit gamma isoform (PP2A, B subunit, B' gamma isoform)(PP2A, B subunit, B56 gamma isoform)(PP2A, B subunit, PR61 gamma isoform)(PP2A, B subunit, R5 gamma isoform)(Renal carcinoma antigen NY-REN-29) [Source:UniProtKB/Swiss-Prot;Acc:Q13362]
chr2:120697177-120698176	18.2059	ENSG00000179724	chr2:120695970-120697022	-1	-654	retrotransposed	transmembrane protein 185B (pseudogene) (TMEM185B), non-coding RNA [Source:RefSeq DNA;Acc:NR_000034]
chr8:43029949-43030948	18.1978	ENSG00000168522	chr8:43030599-43060080	1	-150	protein_coding	Protein farnesyltransferase/geranylgeranyltransferase type-1 subunit alpha (EC 2.5.1.58)(EC 2.5.1.59)(CAAX farnesyltransferase subunit alpha)(Ras proteins prenyltransferase alpha)(FTase-alpha)(Type I protein geranyl-geranyltransferase subunit alpha)(GGTase-I-alpha) [Source:UniProtKB/Swiss-Prot;Acc:P49354]
chr12:26877066-26878065	18.1978	ENSG00000123104	chr12:26379552-26877398	-1	-168	protein_coding	Inositol 1,4,5-trisphosphate receptor type 2 (Type 2 inositol 1,4,5-trisphosphate receptor)(Type 2 InsP3 receptor)(IP3 receptor isoform 2)(InsP3R2) [Source:UniProtKB/Swiss-Prot;Acc:Q14571]
chr3:44354453-44355452	18.1953	ENSG00000179152	chr3:44354615-44425941	1	338	protein_coding	Uncharacterized protein C3orf23 [Source:UniProtKB/Swiss-Prot;Acc:Q8N3R3]
chr1:109434292-109435291	18.1808	ENSG00000162647	chr1:109432406-109441076	1	2386	protein_coding	Transmembrane protein 167B Precursor [Source:UniProtKB/Swiss-Prot;Acc:Q9NRX6]
chr22:40995655-40996654	18.1789	ENSG00000182057	chr22:40995703-41000811	1	452	protein_coding	LOC388906 proteinHCG2038564 Fragment ; [Source:UniProtKB/TrEMBL;Acc:Q8IXR4]
chr13:26922809-26923808	18.1738	ENSG00000122033	chr13:26907780-26922711	-1	-598	protein_coding	Translation initiation factor IF-3, mitochondrial Precursor (IF-3Mt)(IF3(mt))(IF-3(Mt))(IF3mt) [Source:UniProtKB/Swiss-Prot;Acc:Q9H2K0]
chr2:171493772-171494771	18.1725	ENSG00000115806	chr2:171493957-171531878	1	314	protein_coding	Golgi reassembly-stacking protein 2 (GRS2)(Golgi reassembly-stacking protein of 55 kDa)(GRASP55)(p59)(Golgi phosphoprotein 6)(GOLPH6) [Source:UniProtKB/Swiss-Prot;Acc:Q9H8Y8]
chr20:21231433-21232432	18.1679	ENSG00000088930	chr20:21231922-21318463	1	10	protein_coding	5'-3' exoribonuclease 2 (EC 3.1.13.-)(DHM1-like protein)(DHP protein) [Source:UniProtKB/Swiss-Prot;Acc:Q9H0D6]
chr17:44793332-44794331	18.1676	ENSG00000198740	chr17:44727485-44794834	-1	1002	protein_coding	Zinc finger protein 652 [Source:UniProtKB/Swiss-Prot;Acc:Q9Y2D9]
chr6:149908521-149909520	18.1612	ENSG00000131013	chr6:149867324-149908864	-1	-156	protein_coding	Peptidyl-prolyl cis-trans isomerase-like 4 (PPIase)(Rotamase)(EC 5.2.1.8)(Cyclophilin-like protein PPIL4) [Source:UniProtKB/Swiss-Prot;Acc:Q8WUA2]
chr19:34395485-34396484	18.1599	ENSG00000169021	chr19:34390137-34395883	-1	-102	protein_coding	Cytochrome b-c1 complex subunit Rieske, mitochondrial Precursor (EC 1.10.2.2)(Ubiquinol-cytochrome c reductase iron-sulfur subunit)(Rieske iron-sulfur protein)(RISP)(Complex III subunit 5) [Contains Cytochrome b-c1 complex subunit 11(Ubiquinol-cytochrome c reductase 8 kDa protein)(Complex III subunit IX)] [Source:UniProtKB/Swiss-Prot;Acc:P47985]
chr4:120594750-120595749	18.1566	ENSG00000223208	chr4:120574608-120574711	-1	-20538	snRNA	U6 spliceosomal RNA [Source:RFAM;Acc:RF00026]
chr1:22251554-22252553	18.1563	ENSG00000070831	chr1:22235157-22292024	1	16896	protein_coding	Cell division control protein 42 homolog Precursor (G25K GTP-binding protein) [Source:UniProtKB/Swiss-Prot;Acc:P60953]
chr2:86703068-86704067	18.1551	ENSG00000153561	chr2:86800948-86855943	1	-97380	protein_coding	Protein RMD5 homolog A [Source:UniProtKB/Swiss-Prot;Acc:Q9H871]
chr17:4639537-4640536	18.1516	ENSG00000182327	chr17:4638994-4640425	1	1042	protein_coding	Glycolipid transfer protein domain-containing protein 2 [Source:UniProtKB/Swiss-Prot;Acc:A6NH11]
chr3:129927355-129928354	18.1474	ENSG00000075785	chr3:129927669-130016329	1	186	protein_coding	Ras-related protein Rab-7a [Source:UniProtKB/Swiss-Prot;Acc:P51149]
chr10:115429409-115430408	18.1415	ENSG00000165806	chr10:115428925-115480652	1	984	protein_coding	Caspase-7 Precursor (CASP-7)(EC 3.4.22.60)(ICE-like apoptotic protease 3)(ICE-LAP3)(Apoptotic protease Mch-3)(CMH-1) [Contains Caspase-7 subunit p20;Caspase-7 subunit p11] [Source:UniProtKB/Swiss-Prot;Acc:P55210]
chr10:74525723-74526722	18.1402	ENSG00000122884	chr10:74436981-74526630	-1	408	protein_coding	Prolyl 4-hydroxylase subunit alpha-1 Precursor (EC 1.14.11.2)(4-PH alpha-1)(Procollagen-proline,2-oxoglutarate-4-dioxygenase subunit alpha-1) [Source:UniProtKB/Swiss-Prot;Acc:P13674]
chr10:91163851-91164850	18.1335	ENSG00000107798	chr10:90963306-91164294	-1	-56	protein_coding	Lysosomal acid lipase/cholesteryl ester hydrolase Precursor (LAL)(Acid cholesteryl ester hydrolase)(EC 3.1.1.13)(Sterol esterase)(Lipase A)(Cholesteryl esterase) [Source:UniProtKB/Swiss-Prot;Acc:P38571]
chr19:38359083-38360082	18.1276	ENSG00000130881	chr19:38377330-38390383	1	-17748	protein_coding	Low-density lipoprotein receptor-related protein 3 Precursor (hLRp105) [Source:UniProtKB/Swiss-Prot;Acc:O75074]
chr19:19615069-19616068	18.1265	ENSG00000089639	chr19:19601288-19615455	-1	-114	protein_coding	GEM-interacting protein (GMIP) [Source:UniProtKB/Swiss-Prot;Acc:Q9P107]
chr1:29379843-29380842	18.1258	ENSG00000116350	chr1:29346952-29380948	-1	606	protein_coding	Splicing factor, arginine/serine-rich 4 (Pre-mRNA-splicing factor SRP75)(SRP001LB) [Source:UniProtKB/Swiss-Prot;Acc:Q08170]
chr6:163756165-163757164	18.1228	ENSG00000112531	chr6:163755665-163914886	1	1000	protein_coding	Protein quaking (HqkI)(Hqk) [Source:UniProtKB/Swiss-Prot;Acc:Q96PU8]
chr10:76540566-76541565	18.1207	ENSG00000156671	chr10:76541313-76606613	1	-248	protein_coding	Sphingomyelin synthase-related protein 1 (SMSr)(Sterile alpha motif domain-containing 8) [Source:UniProtKB/Swiss-Prot;Acc:Q96LT4]
chr4:482496-483495	18.1198	ENSG00000174227	chr4:483010-523317	1	-14	protein_coding	GPI ethanolamine phosphate transferase 2 (EC 2.-.-.-)(Phosphatidylinositol-glycan biosynthesis class G protein)(PIG-G)(GPI7 homolog)(hGPI7) [Source:UniProtKB/Swiss-Prot;Acc:Q5H8A4]
chr8:142080409-142081408	18.1197	ENSG00000169398	chr8:141737683-142080514	-1	-394	protein_coding	Focal adhesion kinase 1 (FADK 1)(EC 2.7.10.2)(pp125FAK)(Protein-tyrosine kinase 2) [Source:UniProtKB/Swiss-Prot;Acc:Q05397]
chr12:49184828-49185827	18.1166	ENSG00000066084	chr12:49185035-49428717	1	292	protein_coding	Disco-interacting protein 2 homolog B (DIP2 homolog B) [Source:UniProtKB/Swiss-Prot;Acc:Q9P265]
chr3:15222369-15223368	18.113	ENSG00000131375	chr3:15222737-15269426	1	132	protein_coding	Calpain-7 (EC 3.4.22.-)(PalB homolog)(PalBH) [Source:UniProtKB/Swiss-Prot;Acc:Q9Y6W3]
chr11:69794124-69795123	18.1108	ENSG00000131626	chr11:69794471-69908148	1	152	protein_coding	Liprin-alpha-1 (Protein tyrosine phosphatase receptor type f polypeptide-interacting protein alpha-1)(PTPRF-interacting protein alpha-1)(LAR-interacting protein 1)(LIP.1) [Source:UniProtKB/Swiss-Prot;Acc:Q13136]
chr1:196010337-196011336	18.1107	ENSG00000213047	chr1:195745397-196011060	-1	224	protein_coding	NA
chr16:51721501-51722500	18.1072	ENSG00000177200	chr16:51646446-51918914	1	75554	protein_coding	Chromodomain-helicase-DNA-binding protein 9 (CHD-9)(EC 3.6.1.-)(ATP-dependent helicase CHD9)(Chromatin-related mesenchymal modulator)(CReMM)(Chromatin-remodeling factor CHROM1)(Peroxisomal proliferator-activated receptor A-interacting complex 320 kDa protein)(PPAR-alpha-interacting complex protein 320 kDa)(Kismet homolog 2) [Source:UniProtKB/Swiss-Prot;Acc:Q3L8U1]
chr18:32662256-32663255	18.107	ENSG00000150477	chr18:32663078-33059285	1	-322	protein_coding	Uncharacterized protein KIAA1328 [Source:UniProtKB/Swiss-Prot;Acc:Q86T90]
chr6:31475313-31476312	18.1061	ENSG00000204520	chr6:31475540-31491995	1	272	protein_coding	MHC class I polypeptide-related sequence A [Source:UniProtKB/TrEMBL;Acc:Q5SS58]
chr7:55401108-55402107	18.1041	ENSG00000132434	chr7:55400635-55468929	1	972	protein_coding	LanC-like protein 2 (Testis-specific adriamycin sensitivity protein) [Source:UniProtKB/Swiss-Prot;Acc:Q9NS86]
chr3:150192114-150193113	18.0971	ENSG00000163754	chr3:150191929-150228081	1	684	protein_coding	Glycogenin-1 (EC 2.4.1.186) [Source:UniProtKB/Swiss-Prot;Acc:P46976]
chr19:1124027-1125026	18.0949	ENSG00000064932	chr19:1058658-1125259	-1	732	protein_coding	Protein strawberry notch homolog 2 [Source:UniProtKB/Swiss-Prot;Acc:Q9Y2G9]
chr7:91914828-91915827	18.0819	ENSG00000157259	chr7:91914701-91926678	1	626	protein_coding	GATA zinc finger domain-containing protein 1 (Ocular development-associated gene protein) [Source:UniProtKB/Swiss-Prot;Acc:Q8WUU5]
chr19:57464174-57465173	18.0769	ENSG00000207265	chr19:57454141-57454252	-1	-10422	misc_RNA	Y RNA [Source:RFAM;Acc:RF00019]
chr2:127861366-127862365	18.0766	ENSG00000169967	chr2:127772776-127862511	-1	646	protein_coding	Mitogen-activated protein kinase kinase kinase 2 (EC 2.7.11.25)(MAPK/ERK kinase kinase 2)(MEK kinase 2)(MEKK 2) [Source:UniProtKB/Swiss-Prot;Acc:Q9Y2U5]
chr14:102921121-102922120	18.0762	ENSG00000075413	chr14:102921524-103039917	1	96	protein_coding	MAP/microtubule affinity-regulating kinase 3 (EC 2.7.11.1)(Cdc25C-associated protein kinase 1)(C-TAK1)(cTAK1)(Serine/threonine-protein kinase p78)(Ser/Thr protein kinase PAR-1)(Protein kinase STK10) [Source:UniProtKB/Swiss-Prot;Acc:P27448]
chr1:52379840-52380839	18.0737	ENSG00000157077	chr1:52380634-52584946	1	-294	protein_coding	Zinc finger FYVE domain-containing protein 9 (Mothers against decapentaplegic homolog-interacting protein)(Madh-interacting protein)(Smad anchor for receptor activation)(Receptor activation anchor)(hSARA)(Novel serine protease)(NSP) [Source:UniProtKB/Swiss-Prot;Acc:O95405]
chr9:129929357-129930356	18.0728	ENSG00000148334	chr9:129922794-129930533	-1	676	protein_coding	Prostaglandin E synthase 2 (EC 5.3.99.3)(Microsomal prostaglandin E synthase 2)(mPGES-2) [Contains Prostaglandin E synthase 2 truncated form] [Source:UniProtKB/Swiss-Prot;Acc:Q9H7Z7]
chr21:42303230-42304229	18.0697	ENSG00000173276	chr21:42280009-42303565	-1	-164	protein_coding	Zinc finger protein 295 (Zinc finger and BTB domain-containing protein 21) [Source:UniProtKB/Swiss-Prot;Acc:Q9ULJ3]
chr7:126819341-126820340	18.0681	ENSG00000048405	chr7:126797333-126820003	-1	162	protein_coding	Zinc finger protein 800 [Source:UniProtKB/Swiss-Prot;Acc:Q2TB10]
chr2:219801781-219802780	18.0639	ENSG00000198925	chr2:219792348-219802636	-1	356	protein_coding	Autophagy-related protein 9A (APG9-like 1) [Source:UniProtKB/Swiss-Prot;Acc:Q7Z3C6]
chr3:142603353-142604352	18.0593	ENSG00000177311	chr3:142525745-142651313	1	78108	protein_coding	Zinc finger and BTB domain-containing protein 38 [Source:UniProtKB/Swiss-Prot;Acc:Q8NAP3]
chr15:41825171-41826170	18.0545	ENSG00000205771	chr15:41815449-41825788	-1	118	protein_coding	Putative protein CATSPER2P1 [Source:UniProtKB/Swiss-Prot;Acc:Q6NXP5]
chr14:64040157-64041156	18.052	ENSG00000126804	chr14:64040456-64070161	1	200	protein_coding	Zinc finger and BTB domain-containing protein 1 [Source:UniProtKB/Swiss-Prot;Acc:Q9Y2K1]
chr2:118487137-118488136	18.0493	ENSG00000125633	chr2:118389524-118488179	-1	542	protein_coding	Coiled-coil domain-containing protein 93 [Source:UniProtKB/Swiss-Prot;Acc:Q567U6]
chr4:7120426-7121425	18.0471	ENSG00000109519	chr4:7112683-7120701	-1	-224	protein_coding	GrpE protein homolog 1, mitochondrial Precursor (Mt-GrpE#1)(HMGE) [Source:UniProtKB/Swiss-Prot;Acc:Q9HAV7]
chr17:7094868-7095867	18.0471	ENSG00000175826	chr17:7087655-7095983	-1	616	protein_coding	Serine/threonine-protein phosphatase dullard (EC 3.1.3.16) [Source:UniProtKB/Swiss-Prot;Acc:O95476]
chr8:145204951-145205950	18.0378	ENSG00000178896	chr8:145205510-145207536	1	-60	protein_coding	Exosome complex exonuclease RRP41 (EC 3.1.13.-)(Ribosomal RNA-processing protein 41)(Exosome component 4)(p12A) [Source:UniProtKB/Swiss-Prot;Acc:Q9NPD3]
chr5:76823327-76824326	18.0322	ENSG00000164253	chr5:76763826-76824088	-1	262	protein_coding	WD repeat-containing protein 41 [Source:UniProtKB/Swiss-Prot;Acc:Q9HAD4]
chr19:45623187-45624186	18.0286	ENSG00000197019	chr19:45620251-45623721	-1	34	protein_coding	SERTA domain-containing protein 1 (Transcriptional regulator interacting with the PHD-bromodomain 1)(TRIP-Br1)(CDK4-binding protein p34SEI1)(SEI-1) [Source:UniProtKB/Swiss-Prot;Acc:Q9UHV2]
chr17:78198798-78199797	18.025	ENSG00000141580	chr17:78165742-78199512	-1	214	protein_coding	WD repeat domain phosphoinositide-interacting protein 3 (WIPI-3)(WD repeat-containing protein 45-like)(WDR45-like protein)(WIPI49-like protein) [Source:UniProtKB/Swiss-Prot;Acc:Q5MNZ6]
chr7:97718777-97719776	18.0229	ENSG00000205356	chr7:97683993-97719404	-1	128	protein_coding	UPF0584 protein KIAA1358 [Source:UniProtKB/Swiss-Prot;Acc:Q7Z6L1]
chr3:44526850-44527849	18.0177	ENSG00000178917	chr3:44516023-44527113	-1	-236	protein_coding	Putative uncharacterized protein ENSP00000322569 [Source:UniProtKB/TrEMBL;Acc:B6EU87]
chr6:74289301-74290300	18.0147	ENSG00000156508	chr6:74282194-74288344	-1	-1456	protein_coding	Elongation factor 1-alpha 1 (EF-1-alpha-1)(Elongation factor 1 A-1)(eEF1A-1)(Elongation factor Tu)(EF-Tu)(Leukocyte receptor cluster member 7) [Source:UniProtKB/Swiss-Prot;Acc:P68104]
chr3:47179885-47180884	18.0143	ENSG00000181555	chr3:47032910-47180461	-1	76	protein_coding	Histone-lysine N-methyltransferase SETD2 (EC 2.1.1.43)(SET domain-containing protein 2)(hSET2)(Huntingtin-interacting protein B)(Huntingtin yeast partner B)(Huntingtin-interacting protein 1)(HIF-1)(p231HBP)(Lysine N-methyltransferase 3A) [Source:UniProtKB/Swiss-Prot;Acc:Q9BYW2]
chr15:67239971-67240970	18.0101	ENSG00000138604	chr15:67240027-67351592	1	444	protein_coding	D-glucuronyl C5-epimerase (EC 5.1.3.-)(Heparin/heparan sulfate:glucuronic acid C5-epimerase) [Source:UniProtKB/Swiss-Prot;Acc:O94923]
chr6:158900729-158901728	18.0022	ENSG00000146433	chr6:158877454-158976448	1	23774	protein_coding	Transmembrane protein 181 [Source:UniProtKB/Swiss-Prot;Acc:Q9P2C4]
chr1:1666828-1667827	17.9981	ENSG00000215790	chr1:1646137-1667291	-1	-36	protein_coding	solute carrier family 35, member E2 [Source:RefSeq peptide;Acc:NP_878258]
chr1:177317243-177318242	17.9903	ENSG00000186283	chr1:177317735-177333653	1	8	protein_coding	Torsin-3A Precursor (Torsin family 3 member A)(ATP-dependent interferon-responsive protein) [Source:UniProtKB/Swiss-Prot;Acc:Q9H497]
chr1:45013297-45014296	17.9882	ENSG00000142937	chr1:45013828-45017038	1	-32	protein_coding	40S ribosomal protein S8 [Source:UniProtKB/Swiss-Prot;Acc:P62241]
chr2:191222055-191223054	17.9877	ENSG00000138386	chr2:191222041-191265734	1	514	protein_coding	NGFI-A-binding protein 1 (EGR-1-binding protein 1)(Transcriptional regulatory protein p54) [Source:UniProtKB/Swiss-Prot;Acc:Q13506]
chr7:44802341-44803340	17.9822	ENSG00000196262	chr7:44802805-44807754	1	36	protein_coding	Peptidyl-prolyl cis-trans isomerase A (PPIase A)(Rotamase A)(EC 5.2.1.8)(Cyclophilin A)(Cyclosporin A-binding protein) [Source:UniProtKB/Swiss-Prot;Acc:P62937]
chr11:9439287-9440286	17.9741	ENSG00000166478	chr11:9438645-9506647	1	1142	protein_coding	Zinc finger protein 143 (SPH-binding factor) [Source:UniProtKB/Swiss-Prot;Acc:P52747]
chr12:49184999-49185998	17.9698	ENSG00000066084	chr12:49185035-49428717	1	464	protein_coding	Disco-interacting protein 2 homolog B (DIP2 homolog B) [Source:UniProtKB/Swiss-Prot;Acc:Q9P265]
chr1:55453205-55454204	17.9688	ENSG00000162402	chr1:55304629-55453374	-1	-330	protein_coding	Ubiquitin carboxyl-terminal hydrolase 24 (EC 3.1.2.15)(Ubiquitin thioesterase 24)(Ubiquitin-specific-processing protease 24)(Deubiquitinating enzyme 24) [Source:UniProtKB/Swiss-Prot;Acc:Q9UPU5]
chr9:6748280-6749279	17.966	ENSG00000107077	chr9:6747654-7165647	1	1126	protein_coding	JmjC domain-containing histone demethylation protein 3C (EC 1.14.11.-)(Jumonji domain-containing protein 2C)(Gene amplified in squamous cell carcinoma 1 protein)(GASC-1 protein) [Source:UniProtKB/Swiss-Prot;Acc:Q9H3R0]
chr5:43591935-43592934	17.9637	ENSG00000172239	chr5:43562129-43593244	-1	810	protein_coding	Polyadenylate-binding protein-interacting protein 1 (Poly(A)-binding protein-interacting protein 1)(PABP-interacting protein 1)(PAIP-1) [Source:UniProtKB/Swiss-Prot;Acc:Q9H074]
chr4:78297322-78298321	17.9573	ENSG00000138764	chr4:78297551-78325286	1	270	protein_coding	Cyclin-G2 [Source:UniProtKB/Swiss-Prot;Acc:Q16589]
chr2:101235459-101236458	17.9502	ENSG00000158435	chr2:101235810-101253208	1	148	protein_coding	Uncharacterized protein C2orf29 [Source:UniProtKB/Swiss-Prot;Acc:Q9UKZ1]
chr1:146822415-146823414	17.9485	ENSG00000219481	chr1:146827614-146862781	1	-4700	protein_coding	Neuroblastoma breakpoint family member 15 [Source:UniProtKB/Swiss-Prot;Acc:Q8N660]
chr1:24157897-24158896	17.9483	ENSG00000189266	chr1:24158905-24162515	1	-508	protein_coding	Proline-rich nuclear receptor coactivator 2 [Source:UniProtKB/Swiss-Prot;Acc:Q9NPJ4]
chr2:10869796-10870795	17.9412	ENSG00000143870	chr2:10840970-10895554	-1	25258	protein_coding	Protein disulfide-isomerase A6 Precursor (EC 5.3.4.1)(Protein disulfide isomerase P5)(Thioredoxin domain-containing protein 7) [Source:UniProtKB/Swiss-Prot;Acc:Q15084]
chr8:103737499-103738498	17.9333	ENSG00000155090	chr8:103730189-103737127	-1	-872	protein_coding	Krueppel-like factor 10 (Transforming growth factor-beta-inducible early growth response protein 1)(TGFB-inducible early growth response protein 1)(TIEG-1)(EGR-alpha) [Source:UniProtKB/Swiss-Prot;Acc:Q13118]
chr16:70474915-70475914	17.9266	ENSG00000102984	chr16:70451090-70475551	-1	136	protein_coding	Zinc finger protein 821 [Source:UniProtKB/Swiss-Prot;Acc:O75541]
chr5:133539534-133540533	17.924	ENSG00000113558	chr5:133520468-133540583	-1	550	protein_coding	S-phase kinase-associated protein 1 (Cyclin A/CDK2-associated protein p19)(p19skp1)(p19A)(RNA polymerase II elongation factor-like protein)(Organ of Corti protein 2)(OCP-2)(OCP-II)(Transcription elongation factor B)(SIII) [Source:UniProtKB/Swiss-Prot;Acc:P63208]
chr21:42303902-42304901	17.921	ENSG00000173276	chr21:42280009-42303565	-1	-836	protein_coding	Zinc finger protein 295 (Zinc finger and BTB domain-containing protein 21) [Source:UniProtKB/Swiss-Prot;Acc:Q9ULJ3]
chr20:32162901-32163900	17.9156	ENSG00000125977	chr20:32139776-32163746	-1	346	protein_coding	Eukaryotic translation initiation factor 2 subunit 2 (Eukaryotic translation initiation factor 2 subunit beta)(eIF-2-beta) [Source:UniProtKB/Swiss-Prot;Acc:P20042]
chr10:76639677-76640676	17.9155	ENSG00000165637	chr10:76640569-76661208	1	-392	protein_coding	Voltage-dependent anion-selective channel protein 2 (VDAC-2)(hVDAC2)(Outer mitochondrial membrane protein porin 2) [Source:UniProtKB/Swiss-Prot;Acc:P45880]
chr3:184836556-184837555	17.9153	ENSG00000114796	chr3:184836105-184884996	1	950	protein_coding	Kelch-like protein 24 (Kainate receptor-interacting protein for GluR6)(KRIP6)(Protein DRE1) [Source:UniProtKB/Swiss-Prot;Acc:Q6TFL4]
chr9:6671425-6672424	17.915	ENSG00000217826	chr9:6665215-6665662	1	6710	processed_pseudogene	NA
chr1:6766694-6767693	17.8954	ENSG00000171735	chr1:6767971-7752350	1	-778	protein_coding	Calmodulin-binding transcription activator 1 [Source:UniProtKB/Swiss-Prot;Acc:Q9Y6Y1]
chr20:32162905-32163904	17.8939	ENSG00000125977	chr20:32139776-32163746	-1	342	protein_coding	Eukaryotic translation initiation factor 2 subunit 2 (Eukaryotic translation initiation factor 2 subunit beta)(eIF-2-beta) [Source:UniProtKB/Swiss-Prot;Acc:P20042]
chr2:206657490-206658489	17.8889	ENSG00000114933	chr2:206566690-206659151	-1	1162	protein_coding	INO80 complex subunit D [Source:UniProtKB/Swiss-Prot;Acc:Q53TQ3]
chr10:93547758-93548757	17.8875	ENSG00000107854	chr10:93548049-93615012	1	208	protein_coding	Tankyrase-2 (TANK2)(EC 2.4.2.30)(Tankyrase II)(TNKS-2)(TRF1-interacting ankyrin-related ADP-ribose polymerase 2)(Tankyrase-like protein)(Tankyrase-related protein) [Source:UniProtKB/Swiss-Prot;Acc:Q9H2K2]
chr2:64940131-64941130	17.884	ENSG00000199964	chr2:64914694-64914795	-1	-25836	misc_RNA	Y RNA [Source:RFAM;Acc:RF00019]
chr3:129253601-129254600	17.8824	ENSG00000058262	chr3:129253902-129273215	1	198	protein_coding	Protein transport protein Sec61 subunit alpha isoform 1 (Sec61 alpha-1) [Source:UniProtKB/Swiss-Prot;Acc:P61619]
chr5:180620110-180621109	17.8789	ENSG00000183718	chr5:180615994-180620725	-1	116	protein_coding	Tripartite motif-containing protein 52 (RING finger protein 102) [Source:UniProtKB/Swiss-Prot;Acc:Q96A61]
chr13:47705258-47706257	17.8765	ENSG00000136156	chr13:47705309-47734226	1	448	protein_coding	Integral membrane protein 2B (Transmembrane protein BRI) [Contains ABri/ADan amyloid peptide] [Source:UniProtKB/Swiss-Prot;Acc:Q9Y287]
chr9:76892337-76893336	17.8757	ENSG00000106733	chr9:76858809-76892953	-1	116	protein_coding	Nicotinamide riboside kinase 1 (NmR-K 1)(NRK 1)(EC 2.7.1.22)(Ribosylnicotinamide kinase 1)(RNK 1)(Nicotinic acid riboside kinase 1)(EC 2.7.1.n4)(Ribosylnicotinic acid kinase 1) [Source:UniProtKB/Swiss-Prot;Acc:Q9NWW6]
chr2:74279296-74280295	17.8736	ENSG00000065911	chr2:74279198-74295933	1	598	protein_coding	Bifunctional methylenetetrahydrofolate dehydrogenase/cyclohydrolase, mitochondrial Precursor [Includes NAD-dependent methylenetetrahydrofolate dehydrogenase(EC 1.5.1.15);Methenyltetrahydrofolate cyclohydrolase(EC 3.5.4.9)] [Source:UniProtKB/Swiss-Prot;Acc:P13995]
chr14:103097957-103098956	17.8661	ENSG00000166170	chr14:103092642-103098904	-1	448	protein_coding	BAG family molecular chaperone regulator 5 (BAG-5)(Bcl-2-associated athanogene 5) [Source:UniProtKB/Swiss-Prot;Acc:Q9UL15]
chr16:3272226-3273225	17.8654	ENSG00000006194	chr16:3273488-3281456	1	-762	protein_coding	Zinc finger protein 263 (Zinc finger protein FPM315)(Zinc finger protein with KRAB and SCAN domains 12) [Source:UniProtKB/Swiss-Prot;Acc:O14978]
chr10:91163964-91164963	17.8616	ENSG00000152778	chr10:91164419-91170733	1	44	protein_coding	Interferon-induced protein with tetratricopeptide repeats 5 (IFIT-5)(Retinoic acid- and interferon-inducible 58 kDa protein) [Source:UniProtKB/Swiss-Prot;Acc:Q13325]
chr1:199742248-199743247	17.8594	ENSG00000159176	chr1:199719281-199745207	-1	2460	protein_coding	Cysteine and glycine-rich protein 1 (Cysteine-rich protein 1)(CRP1)(CRP) [Source:UniProtKB/Swiss-Prot;Acc:P21291]
chr8:61726640-61727639	17.8547	ENSG00000171316	chr8:61753893-61942017	1	-26754	protein_coding	Chromodomain-helicase-DNA-binding protein 7 (CHD-7)(EC 3.6.1.-)(ATP-dependent helicase CHD7) [Source:UniProtKB/Swiss-Prot;Acc:Q9P2D1]
chr22:40138708-40139707	17.8461	ENSG00000203583	chr22:40112425-40112665	-1	-26542	pseudogene	NA
chr1:26986996-26987995	17.8442	ENSG00000060642	chr1:26987073-26997471	1	422	protein_coding	GPI mannosyltransferase 2 (EC 2.4.1.-)(GPI mannosyltransferase II)(GPI-MT-II)(Phosphatidylinositol-glycan biosynthesis class V protein)(PIG-V) [Source:UniProtKB/Swiss-Prot;Acc:Q9NUD9]
chr2:85619226-85620225	17.83	ENSG00000168906	chr2:85619799-85625912	1	-74	protein_coding	S-adenosylmethionine synthetase isoform type-2 (AdoMet synthetase 2)(EC 2.5.1.6)(Methionine adenosyltransferase 2)(MAT 2)(Methionine adenosyltransferase II)(MAT-II) [Source:UniProtKB/Swiss-Prot;Acc:P31153]
chr11:32068852-32069851	17.8252	ENSG00000049449	chr11:32069026-32083649	1	326	protein_coding	Reticulocalbin-1 Precursor [Source:UniProtKB/Swiss-Prot;Acc:Q15293]
chr2:159021731-159022730	17.8239	ENSG00000144283	chr2:159021722-159246184	1	508	protein_coding	Plakophilin-4 (p0071) [Source:UniProtKB/Swiss-Prot;Acc:Q99569]
chr11:11819188-11820187	17.8237	ENSG00000170242	chr11:11819546-11937448	1	142	protein_coding	Ubiquitin carboxyl-terminal hydrolase 47 (EC 3.1.2.15)(Ubiquitin thioesterase 47)(Ubiquitin-specific-processing protease 47)(Deubiquitinating enzyme 47) [Source:UniProtKB/Swiss-Prot;Acc:Q96K76]
chr2:64224157-64225156	17.8215	ENSG00000197329	chr2:64173499-64225037	-1	380	protein_coding	Protein pellino homolog 1 (Pellino-1)(Pellino-related intracellular-signaling molecule) [Source:UniProtKB/Swiss-Prot;Acc:Q96FA3]
chr8:64243095-64244094	17.8142	ENSG00000185728	chr8:64243675-64262863	1	-80	protein_coding	YTH domain family protein 3 [Source:UniProtKB/Swiss-Prot;Acc:Q7Z739]
chr3:9747988-9748987	17.8112	ENSG00000156983	chr3:9748434-9764699	1	54	protein_coding	Peregrin (Bromodomain and PHD finger-containing protein 1)(BR140 protein) [Source:UniProtKB/Swiss-Prot;Acc:P55201]
chr15:42616630-42617629	17.8059	ENSG00000104131	chr15:42616558-42642293	1	572	protein_coding	Eukaryotic translation initiation factor 3 subunit J (eIF3j)(Eukaryotic translation initiation factor 3 subunit 1)(eIF-3-alpha)(eIF3 p35) [Source:UniProtKB/Swiss-Prot;Acc:O75822]
chr10:14920311-14921310	17.8029	ENSG00000185267	chr10:14901255-14920580	-1	-230	protein_coding	ARMET-like protein 1 Precursor (Conserved dopamine neurotrophic factor)(CDNF) [Source:UniProtKB/Swiss-Prot;Acc:Q49AH0]
[truncated: 63 more rows]

## Sheet: K4me1.control
Peak position	Peak score	Closest gene	Gene postion	Strand	Distance	Biotype	Description
[truncated: 899 more rows]

[truncated: 3 more sheets: K4me1.ASH, K4me3.control, K4me3.ASH]
