# Supplementary material for: ChIP-seq in steatohepatitis and normal liver tissue identifies candidate disease mechanisms related to progression to cancer
Source: BMC Med Genomics. 2013 Nov 8;6:50. doi: 10.1186/1755-8794-6-50 (PMC3831757; doi:10.1186/1755-8794-6-50)
Supplement: Additional file 4 — List of genes within 2 kb from the histone modification peaks with highest difference between ASH and control. Peaks for all three histone modifications are combined. This is the list we have used for Gene Ontology. [file 1755-8794-6-50-S4.xlsx]

## Sheet: Top all histone peaks_Control
ENSEMBL ID	Gene Name
ENSG00000160216	1-acylglycerol-3-phosphate O-acyltransferase 3
ENSG00000116133	24-dehydrocholesterol reductase
ENSG00000112972	3-hydroxy-3-methylglutaryl-Coenzyme A synthase 1 (soluble)
ENSG00000011243	A kinase (PRKA) anchor protein 8-like
ENSG00000156218	ADAMTS-like 3
ENSG00000101544	ADNP homeobox 2
ENSG00000100262	ADP-ribosylation factor GTPase activating protein 3
ENSG00000188042	ADP-ribosylation factor-like 4C
ENSG00000153531	ADP-ribosylhydrolase like 1
ENSG00000144218	AF4/FMR2 family, member 3
ENSG00000166454	ATM interactor
ENSG00000131473	ATP citrate lyase
ENSG00000169020	ATP synthase, H+ transporting, mitochondrial F0 complex, subunit E
ENSG00000105726	ATPase type 13A1
ENSG00000106351	ArfGAP with FG repeats 2
ENSG00000187172	B melanoma antigen family, member 2; B melanoma antigen family, member 3; B melanoma antigen family, member 4; B melanoma antigen family, member 5
ENSG00000171791	B-cell CLL/lymphoma 2
ENSG00000175866	BAI1-associated protein 2
ENSG00000105327	BCL2 binding component 3
ENSG00000176720	BCL2-related ovarian killer
ENSG00000165626	BEN domain containing 7
ENSG00000168283	BMI1 polycomb ring finger oncogene
ENSG00000185024	BRF1 homolog, subunit of RNA polymerase III transcription initiation factor IIIB (S. cerevisiae)
ENSG00000132640	BTB (POZ) domain containing 3
ENSG00000184887	BTB (POZ) domain containing 6
ENSG00000137656	BUD13 homolog (S. cerevisiae)
ENSG00000157617	C2 calcium-dependent domain containing 2
ENSG00000169714	CCHC-type zinc finger, nucleic acid binding protein
ENSG00000081377	CDC14 cell division cycle 14 homolog B (S. cerevisiae)
ENSG00000123975	CDC28 protein kinase regulatory subunit 2
ENSG00000198752	CDC42 binding protein kinase beta (DMPK-like)
ENSG00000091527	CDV3 homolog (mouse)
ENSG00000049656	CLPTM1-like
ENSG00000145781	COMM domain containing 10
ENSG00000140577	CREB regulated transcription coactivator 3
ENSG00000183117	CUB and Sushi multiple domains 1
ENSG00000107874	CUE domain containing 2
ENSG00000154832	CXXC finger 1 (PHD domain)
ENSG00000110395	Cas-Br-M (murine) ecotropic retroviral transforming sequence
ENSG00000105516	D site of albumin promoter (albumin D-box) binding protein
ENSG00000099974	D-dopachrome tautomerase-like
ENSG00000215301	DEAD (Asp-Glu-Ala-Asp) box polypeptide 3, X-linked
ENSG00000108654	DEAD (Asp-Glu-Ala-Asp) box polypeptide 5
ENSG00000119522	DENN/MADD domain containing 1A
ENSG00000205744	DENN/MADD domain containing 1C
ENSG00000174485	DENN/MADD domain containing 4A
ENSG00000160305	DIP2 disco-interacting protein 2 homolog A (Drosophila)
ENSG00000151240	DIP2 disco-interacting protein 2 homolog C (Drosophila)
ENSG00000119772	DNA (cytosine-5-)-methyltransferase 3 alpha
ENSG00000070413	DiGeorge syndrome critical region gene 2
ENSG00000169016	E2F transcription factor 6
ENSG00000163435	E74-like factor 3 (ets domain transcription factor, epithelial-specific )
ENSG00000186998	EMI domain containing 1
ENSG00000185684	EP400 N-terminal like
ENSG00000178567	EPM2A (laforin) interacting protein 1
ENSG00000105722	Ets2 repressor factor
ENSG00000171823	F-box and leucine-rich repeat protein 14
ENSG00000118564	F-box and leucine-rich repeat protein 5
ENSG00000178974	F-box protein 34
ENSG00000204923	F-box protein 48
ENSG00000125740	FBJ murine osteosarcoma viral oncogene homolog B
ENSG00000153303	FERM domain containing 1
ENSG00000213066	FGFR1 oncogene partner
ENSG00000105701	FK506 binding protein 8, 38kDa
ENSG00000162894	Fas apoptotic inhibitory molecule 3
ENSG00000169727	G protein pathway suppressor 1
ENSG00000164850	G protein-coupled estrogen receptor 1
ENSG00000077585	G protein-coupled receptor 137B
ENSG00000170837	G protein-coupled receptor 27
ENSG00000205336	G protein-coupled receptor 56
ENSG00000140030	G protein-coupled receptor 65
ENSG00000181656	G protein-coupled receptor 88
ENSG00000167191	G protein-coupled receptor, family C, group 5, member B
ENSG00000087460	GNAS complex locus
ENSG00000175857	GRB2-binding adaptor protein, transmembrane
ENSG00000006704	GTF2I repeat domain containing 1
ENSG00000130299	GTP binding protein 3 (mitochondrial)
ENSG00000101181	GTP binding protein 5 (putative)
ENSG00000145907	GTPase activating protein (SH3 domain) binding protein 1
ENSG00000122557	HERPUD family member 2
ENSG00000170801	HtrA serine peptidase 3
ENSG00000144711	IQ motif and Sec7 domain 1
ENSG00000127463	KIAA0090
ENSG00000131149	KIAA0182
ENSG00000100647	KIAA0247
ENSG00000099814	KIAA0284
ENSG00000132361	KIAA0664
ENSG00000198894	KIAA1737
ENSG00000142609	KIAA1751
ENSG00000169926	Kruppel-like factor 13
ENSG00000163884	Kruppel-like factor 15
ENSG00000120049	Kv channel interacting protein 2
ENSG00000090661	LAG1 homolog, ceramide synthase 4
ENSG00000001497	LAS1-like (S. cerevisiae)
ENSG00000175556	LON peptidase N-terminal domain and ring finger 3
ENSG00000130332	LSM7 homolog, U6 small nuclear RNA associated (S. cerevisiae)
ENSG00000172935	MAS-related GPR, member F
ENSG00000119950	MAX interactor 1
ENSG00000108788	MAX-like protein X
ENSG00000126217	MCF.2 cell line derived transforming sequence-like
ENSG00000009950	MLX interacting protein-like
ENSG00000161653	N-acetylglutamate synthase
ENSG00000185818	N-acetyltransferase 8-like (GCN5-related, putative)
ENSG00000147684	NADH dehydrogenase (ubiquinone) 1 beta subcomplex, 9, 22kDa
ENSG00000151366	NADH dehydrogenase (ubiquinone) 1, subcomplex unknown, 2, 14.5kDa
ENSG00000187566	NHL repeat containing 1
ENSG00000114904	NIMA (never in mitosis gene a)-related kinase 4
ENSG00000119408	NIMA (never in mitosis gene a)-related kinase 6
ENSG00000148826	NK6 homeobox 2
ENSG00000128915	NMDA receptor regulated 2
ENSG00000148400	Notch homolog 1, translocation-associated (Drosophila)
ENSG00000147162	O-linked N-acetylglucosamine (GlcNAc) transferase (UDP-N-acetylglucosamine:polypeptide-N-acetylglucosaminyl transferase)
ENSG00000184232	OAF homolog (Drosophila)
ENSG00000164164	OTU domain containing 4
ENSG00000089723	OTU domain, ubiquitin aldehyde binding 2
ENSG00000127948	P450 (cytochrome) oxidoreductase
ENSG00000160199	PBX/knotted 1 homeobox 1
ENSG00000102225	PCTAIRE protein kinase 1
ENSG00000121440	PDZ domain containing ring finger 3
ENSG00000183036	Purkinje cell protein 4
ENSG00000179912	R3H domain containing 2
ENSG00000099246	RAB18, member RAS oncogene family
ENSG00000172007	RAB33B, member RAS oncogene family
ENSG00000141542	RAB40B, member RAS oncogene family
ENSG00000197562	RAB40C, member RAS oncogene family
ENSG00000179262	RAD23 homolog A (S. cerevisiae)
ENSG00000141084	RAN binding protein 10
ENSG00000127314	RAP1B, member of RAS oncogene family
ENSG00000185989	RAS p21 protein activator 3
ENSG00000108551	RAS, dexamethasone-induced 1
ENSG00000100276	RAS-like, family 10, member A
ENSG00000054967	RELT tumor necrosis factor receptor
ENSG00000135945	REV1 homolog (S. cerevisiae)
ENSG00000102317	RNA binding motif (RNP1, RRM) protein 3
ENSG00000218018	RNA binding motif protein 38
ENSG00000198106	RUN domain containing 2B; RUN domain containing 2C
ENSG00000125826	RanBP-type and C3HC4-type zinc finger containing 1
ENSG00000146090	RasGEF domain family, member 1C
ENSG00000141522	Rho GDP dissociation inhibitor (GDI) alpha
ENSG00000130762	Rho guanine exchange factor (GEF) 16
ENSG00000102606	Rho guanine nucleotide exchange factor (GEF) 7
ENSG00000100239	SAPS domain family, member 2
ENSG00000183955	SET domain containing (lysine methyltransferase) 8
ENSG00000168137	SET domain containing 5
ENSG00000173349	SFT2 domain containing 3
ENSG00000099882	SH3 and multiple ankyrin repeat domains 3
ENSG00000187550	SH3-binding domain kinase family, member 2
ENSG00000188612, ENSG00000184900	SMT3 suppressor of mif two 3 homolog 2 (S. cerevisiae) pseudogene; SMT3 suppressor of mif two 3 homolog 2 (S. cerevisiae); SMT3 suppressor of mif two 3 homolog 3 (S. cerevisiae)
ENSG00000182968	SRY (sex determining region Y)-box 1
ENSG00000110080	ST3 beta-galactoside alpha-2,3-sialyltransferase 4
ENSG00000059588	TAR (HIV-1) RNA binding protein 1
ENSG00000199392	TATA box binding protein (TBP)-associated factor, RNA polymerase I, D, 41kDa; small nucleolar RNA, H/ACA box 32; small nucleolar RNA, H/ACA box 25
ENSG00000167291	TBC1 domain family, member 16
ENSG00000187079	TEA domain family member 1 (SV40 transcriptional enhancer factor)
ENSG00000176946	THAP domain containing 4
ENSG00000100234	TIMP metallopeptidase inhibitor 3
ENSG00000131323	TNF receptor-associated factor 3
ENSG00000145901	TNFAIP3 interacting protein 1
ENSG00000111669	TPI1 pseudogene; triosephosphate isomerase 1
ENSG00000114354	TRK-fused gene
ENSG00000075240, ENSG00000157514	TSC22 domain family, member 3; GRAM domain containing 4
ENSG00000123297	Ts translation elongation factor, mitochondrial
ENSG00000177191	UDP-GlcNAc:betaGal beta-1,3-N-acetylglucosaminyltransferase 8
ENSG00000175711	UDP-GlcNAc:betaGal beta-1,3-N-acetylglucosaminyltransferase-like 1
ENSG00000131386	UDP-N-acetyl-alpha-D-galactosamine:polypeptide N-acetylgalactosaminyltransferase-like 2
ENSG00000110328	UDP-N-acetyl-alpha-D-galactosamine:polypeptide N-acetylgalactosaminyltransferase-like 4
ENSG00000187902	UPF0626 protein A
ENSG00000101940	WD repeat domain 13
ENSG00000160193	WD repeat domain 4
ENSG00000164934	WD repeats and SOF1 domain containing
ENSG00000141580	WDR45-like
ENSG00000123124	WW domain containing E3 ubiquitin protein ligase 1
ENSG00000185274	Williams-Beuren syndrome chromosome region 17
ENSG00000147548	Wolf-Hirschhorn syndrome candidate 1-like 1
ENSG00000185049	Wolf-Hirschhorn syndrome candidate 2
ENSG00000079246	X-ray repair complementing defective repair in Chinese hamster cells 5 (double-strand-break rejoining)
ENSG00000186530	XK, Kell blood group complex subunit-related family, member 5
ENSG00000076555	acetyl-Coenzyme A carboxylase beta
ENSG00000139352	achaete-scute complex homolog 1 (Drosophila)
ENSG00000169067	actin, beta-like 2
ENSG00000117148	actin-like 8
ENSG00000169717	actin-related protein T2
ENSG00000176715	acyl-CoA synthetase family member 3
ENSG00000151726	acyl-CoA synthetase long-chain family member 1
ENSG00000154930	acyl-CoA synthetase short-chain family member 1
ENSG00000184227	acyl-CoA thioesterase 1
ENSG00000072958	adaptor-related protein complex 1, mu 1 subunit
ENSG00000042753	adaptor-related protein complex 2, sigma 1 subunit
ENSG00000141431	additional sex combs like 3 (Drosophila)
ENSG00000160710	adenosine deaminase, RNA-specific
ENSG00000120907	adrenergic, alpha-1A-, receptor
ENSG00000222040	adrenergic, alpha-2B-, receptor
ENSG00000169252	adrenergic, beta-2-, receptor, surface
ENSG00000172482	alanine-glyoxylate aminotransferase
ENSG00000164089	alanine-glyoxylate aminotransferase 2-like 1
ENSG00000166825	alanyl (membrane) aminopeptidase
ENSG00000196344	alcohol dehydrogenase 7 (class IV), mu or sigma polypeptide
ENSG00000144908	aldehyde dehydrogenase 1 family, member L1
ENSG00000162482	aldo-keto reductase family 7, member A3 (aflatoxin aldehyde reductase)
ENSG00000211454	aldo-keto reductase family 7-like
ENSG00000163295	alkaline phosphatase, intestinal
ENSG00000106927	alpha-1-microglobulin/bikunin precursor
ENSG00000160862	alpha-2-glycoprotein 1, zinc-binding pseudogene 1; alpha-2-glycoprotein 1, zinc-binding
ENSG00000169696	alveolar soft part sarcoma chromosome region, candidate 1
ENSG00000139344	amidohydrolase domain containing 1
ENSG00000131471	amine oxidase, copper containing 3 (vascular adhesion protein 1)
ENSG00000023330	aminolevulinate, delta-, synthase 1
ENSG00000145020	aminomethyltransferase
ENSG00000107282	amyloid beta (A4) precursor protein-binding, family A, member 1
ENSG00000062725	amyloid beta precursor protein (cytoplasmic tail) binding protein 2
ENSG00000091879	angiopoietin 2
ENSG00000144891	angiotensin II receptor, type 1
ENSG00000135744	angiotensinogen (serpin peptidase inhibitor, clade A, member 8)
ENSG00000176915	ankyrin repeat and LEM domain containing 2
ENSG00000065802	ankyrin repeat and SOCS box-containing 1
ENSG00000088448	ankyrin repeat domain 10
ENSG00000156381	ankyrin repeat domain 9
ENSG00000148773	antigen identified by monoclonal antibody Ki-67
ENSG00000118137	apolipoprotein A-I
ENSG00000213044	apolipoprotein C-II
ENSG00000100342	apolipoprotein L, 1
ENSG00000165269	aquaporin 7
ENSG00000166148	arginine vasopressin receptor 1A
ENSG00000119986	arginine vasopressin-induced 1
ENSG00000140450	arrestin domain containing 4
ENSG00000100299	arylsulfatase A
ENSG00000006756	arylsulfatase D
ENSG00000161944	asialoglycoprotein receptor 2
ENSG00000166183	asparaginase homolog (S. cerevisiae)
ENSG00000182858	asparagine-linked glycosylation 12, alpha-1,6-mannosyltransferase homolog (S. cerevisiae)
ENSG00000132744	aspartoacylase (aminocyclase) 3
ENSG00000103126	axin 1
ENSG00000198908	basic helix-loop-helix domain containing, class B, 9
ENSG00000187676	beta 1,3-galactosyltransferase-like
ENSG00000145692	betaine-homocysteine methyltransferase
ENSG00000151746	bicaudal D homolog 1 (Drosophila)
ENSG00000060762	brain protein 44-like
ENSG00000181790	brain-specific angiogenesis inhibitor 1
ENSG00000105552	branched chain aminotransferase 2, mitochondrial
ENSG00000140320	bromo adjacent homology domain containing 1
ENSG00000161082	bruno-like 5, RNA binding protein (Drosophila)
ENSG00000157388	calcium channel, voltage-dependent, L type, alpha 1D subunit
ENSG00000058404	calcium/calmodulin-dependent protein kinase II beta
ENSG00000143318	calsequestrin 1 (fast-twitch, skeletal muscle)
ENSG00000139182	calsyntenin 3
ENSG00000079432	capicua homolog (Drosophila)
ENSG00000186222	cappuccino homolog (mouse)
ENSG00000180767	carbohydrate (chondroitin 4) sulfotransferase 13
ENSG00000186312	carbonic anhydrase VB pseudogene
ENSG00000172824	carboxylesterase 8 (putative)
ENSG00000178772	carboxypeptidase N, polypeptide 2
ENSG00000070770	casein kinase 2, alpha prime polypeptide
ENSG00000130177	cell division cycle 16 homolog (S. cerevisiae)
ENSG00000138028	cell growth regulator with EF-hand domain 1
ENSG00000166582	centromere protein V
ENSG00000100422	ceramide kinase
ENSG00000182372	ceroid-lipofuscinosis, neuronal 8 (epilepsy, progressive with mental retardation)
ENSG00000047457	ceruloplasmin (ferroxidase)
ENSG00000072609	checkpoint with forkhead and ring finger domains
ENSG00000161573	chemokine (C-C motif) ligand 16
ENSG00000144476	chemokine (C-X-C motif) receptor 7
ENSG00000006210	chemokine (C-X3-C motif) ligand 1
ENSG00000186510	chloride channel Ka
ENSG00000108556	cholinergic receptor, nicotinic, epsilon
ENSG00000100399	chondroadherin-like
ENSG00000153046	chromodomain protein, Y-like
ENSG00000166446	chromodomain protein, Y-like 2
ENSG00000162384	chromosome 1 open reading frame 123
ENSG00000198912	chromosome 1 open reading frame 174
ENSG00000180525	chromosome 10 open reading frame 108
ENSG00000188916	chromosome 10 open reading frame 141
ENSG00000108046	chromosome 10 open reading frame 93; chromosome 10 open reading frame 92
ENSG00000171067	chromosome 11 open reading frame 24
ENSG00000205436	chromosome 14 open reading frame 73
ENSG00000140264	chromosome 15 open reading frame 63; small EDRK-rich factor 2
ENSG00000166152	chromosome 16 open reading frame 78
ENSG00000154035	chromosome 17 open reading frame 103
ENSG00000177338	chromosome 17 open reading frame 54
ENSG00000178927	chromosome 17 open reading frame 62
ENSG00000168675	chromosome 18 open reading frame 1
ENSG00000105072	chromosome 19 open reading frame 44
ENSG00000198723	chromosome 19 open reading frame 45
ENSG00000185453	chromosome 19 open reading frame 68
ENSG00000162864	chromosome 2 open reading frame 61
ENSG00000204128	chromosome 2 open reading frame 72
ENSG00000182600	chromosome 2 open reading frame 82
ENSG00000188011	chromosome 2 open reading frame 85
ENSG00000130701	chromosome 20 open reading frame 151
ENSG00000101189	chromosome 20 open reading frame 20
ENSG00000188660	chromosome 21 open reading frame 125
ENSG00000205643	chromosome 22 open reading frame 40
ENSG00000198594	chromosome 4 open reading frame 11
ENSG00000188981	chromosome 4 open reading frame 44
ENSG00000146521	chromosome 6 open reading frame 123
ENSG00000181577	chromosome 6 open reading frame 223
ENSG00000105972	chromosome 7 open reading frame 20
ENSG00000106609	chromosome 7 open reading frame 42
ENSG00000211505	chromosome 8 open reading frame 17
ENSG00000176907	chromosome 8 open reading frame 4
ENSG00000204011	chromosome 9 open reading frame 104
ENSG00000176058	chromosome 9 open reading frame 75
ENSG00000086712	chromosome X open reading frame 15
ENSG00000185753	chromosome X open reading frame 38
ENSG00000197620	chromosome X open reading frame 40A; chromosome X open reading frame 40B
ENSG00000122756	ciliary neurotrophic factor receptor
ENSG00000163347	claudin 1
ENSG00000157224	claudin 12
ENSG00000165215	claudin 3
ENSG00000180210	coagulation factor II (thrombin)
ENSG00000126218	coagulation factor X
ENSG00000131187	coagulation factor XII (Hageman factor)
ENSG00000173013	coiled-coil domain containing 96
ENSG00000125611	coiled-coil-helix-coiled-coil-helix domain containing 5
ENSG00000182578	colony stimulating factor 1 receptor
ENSG00000021852	complement component 8, beta polypeptide
ENSG00000168993	complexin 1
ENSG00000140848	copine II
ENSG00000104879	creatine kinase, muscle
ENSG00000165475	crystallin, lambda 1
ENSG00000139842	cullin 4A
ENSG00000160967	cut-like homeobox 1
ENSG00000178950	cyclin G associated kinase
ENSG00000135446	cyclin-dependent kinase 4
ENSG00000176749	cyclin-dependent kinase 5, regulatory subunit 1 (p35)
ENSG00000160200	cystathionine-beta-synthase
ENSG00000134905	cysteinyl-tRNA synthetase 2, mitochondrial (putative)
ENSG00000213052	cytochrome P450, family 2, subfamily A, polypeptide 6
ENSG00000187048	cytochrome P450, family 4, subfamily A, polypeptide 11
ENSG00000162365	cytochrome P450, family 4, subfamily A, polypeptide 22
ENSG00000186115	cytochrome P450, family 4, subfamily F, polypeptide 2
ENSG00000186529	cytochrome P450, family 4, subfamily F, polypeptide 3
ENSG00000001630	cytochrome P450, family 51, subfamily A, polypeptide 1
ENSG00000172115	cytochrome c, somatic
ENSG00000129187	dCMP deaminase
ENSG00000088538	dedicator of cytokinesis 3
ENSG00000128917	delta-like 4 (Drosophila)
ENSG00000185000	diacylglycerol O-acyltransferase homolog 1 (mouse)
ENSG00000169738	dicarbonyl/L-xylulose reductase
ENSG00000151640	dihydropyrimidinase-like 4
ENSG00000141994	dihydrouridine synthase 3-like (S. cerevisiae)
ENSG00000198010	discs, large (Drosophila) homolog-associated protein 2
ENSG00000107404	dishevelled, dsh homolog 1 (Drosophila); dishevelled, dsh homolog 1 (Drosophila)-like 1
ENSG00000140323	dispatched homolog 2 (Drosophila)
ENSG00000175920	docking protein 7
ENSG00000214866	doublecortin domain-containing protein ENSP00000382097-like
ENSG00000111266	dual specificity phosphatase 16
ENSG00000104671	dynactin 6
ENSG00000132283	dynein heavy chain domain 1
ENSG00000108001	early B-cell factor 3
ENSG00000214595	echinoderm microtubule associated protein like 6
ENSG00000164303	ectonucleotide pyrophosphatase/phosphodiesterase 6
ENSG00000183798	elastin microfibril interfacer 3
ENSG00000116016	endothelial PAS domain protein 1
ENSG00000104823	enoyl Coenzyme A hydratase 1, peroxisomal
ENSG00000127884	enoyl Coenzyme A hydratase, short chain, 1, mitochondrial
ENSG00000103067	epithelial splicing regulatory protein 2
ENSG00000095203	erythrocyte membrane protein band 4.1 like 4B
ENSG00000079819	erythrocyte membrane protein band 4.1-like 2
ENSG00000144488	espin-like
ENSG00000143845	ethanolamine kinase 2
ENSG00000123908	eukaryotic translation initiation factor 2C, 2
ENSG00000114867	eukaryotic translation initiation factor 4 gamma, 1
ENSG00000130713	exosome component 2
ENSG00000198420	family with sequence similarity 115, member A; family with sequence similarity 115, member B (pseudogene)
ENSG00000112584	family with sequence similarity 120B
ENSG00000184675	family with sequence similarity 123B
ENSG00000203950	family with sequence similarity 127, member B
ENSG00000154153	family with sequence similarity 134, member B
ENSG00000196990	family with sequence similarity 163, member B
ENSG00000177706	family with sequence similarity 20, member C
ENSG00000139641	family with sequence similarity 62 (C2 domain containing), member A
ENSG00000180921	family with sequence similarity 83, member H
ENSG00000073712	fermitin family homolog 2 (Drosophila)
ENSG00000090512	fetuin B
ENSG00000068078	fibroblast growth factor receptor 3
ENSG00000160867	fibroblast growth factor receptor 4
ENSG00000127418	fibroblast growth factor receptor-like 1
ENSG00000115226	fibronectin type III domain containing 4
ENSG00000183560	folate receptor 4 (delta) homolog (mouse)
ENSG00000154803	folliculin
ENSG00000129514	forkhead box A1
ENSG00000164916	forkhead box K1
ENSG00000160282	formiminotransferase cyclodeaminase
ENSG00000111432	frizzled homolog 10 (Drosophila)
ENSG00000130957	fructose-1,6-bisphosphatase 2
ENSG00000119862	galectin-related protein
ENSG00000137563	gamma-glutamyl hydrolase (conjugase, folylpolygammaglutamyl hydrolase)
ENSG00000104518	gasdermin D
ENSG00000177602	germ cell associated 2 (haspin)
ENSG00000001084	glutamate-cysteine ligase, catalytic subunit
ENSG00000104714	glutamate-rich 1
ENSG00000166123	glutamic pyruvate transaminase (alanine aminotransferase) 2
ENSG00000135423	glutaminase 2 (liver, mitochondrial)
ENSG00000105607	glutaryl-Coenzyme A dehydrogenase
ENSG00000168237	glycerate kinase
ENSG00000178795	glycerophosphodiester phosphodiesterase domain containing 4
ENSG00000056998	glycogenin 2
ENSG00000100453	granzyme B (granzyme 2, cytotoxic T-lymphocyte-associated serine esterase 1)
ENSG00000116717	growth arrest and DNA-damage-inducible, alpha
ENSG00000130222	growth arrest and DNA-damage-inducible, gamma
ENSG00000180447	growth arrest-specific 1
ENSG00000165678	growth hormone inducible transmembrane protein
ENSG00000139835	growth hormone regulated TBC protein 1
ENSG00000119125	guanine deaminase
ENSG00000146535	guanine nucleotide binding protein (G protein) alpha 12
ENSG00000114349	guanine nucleotide binding protein (G protein), alpha transducing activity polypeptide 1
ENSG00000078369	guanine nucleotide binding protein (G protein), beta polypeptide 1
ENSG00000213611	guanine nucleotide binding protein (G protein), gamma 7
ENSG00000197273	guanylate cyclase activator 2A (guanylin)
ENSG00000130021	haloacid dehalogenase-like hydrolase domain containing 1A
ENSG00000120694	heat shock 105kDa/110kDa protein 1
ENSG00000115541	heat shock 10kDa protein 1 (chaperonin 10)
ENSG00000144381	heat shock 60kDa protein 1 (chaperonin) pseudogene 5; heat shock 60kDa protein 1 (chaperonin) pseudogene 6; heat shock 60kDa protein 1 (chaperonin) pseudogene 1; heat shock 60kDa protein 1 (chaperonin) pseudogene 4; heat shock 60kDa protein 1 (chaperonin)
ENSG00000170606	heat shock 70kDa protein 4
ENSG00000096384	heat shock protein 90kDa alpha (cytosolic), class B member 1
ENSG00000136720	heparan sulfate 6-O-sulfotransferase 1
ENSG00000101076	hepatocyte nuclear factor 4, alpha
ENSG00000115756	hippocalcin-like 1
ENSG00000061273	histone deacetylase 7
ENSG00000130956	hyaluronan binding protein 4
ENSG00000186792	hyaluronoglucosaminidase 3
ENSG00000099377	hydroxy-delta-5-steroid dehydrogenase, 3 beta- and steroid delta-isomerase 7; piwi-like 2 (Drosophila)
ENSG00000063854	hydroxyacylglutathione hydrolase
ENSG00000203689	hypothetical LOC401286
ENSG00000162981	hypothetical LOC653602; family with sequence similarity 84, member A
ENSG00000184988	hypothetical LOC728772; transmembrane protein 106A
ENSG00000044574	hypothetical gene supported by AF216292; NM_005347; heat shock 70kDa protein 5 (glucose-regulated protein, 78kDa)
ENSG00000213971	hypothetical protein LOC100132815
ENSG00000211893	immunoglobulin heavy constant gamma 2 (G2m marker)
ENSG00000211892	immunoglobulin heavy constant gamma 4 (G4m marker)
ENSG00000163083	inhibin, beta B
ENSG00000139269	inhibin, beta E
ENSG00000068383	inositol polyphosphate-5-phosphatase, 40kDa
ENSG00000105655	inositol-3-phosphate synthase 1
ENSG00000186480	insulin induced gene 1
ENSG00000169047	insulin receptor substrate 1
ENSG00000027644	insulin receptor-related receptor
ENSG00000146678	insulin-like growth factor binding protein 1
ENSG00000115457	insulin-like growth factor binding protein 2, 36kDa
ENSG00000141753	insulin-like growth factor binding protein 4
ENSG00000102786	integrator complex subunit 6
ENSG00000076662	intercellular adhesion molecule 3
ENSG00000185201	interferon induced transmembrane protein 2 (1-8D)
ENSG00000142089	interferon induced transmembrane protein 3 (1-8U)
ENSG00000117595	interferon regulatory factor 6
ENSG00000115590	interleukin 1 receptor, type II
ENSG00000172458	interleukin 17D
ENSG00000160712	interleukin 6 receptor
ENSG00000170549	iroquois homeobox 1
ENSG00000113430	iroquois homeobox 4
ENSG00000066583	isochorismatase domain containing 1
ENSG00000116237	isoprenylcysteine carboxyl methyltransferase
ENSG00000130522	jun D proto-oncogene
ENSG00000154118	junctophilin 3
ENSG00000176595	kelch repeat and BTB (POZ) domain containing 11
ENSG00000079999	kelch-like ECH-associated protein 1
ENSG00000183542	killer cell lectin-like receptor subfamily C, member 4
ENSG00000171798	kinase non-catalytic C-lobe domain (KIND) containing 1
ENSG00000171435	kinase suppressor of ras 2
ENSG00000054523	kinesin family member 1B
ENSG00000113889	kininogen 1
ENSG00000166816	lactate dehydrogenase D
ENSG00000130702	laminin, alpha 5
ENSG00000168056	latent transforming growth factor beta binding protein 3
ENSG00000173621	leucine rich repeat and fibronectin type III domain containing 4
ENSG00000160233	leucine rich repeat containing 3
ENSG00000128594	leucine rich repeat containing 4
ENSG00000168481	leucine-rich repeat LGI family, member 3
ENSG00000205213	leucine-rich repeat-containing G protein-coupled receptor 4
ENSG00000213906	leukotriene B4 receptor 2
ENSG00000105520	lipid phosphate phosphatase-related protein type 2
ENSG00000105699	lipolysis stimulated lipoprotein receptor
ENSG00000129988	lipopolysaccharide binding protein
ENSG00000130164	low density lipoprotein receptor
ENSG00000162337	low density lipoprotein receptor-related protein 5
ENSG00000127663	lysine (K)-specific demethylase 4B
ENSG00000126012	lysine (K)-specific demethylase 5C
ENSG00000147050	lysine (K)-specific demethylase 6A
ENSG00000153395	lysophosphatidylcholine acyltransferase 1
ENSG00000181541	mab-21-like 2 (C. elegans)
ENSG00000167700	major facilitator superfamily domain containing 3
ENSG00000204525	major histocompatibility complex, class I, C; major histocompatibility complex, class I, B
ENSG00000147324	malignant fibrous histiocytoma amplified sequence 1
ENSG00000009724	mannan-binding lectin serine peptidase 2
ENSG00000132561	matrilin 2
ENSG00000123066	mediator complex subunit 13-like
ENSG00000180182	mediator complex subunit 14
ENSG00000007264	megakaryocyte-associated tyrosine kinase
ENSG00000128285	melanin-concentrating hormone receptor 1
ENSG00000187391	membrane associated guanylate kinase, WW and PDZ domain containing 2
ENSG00000184824	membrane frizzled-related protein
ENSG00000142606	membrane metallo-endopeptidase-like 1
ENSG00000169184	meningioma (disrupted in balanced translocation) 1
ENSG00000198408	meningioma expressed antigen 5 (hyaluronidase)
ENSG00000186732	metallophosphoesterase domain containing 1
ENSG00000169715	metallothionein 1L (gene/pseudogene); metallothionein 1E; metallothionein 1 pseudogene 3; metallothionein 1J (pseudogene)
ENSG00000103260	meteorin, glial cell differentiation regulator
ENSG00000139428	methylmalonic aciduria (cobalamin deficiency) cblB type
ENSG00000170439	methyltransferase like 7B
ENSG00000101460	microtubule-associated protein 1 light chain 3 alpha
ENSG00000186868	microtubule-associated protein tau
ENSG00000112996	mitochondrial ribosomal protein S30
ENSG00000102738	mitochondrial ribosomal protein S31
ENSG00000214955	mitochondrial ribosomal protein S6
ENSG00000076984	mitogen-activated protein kinase kinase 7
ENSG00000162889	mitogen-activated protein kinase-activated protein kinase 2
ENSG00000165943	modulator of apoptosis 1
ENSG00000069535	monoamine oxidase B
ENSG00000198788	mucin 2, oligomeric mucus/gel-forming
ENSG00000214034	mucin 8
ENSG00000090674	mucolipin 1
ENSG00000113318	mutS homolog 3 (E. coli)
ENSG00000197971	myelin basic protein
ENSG00000196132	myelin transcription factor 1
ENSG00000172927	myeloma overexpressed (in a subset of t(11;14) positive multiple myelomas)
ENSG00000034971	myocilin, trabecular meshwork inducible glucocorticoid response
ENSG00000133030	myosin phosphatase Rho interacting protein; similar to Myosin phosphatase Rho-interacting protein (Rho-interacting protein 3) (M-RIP) (RIP3) (p116Rip)
ENSG00000164591	myozenin 3
ENSG00000159899	natriuretic peptide receptor B/guanylate cyclase B (atrionatriuretic peptide receptor B)
ENSG00000166681	nerve growth factor receptor (TNFRSF16) associated protein 1
ENSG00000196712	neurofibromin 1
ENSG00000164600	neurogenic differentiation 6
ENSG00000147813	nicotinate phosphoribosyltransferase domain containing 1
ENSG00000101004	ninein-like
ENSG00000131669	ninjurin 1
ENSG00000010322	nischarin
ENSG00000187736	nonhomologous end-joining factor 1
ENSG00000090273	nuclear distribution gene C homolog (A. nidulans)
ENSG00000147862	nuclear factor I/B
ENSG00000141905	nuclear factor I/C (CCAAT-binding transcription factor)
ENSG00000008441	nuclear factor I/X (CCAAT-binding transcription factor)
ENSG00000077150	nuclear factor of kappa light polypeptide gene enhancer in B-cells 2 (p49/p100)
ENSG00000100906	nuclear factor of kappa light polypeptide gene enhancer in B-cells inhibitor, alpha
ENSG00000196498	nuclear receptor co-repressor 2
ENSG00000198646	nuclear receptor coactivator 6
ENSG00000144852	nuclear receptor subfamily 1, group I, member 2
ENSG00000177463	nuclear receptor subfamily 2, group C, member 2
ENSG00000140939	nucleolar protein 3 (apoptosis repressor with CARD domain)
ENSG00000205531	nucleosome assembly protein 1-like 4
ENSG00000167207	nucleotide-binding oligomerization domain containing 2
ENSG00000176294	olfactory receptor, family 4, subfamily N, member 2; seven transmembrane helix receptor
ENSG00000187681	orosomucoid 1
ENSG00000204154	orosomucoid 2
ENSG00000115155	otoferlin
ENSG00000178602	otospiralin
ENSG00000144909	oxysterol binding protein-like 11
ENSG00000130669	p21 protein (Cdc42/Rac)-activated kinase 4
ENSG00000148498	par-3 partitioning defective 3 homolog (C. elegans)
ENSG00000178184	par-6 partitioning defective 6 homolog gamma (C. elegans)
ENSG00000005421	paraoxonase 1
ENSG00000159335	parathymosin
ENSG00000160801	parathyroid hormone 1 receptor
ENSG00000197702	parvin, alpha
ENSG00000185920	patched homolog 1 (Drosophila)
ENSG00000157312	peptide deformylase (mitochondrial); component of oligomeric golgi complex 8
ENSG00000179094	period homolog 1 (Drosophila)
ENSG00000132326	period homolog 2 (Drosophila)
ENSG00000157911	peroxisomal biogenesis factor 10
ENSG00000185813	phosphate cytidylyltransferase 2, ethanolamine
ENSG00000119227	phosphatidylinositol glycan anchor biosynthesis, class Z
ENSG00000124126	phosphatidylinositol-3,4,5-trisphosphate-dependent Rac exchange factor 1
ENSG00000156471	phosphatidylserine synthase 1
ENSG00000092621	phosphoglycerate dehydrogenase
ENSG00000164708	phosphoglycerate mutase 2 (muscle)
ENSG00000145675	phosphoinositide-3-kinase, regulatory subunit 1 (alpha)
ENSG00000184381	phospholipase A2, group VI (cytosolic, calcium-independent)
ENSG00000138308	phospholipase A2, group XIIB
ENSG00000163344	phosphomevalonate kinase
ENSG00000175287	phytanoyl-CoA dioxygenase domain containing 1
ENSG00000100558	pleckstrin 2
ENSG00000128567	podocalyxin-like
ENSG00000112941	polymerase (DNA directed) sigma
ENSG00000070501	polymerase (DNA directed), beta
ENSG00000102978	polymerase (RNA) II (DNA directed) polypeptide C, 33kDa
ENSG00000011304	polypyrimidine tract binding protein 1
ENSG00000151364	potassium channel tetramerisation domain containing 14
ENSG00000180901	potassium channel tetramerisation domain containing 2
ENSG00000188997	potassium channel tetramerisation domain containing 21
ENSG00000135750	potassium channel, subfamily K, member 1
ENSG00000080709	potassium intermediate/small conductance calcium-activated channel, subfamily N, member 2
ENSG00000180509	potassium voltage-gated channel, Isk-related family, member 1
ENSG00000053918	potassium voltage-gated channel, KQT-like subfamily, member 1
ENSG00000188582	progestin and adipoQ receptor family member IX
ENSG00000221873	proline dehydrogenase (oxidase) 2
ENSG00000169174	proprotein convertase subtilisin/kexin type 9
ENSG00000117707	prospero homeobox 1
ENSG00000104960	prostate tumor overexpressed 1
ENSG00000196364	protease, serine, 29 pseudogene
ENSG00000161057	proteasome (prosome, macropain) 26S subunit, ATPase, 2
ENSG00000115233	proteasome (prosome, macropain) 26S subunit, non-ATPase, 14
ENSG00000215071	proteasome (prosome, macropain) assembly chaperone 4
ENSG00000101182	proteasome (prosome, macropain) subunit, alpha type, 7
ENSG00000126231	protein Z, vitamin K-dependent plasma glycoprotein
ENSG00000165912	protein kinase C and casein kinase substrate in neurons 3
ENSG00000123143	protein kinase N1
ENSG00000188191	protein kinase, cAMP-dependent, regulatory, type I, beta
ENSG00000173281	protein phosphatase 1, regulatory (inhibitor) subunit 3B
ENSG00000049769	protein phosphatase 1, regulatory (inhibitor) subunit 3F
ENSG00000137713	protein phosphatase 2 (formerly 2A), regulatory subunit A, beta isoform
ENSG00000078304	protein phosphatase 2, regulatory subunit B', gamma isoform
ENSG00000070159	protein tyrosine phosphatase, non-receptor type 3
ENSG00000142949	protein tyrosine phosphatase, receptor type, F
ENSG00000105426	protein tyrosine phosphatase, receptor type, S
ENSG00000060656	protein tyrosine phosphatase, receptor type, U
ENSG00000203880	protein-L-isoaspartate (D-aspartate) O-methyltransferase domain containing 2
ENSG00000214600	protocadherin alpha 12
ENSG00000204969	protocadherin alpha 2
ENSG00000204968	protocadherin alpha 3
ENSG00000221912	pyridoxal (pyridoxine, vitamin B6) phosphatase
ENSG00000173599	pyruvate carboxylase
ENSG00000168291	pyruvate dehydrogenase (lipoamide) beta
ENSG00000112531	quaking homolog, KH domain RNA binding (mouse)
ENSG00000151552	quinoid dihydropteridine reductase
ENSG00000103485	quinolinate phosphoribosyltransferase
ENSG00000143878	ras homolog gene family, member B
ENSG00000173156	ras homolog gene family, member D
ENSG00000076344	regulator of G-protein signaling 11
ENSG00000159788	regulator of G-protein signaling 12
ENSG00000159200	regulator of calcineurin 1
ENSG00000040608	reticulon 4 receptor
ENSG00000186350	retinoid X receptor, alpha
ENSG00000138207	retinol binding protein 4, plasma
ENSG00000160214	ribosomal RNA processing 1 homolog (S. cerevisiae)
ENSG00000197756	ribosomal protein L37a
ENSG00000122406	ribosomal protein L5 pseudogene 34; ribosomal protein L5 pseudogene 1; ribosomal protein L5
ENSG00000146223	ribosomal protein L7-like 1; ribosomal protein L7 pseudogene 14; ribosomal protein L7 pseudogene 21; ribosomal protein L7 pseudogene 22; ribosomal protein L7 pseudogene 46
ENSG00000145425	ribosomal protein S3A pseudogene 5; ribosomal protein S3a pseudogene 47; ribosomal protein S3a pseudogene 49; ribosomal protein S3A; hypothetical LOC100131699; hypothetical LOC100130107
ENSG00000083845	ribosomal protein S5
ENSG00000125844	ribosome binding protein 1 homolog 180kDa (dog)
ENSG00000101695	ring finger protein 125
ENSG00000168159	ring finger protein 187
ENSG00000105982	ring finger protein 32
ENSG00000170633	ring finger protein 34
ENSG00000114547	ropporin, rhophilin associated protein 1B
ENSG00000170145	salt-inducible kinase 2
ENSG00000160633	scaffold attachment factor B
ENSG00000138760	scavenger receptor class B, member 2
ENSG00000148805	scavenger receptor protein family member
ENSG00000063015	seizure related 6 homolog (mouse)
ENSG00000162430	selenoprotein N, 1
ENSG00000073169	selenoprotein O
ENSG00000188091	sema domain, immunoglobulin domain (Ig), transmembrane domain (TM) and short cytoplasmic domain, (semaphorin) 4D
ENSG00000095539	sema domain, immunoglobulin domain (Ig), transmembrane domain (TM) and short cytoplasmic domain, (semaphorin) 4G
ENSG00000182199	serine hydroxymethyltransferase 2 (mitochondrial)
ENSG00000165752	serine/threonine kinase 32C
ENSG00000211455	serine/threonine kinase 38 like
ENSG00000100665	serpin peptidase inhibitor, clade A (alpha-1 antiproteinase, antitrypsin), member 4
ENSG00000117601	serpin peptidase inhibitor, clade C (antithrombin), member 1
ENSG00000204099	sialidase 4
ENSG00000163479	signal sequence receptor, beta (translocon-associated protein beta)
ENSG00000130396	similar to Afadin (Protein AF-6); myeloid/lymphoid or mixed-lineage leukemia (trithorax homolog, Drosophila); translocated to, 4
ENSG00000125730	similar to Complement C3 precursor; complement component 3; hypothetical protein LOC100133511
ENSG00000183087	similar to growth arrest-specific 6; growth arrest-specific 6
ENSG00000124523	sirtuin (silent mating type information regulation 2 homolog) 5 (S. cerevisiae)
ENSG00000104976	small nuclear RNA activating complex, polypeptide 2, 45kDa
ENSG00000212383	small nucleolar RNA, H/ACA box 48
ENSG00000207088	small nucleolar RNA, H/ACA box 7A; small nucleolar RNA, H/ACA box 7B; ribosomal protein L32
ENSG00000103326	small optic lobes homolog (Drosophila)
ENSG00000100652	solute carrier family 10 (sodium/bile acid cotransporter family), member 1
ENSG00000113504	solute carrier family 12 (potassium/chloride transporters), member 7
ENSG00000101194	solute carrier family 17, member 9
ENSG00000173638	solute carrier family 19 (folate transporter), member 1
ENSG00000109667	solute carrier family 2 (facilitated glucose transporter), member 9
ENSG00000175003	solute carrier family 22 (organic cation transporter), member 1
ENSG00000089057	solute carrier family 23 (nucleobase transporters), member 2
ENSG00000182902	solute carrier family 25 (mitochondrial carrier), member 18
ENSG00000164933	solute carrier family 25, member 32
ENSG00000162461	solute carrier family 25, member 34
ENSG00000181035	solute carrier family 25, member 42
ENSG00000140284	solute carrier family 27 (fatty acid transporter), member 2
ENSG00000083807	solute carrier family 27 (fatty acid transporter), member 5
ENSG00000196660	solute carrier family 30, member 10
ENSG00000127526	solute carrier family 35, member E1
ENSG00000157637	solute carrier family 38, member 10
ENSG00000158715	solute carrier family 45, member 3
ENSG00000117834	solute carrier family 5 (sodium/glucose cotransporter), member 9
ENSG00000198743	solute carrier family 5 (sodium/myo-inositol cotransporter), member 3
ENSG00000157103	solute carrier family 6 (neurotransmitter transporter, GABA), member 1
ENSG00000111181	solute carrier family 6 (neurotransmitter transporter, betaine/GABA), member 12
ENSG00000142319	solute carrier family 6 (neurotransmitter transporter, dopamine), member 3
ENSG00000174358	solute carrier family 6 (neutral amino acid transporter), member 19
ENSG00000021488	solute carrier family 7 (cationic amino acid transporter, y+ system), member 9
ENSG00000130876	solute carrier family 7, (neutral amino acid transporter, y+ system) member 10
ENSG00000137491	solute carrier organic anion transporter family, member 2B1
ENSG00000139874	somatostatin receptor 1
ENSG00000137642	sortilin-related receptor, L(DLR class) A repeats-containing
ENSG00000130340	sorting nexin 9
ENSG00000173898	spectrin, beta, non-erythrocytic 2
ENSG00000160460	spectrin, beta, non-erythrocytic 4
ENSG00000106723	spindlin 1
ENSG00000165025	spleen tyrosine kinase
ENSG00000168066	splicing factor 1
ENSG00000136158	sprouty homolog 2 (Drosophila)
ENSG00000015592	stathmin-like 4
ENSG00000198911	sterol regulatory element binding transcription factor 2
ENSG00000052802	sterol-C4-methyl oxidase-like
ENSG00000109929	sterol-C5-desaturase (ERG3 delta-5-desaturase homolog, S. cerevisiae)-like
ENSG00000160828	stromal antigen 3-like 2; stromal antigen 3-like 1
ENSG00000072501	structural maintenance of chromosomes 1A
ENSG00000197165	sulfotransferase family, cytosolic, 1A, phenol-preferring, member 2
ENSG00000105398	sulfotransferase family, cytosolic, 2A, dehydroepiandrosterone (DHEA)-preferring, member 1
ENSG00000170677	suppressor of cytokine signaling 6
ENSG00000162804	sushi, nidogen and EGF-like domains 1
ENSG00000184402	synovial sarcoma translocation gene on chromosome 18-like 1
ENSG00000076944	syntaxin binding protein 2
ENSG00000184786	t-complex-associated-testis-expressed 3
ENSG00000176358	tachykinin 4 (hemokinin)
ENSG00000169962	taste receptor, type 1, member 3
ENSG00000079308	tensin 1
ENSG00000136205	tensin 3
ENSG00000182670	tetratricopeptide repeat domain 3; tetratricopeptide repeat domain 3-like
ENSG00000172009	thimet oligopeptidase 1
ENSG00000184470	thioredoxin reductase 2
ENSG00000187720	thrombospondin, type I, domain containing 4
ENSG00000189262	thymosin-like 6 (pseudogene)
ENSG00000042832	thyroglobulin
ENSG00000151365	thyroid hormone responsive (SPOT14 homolog, rat)
ENSG00000115705	thyroid peroxidase
ENSG00000167074	thyrotrophic embryonic factor
ENSG00000196459	trafficking protein particle complex 2; trafficking protein particle complex 2 pseudogene 1
ENSG00000198176	transcription factor Dp-1
ENSG00000141232	transducer of ERBB2, 1
ENSG00000101849	transducin (beta)-like 1X-linked
ENSG00000135966	transforming growth factor, beta receptor associated protein 1
ENSG00000130529	transient receptor potential cation channel, subfamily M, member 4
ENSG00000118245	transition protein 1 (during histone to protamine replacement)
ENSG00000142484	transmembrane 4 L six family member 5
ENSG00000099203	transmembrane emp24 protein transport domain containing 1
ENSG00000189077	transmembrane protein 120A
ENSG00000170006	transmembrane protein 154
ENSG00000157111	transmembrane protein 171
ENSG00000002933	transmembrane protein 176A
ENSG00000187616	transmembrane protein 8C
ENSG00000100354	trinucleotide repeat containing 6B
ENSG00000121060	tripartite motif-containing 25
ENSG00000141569	tripartite motif-containing 65
ENSG00000095917	tryptase delta 1
ENSG00000182093	tryptophan rich basic protein
ENSG00000182704	tsukushin
ENSG00000171368	tubulin polymerization promoting protein
ENSG00000185215	tumor necrosis factor, alpha-induced protein 2
ENSG00000185361	tumor necrosis factor, alpha-induced protein 8-like 1
ENSG00000164938	tumor protein p53 inducible nuclear protein 1
ENSG00000032389	tumor suppressing subtransferable candidate 1
ENSG00000167614	tweety homolog 1 (Drosophila)
ENSG00000198650	tyrosine aminotransferase
ENSG00000066056	tyrosine kinase with immunoglobulin-like and EGF-like domains 1
ENSG00000169902	tyrosylprotein sulfotransferase 1
ENSG00000127540	ubiquinol-cytochrome c reductase, 6.4kDa subunit
ENSG00000152484	ubiquitin specific peptidase 12
ENSG00000172046	ubiquitin specific peptidase 19
ENSG00000106346	ubiquitin specific peptidase 42
ENSG00000078967	ubiquitin-conjugating enzyme E2D 4 (putative)
ENSG00000170142	ubiquitin-conjugating enzyme E2E 1 (UBC4/5 homolog, yeast)
ENSG00000171794	undifferentiated embryonic cell transcription factor 1
ENSG00000130717	uridine-cytidine kinase 1
ENSG00000159650	urocanase domain containing 1
ENSG00000137831	uveal autoantigen with coiled-coil domains and ankyrin repeats
ENSG00000141736	v-erb-b2 erythroblastic leukemia viral oncogene homolog 2, neuro/glioblastoma derived oncogene homolog (avian)
ENSG00000178573	v-maf musculoaponeurotic fibrosarcoma oncogene homolog (avian)
ENSG00000198517	v-maf musculoaponeurotic fibrosarcoma oncogene homolog K (avian)
ENSG00000155975	vacuolar protein sorting 37 homolog A (S. cerevisiae)
ENSG00000167397	vitamin K epoxide reductase complex, subunit 1
ENSG00000109072	vitronectin
ENSG00000085741	wingless-type MMTV integration site family, member 11
ENSG00000180011	zinc binding alcohol dehydrogenase domain containing 2
ENSG00000135482	zinc finger CCCH-type containing 10
ENSG00000205189	zinc finger and BTB domain containing 10
ENSG00000130584	zinc finger and BTB domain containing 46
ENSG00000182318	zinc finger and SCAN domain containing 22
ENSG00000115568	zinc finger protein 142
ENSG00000167384	zinc finger protein 180
ENSG00000130856	zinc finger protein 236
ENSG00000181315	zinc finger protein 322A
ENSG00000130844	zinc finger protein 331
ENSG00000128016	zinc finger protein 36, C3H type, homolog (mouse)
ENSG00000152518	zinc finger protein 36, C3H type-like 2
ENSG00000188283	zinc finger protein 383
ENSG00000187595	zinc finger protein 385C
ENSG00000186918	zinc finger protein 395
ENSG00000130544	zinc finger protein 557
ENSG00000198440	zinc finger protein 583
ENSG00000083828	zinc finger protein 586
ENSG00000197701	zinc finger protein 595
ENSG00000196458	zinc finger protein 605
ENSG00000156853	zinc finger protein 689
ENSG00000142409	zinc finger protein 787
ENSG00000197863	zinc finger protein 790
ENSG00000127903	zinc finger protein 835
ENSG00000005889	zinc finger protein, X-linked
ENSG00000140948	zinc finger, CCHC domain containing 14
ENSG00000204160	zinc finger, DHHC-type containing 18
ENSG00000122515	zinc finger, MIZ-type containing 2
ENSG00000015171	zinc finger, MYND domain containing 11

## Sheet: Top all histone peaks _ASH
ENSEMBL gene ID	Gene Name
ENSG00000119537	3-ketodihydrosphingosine reductase
ENSG00000124275	5-methyltetrahydrofolate-homocysteine methyltransferase reductase
ENSG00000170525	6-phosphofructo-2-kinase/fructose-2,6-biphosphatase 3
ENSG00000105127	A kinase (PRKA) anchor protein 8
ENSG00000137845	ADAM metallopeptidase domain 10
ENSG00000145536	ADAM metallopeptidase with thrombospondin type 1 motif, 16
ENSG00000165527	ADP-ribosylation factor 6
ENSG00000066777	ADP-ribosylation factor guanine nucleotide-exchange factor 1(brefeldin A-inhibited)
ENSG00000214087	ADP-ribosylation factor-like 16
ENSG00000213465	ADP-ribosylation factor-like 2
ENSG00000182196	ADP-ribosylation-like factor 6 interacting protein 4
ENSG00000072364	AF4/FMR2 family, member 4
ENSG00000138071	ARP2 actin-related protein 2 homolog (yeast)
ENSG00000117713	AT rich interactive domain 1A (SWI-like)
ENSG00000032219	AT rich interactive domain 4A (RBP1-like)
ENSG00000054267	AT rich interactive domain 4B (RBP1-like)
ENSG00000125257	ATP-binding cassette, sub-family C (CFTR/MRP), member 4
ENSG00000119778	ATPase family, AAA domain containing 2B
ENSG00000128524	ATPase, H+ transporting, lysosomal 14kDa, V1 subunit F
ENSG00000163399	ATPase, Na+/K+ transporting, alpha 1 polypeptide
ENSG00000151693	ArfGAP with SH3 domain, ankyrin repeat and PH domain 2
ENSG00000114331	ArfGAP with coiled-coil, ankyrin repeat and PH domains 2
ENSG00000133639	B-cell translocation gene 1, anti-proliferative
ENSG00000105327	BCL2 binding component 3
ENSG00000166170	BCL2-associated athanogene 5
ENSG00000188848	BEN domain containing 4
ENSG00000165733	BMS1 homolog, ribosome assembly protein (yeast) pseudogene; BMS1 homolog, ribosome assembly protein (yeast)
ENSG00000154640	BTG family, member 3
ENSG00000197299	Bloom syndrome, RecQ helicase-like
ENSG00000172375	C2CD2-like
ENSG00000130779	CAP-GLY domain containing linker protein 1
ENSG00000088038	CCR4-NOT transcription complex, subunit 3
ENSG00000196776	CD47 molecule
ENSG00000116815	CD58 molecule
ENSG00000010278	CD9 molecule
ENSG00000179335	CDC-like kinase 3
ENSG00000081377	CDC14 cell division cycle 14 homolog B (S. cerevisiae)
ENSG00000163171	CDC42 effector protein (Rho GTPase binding) 3
ENSG00000163320	CGG triplet repeat binding protein 1
ENSG00000131148	COX4 neighbor
ENSG00000137504	CREB/ATF bZIP transcription factor
ENSG00000095485	CWF19-like 1, cell cycle control (S. pombe)
ENSG00000164442	Cbp/p300-interacting transactivator, with Glu/Asp-rich carboxy-terminal domain, 2
ENSG00000180902	D-2-hydroxyglutarate dehydrogenase
ENSG00000183283	DAZ associated protein 2
ENSG00000085788	DDHD domain containing 2
ENSG00000165732	DEAD (Asp-Glu-Ala-Asp) box polypeptide 21
ENSG00000168824	DNA segment on chromosome 4 (unique) 234 expressed sequence
ENSG00000108963	DPH1 homolog (S. cerevisiae)
ENSG00000136770	DnaJ (Hsp40) homolog, subfamily C, member 1
ENSG00000177103	Down syndrome cell adhesion molecule like 1
ENSG00000183495	E1A binding protein p400
ENSG00000007968	E2F transcription factor 2
ENSG00000129173	E2F transcription factor 8
ENSG00000215809	EDAR-associated death domain
ENSG00000164318	EGF-like, fibronectin type III and laminin G domains
ENSG00000066044	ELAV (embryonic lethal, abnormal vision, Drosophila)-like 1 (Hu antigen R)
ENSG00000012660	ELOVL family member 5, elongation of long chain fatty acids (FEN1/Elo2, SUR4/Elo3-like, yeast)
ENSG00000164181	ELOVL family member 7, elongation of long chain fatty acids (yeast)
ENSG00000142627	EPH receptor A2
ENSG00000182580	EPH receptor B3
ENSG00000134109	ER degradation enhancer, mannosidase alpha-like 1
ENSG00000197930	ERO1-like (S. cerevisiae)
ENSG00000109670	F-box and WD repeat domain containing 7
ENSG00000145743	F-box and leucine-rich repeat protein 17
ENSG00000108306	F-box and leucine-rich repeat protein 20
ENSG00000156804	F-box protein 32
ENSG00000112146	F-box protein 9
ENSG00000114541	FERM domain containing 4B
ENSG00000137460	FH2 domain containing 1
ENSG00000059122	FLYWCH-type zinc finger 1
ENSG00000075539	FRY-like
ENSG00000183161	Fanconi anemia, complementation group F
ENSG00000168040	Fas (TNFRSF6)-associated via death domain
ENSG00000158234	Fas apoptotic inhibitory molecule
ENSG00000122687	FtsJ homolog 2 (E. coli)
ENSG00000148358	G protein-coupled receptor 107
ENSG00000183484	G protein-coupled receptor 132
ENSG00000181619	G protein-coupled receptor 135
ENSG00000112218	G protein-coupled receptor 63
ENSG00000104064	GA binding protein transcription factor, beta subunit 1
ENSG00000221850	GLI family zinc finger 4
ENSG00000122694	GLI pathogenesis-related 2
ENSG00000174332	GLIS family zinc finger 1
ENSG00000100226	GTP binding protein 1
ENSG00000101181	GTP binding protein 5 (putative)
ENSG00000111332	H2A histone family, member J
ENSG00000099284	H2A histone family, member Y2
ENSG00000092148	HECT domain containing 1
ENSG00000166189	Hermansky-Pudlak syndrome 6
ENSG00000159556	ISL LIM homeobox 2
ENSG00000154059	Impact homolog (mouse)
ENSG00000136240	KDEL (Lys-Asp-Glu-Leu) endoplasmic reticulum protein retention receptor 2
ENSG00000121774	KH domain containing, RNA binding, signal transduction associated 1
ENSG00000142687	KIAA0319-like
ENSG00000214338	KIAA0408; chromosome 6 open reading frame 174
ENSG00000159658	KIAA0494
ENSG00000121210	KIAA0922
ENSG00000169330	KIAA1024
ENSG00000120071	KIAA1267
ENSG00000047346	KIAA1370
ENSG00000107036	KIAA1432
ENSG00000197816	KIAA1529
ENSG00000141449	KIAA1772
ENSG00000162929	KIAA1841
ENSG00000183354	KIAA2026
ENSG00000105610	Kruppel-like factor 1 (erythroid)
ENSG00000169926	Kruppel-like factor 13
ENSG00000172292	LAG1 homolog, ceramide synthase 6
ENSG00000161904	LEM domain containing 2
ENSG00000106689	LIM homeobox 2
ENSG00000121454	LIM homeobox 4
ENSG00000089116	LIM homeobox 5
ENSG00000136944	LIM homeobox transcription factor 1, beta
ENSG00000154359	LON peptidase N-terminal domain and ring finger 1
ENSG00000105216	LSM14A, SCD6 homolog A (S. cerevisiae)
ENSG00000130332	LSM7 homolog, U6 small nuclear RNA associated (S. cerevisiae)
ENSG00000146963	LUC7-like 2 (S. cerevisiae)
ENSG00000150551	LY6/PLAUR domain containing 1
ENSG00000132434	LanC lantibiotic synthetase component C-like 2 (bacterial)
ENSG00000002822	MAD1 mitotic arrest deficient-like 1 (yeast)
ENSG00000112139	MAM domain containing glycosylphosphatidylinositol anchor 1
ENSG00000116141	MAP/microtubule affinity-regulating kinase 1
ENSG00000180834	MAP6 domain containing 1
ENSG00000116871	MAP7 domain containing 1
ENSG00000126217	MCF.2 cell line derived transforming sequence-like
ENSG00000053524	MCF.2 cell line derived transforming sequence-like 2
ENSG00000005810	MYC binding protein 2
ENSG00000103313	Mediterranean fever
ENSG00000090581	N-acetylglucosamine-1-phosphate transferase, gamma subunit
ENSG00000125814	N-ethylmaleimide-sensitive factor attachment protein, beta
ENSG00000123609	N-myc (and STAT) interactor
ENSG00000104419	N-myc downstream regulated 1
ENSG00000061676	NCK-associated protein 1
ENSG00000103034	NDRG family member 4
ENSG00000078177	NEDD4 binding protein 2
ENSG00000104361	NIPA-like domain containing 2
ENSG00000172548	NIPA-like domain containing 4
ENSG00000172766	NMDA receptor regulated 1-like
ENSG00000101361	NOP56 ribonucleoprotein homolog (yeast)
ENSG00000198435	NOTCH-regulated ankyrin repeat protein
ENSG00000134250	Notch homolog 2 (Drosophila)
ENSG00000213240	Notch homolog 2 (Drosophila) N-terminal like
ENSG00000167770	OTU domain, ubiquitin aldehyde binding 1
ENSG00000152520	PAN3 poly(A) specific ribonuclease subunit homolog (S. cerevisiae)
ENSG00000164985	PC4 and SFRS1 interacting protein 1
ENSG00000165494	PCF11, cleavage and polyadenylation factor subunit, homolog (S. cerevisiae)
ENSG00000059758	PCTAIRE protein kinase 2
ENSG00000121892	PDS5, regulator of cohesion maintenance, homolog A (S. cerevisiae)
ENSG00000100982	PDX1 C-terminal inhibiting factor 1
ENSG00000116273	PHD finger protein 13
ENSG00000118482	PHD finger protein 3
ENSG00000196313	POM121 membrane glycoprotein (rat)
ENSG00000185668	POU class 3 homeobox 1
ENSG00000184271	POU class 6 homeobox 1
ENSG00000112238	PR domain containing 13
ENSG00000170234	PWWP domain containing 2A
ENSG00000169900	PYD (pyrin domain) containing 1
ENSG00000152061	RAB GTPase activating protein 1-like
ENSG00000138069	RAB1A, member RAS oncogene family
ENSG00000112210	RAB23, member RAS oncogene family
ENSG00000104388	RAB2A, member RAS oncogene family
ENSG00000127328	RAB3A interacting protein (rabin3)
ENSG00000175582	RAB6C, member RAS oncogene family; RAB6A, member RAS oncogene family; hypothetical LOC100130819; RAB6C-like
ENSG00000075785	RAB7A, member RAS oncogene family
ENSG00000119318	RAD23 homolog B (S. cerevisiae)
ENSG00000135597	RALBP1 associated Eps domain containing 1
ENSG00000181467	RAP2B, member of RAS oncogene family
ENSG00000155903	RAS p21 protein activator 2
ENSG00000075391	RAS protein activator like 2
ENSG00000100302	RASD family, member 2
ENSG00000173653	RCE1 homolog, prenyl protein peptidase (S. cerevisiae)
ENSG00000054967	RELT tumor necrosis factor receptor
ENSG00000089902	REST corepressor 1
ENSG00000148300	REX4, RNA exonuclease 4 homolog (S. cerevisiae)
ENSG00000182175	RGM domain family, member A
ENSG00000174136	RGM domain family, member B
ENSG00000213079	RNA binding motif protein 16
ENSG00000125970	RNA binding protein, autoantigenic (hnRNP-associated with lethal yellow homolog (mouse))
ENSG00000204130	RUN and FYVE domain containing 2
ENSG00000188282	RUN and FYVE domain containing 4
ENSG00000198863	RUN domain containing 1
ENSG00000105404	Rab acceptor 1 (prenylated)
ENSG00000108352	Rap guanine nucleotide exchange factor (GEF)-like 1
ENSG00000101265	Ras association (RalGDS/AF-6) domain family member 2
ENSG00000025039	Ras-related GTP binding D
ENSG00000160957	RecQ protein-like 4
ENSG00000137727	Rho GTPase activating protein 20
ENSG00000163219	Rho GTPase activating protein 25
ENSG00000140386	S-phase cyclin A-associated protein in the ER
ENSG00000164576	SAP30-like
ENSG00000133028	SCO cytochrome oxidase deficient homolog 1 (yeast)
ENSG00000140612	SEC11 homolog A (S. cerevisiae)
ENSG00000133812	SET binding factor 2
ENSG00000181555	SET domain containing 2
ENSG00000213064	SFT2 domain containing 2
ENSG00000183600	SH3 domain containing 20 pseudogene
ENSG00000107295	SH3-domain GRB2-like 2
ENSG00000097033	SH3-domain GRB2-like endophilin B1
ENSG00000171241	SHC SH2-domain binding protein 1
ENSG00000126778	SIX homeobox 1
ENSG00000136603	SKI-like oncogene
ENSG00000109171	SLAIN motif family, member 2
ENSG00000196935	SLIT-ROBO Rho GTPase activating protein 1
ENSG00000170365	SMAD family member 1
ENSG00000100796	SMEK homolog 1, suppressor of mek1 (Dictyostelium)
ENSG00000157106	SMG1 homolog, phosphatidylinositol 3-kinase-related kinase (C. elegans)
ENSG00000125285	SRY (sex determining region Y)-box 21
ENSG00000064225	ST3 beta-galactoside alpha-2,3-sialyltransferase 6
ENSG00000163527	STT3, subunit of the oligosaccharyltransferase complex, homolog B (S. cerevisiae)
ENSG00000119231	SUMO1/sentrin specific peptidase 5
ENSG00000080503	SWI/SNF related, matrix associated, actin dependent regulator of chromatin, subfamily a, member 2
ENSG00000173473	SWI/SNF related, matrix associated, actin dependent regulator of chromatin, subfamily c, member 1
ENSG00000167182	Sp2 transcription factor
ENSG00000164651	Sp8 transcription factor
ENSG00000105251	Src homology 2 domain containing transforming protein D
ENSG00000084090	StAR-related lipid transfer (START) domain containing 7
ENSG00000107807	T-cell leukemia homeobox 1
ENSG00000115297	T-cell leukemia homeobox 2
ENSG00000164438	T-cell leukemia homeobox 3
ENSG00000141384	TAF4b RNA polymerase II, TATA box binding protein (TBP)-associated factor, 105kDa
ENSG00000135090	TAO kinase 3
ENSG00000065882	TBC1 (tre-2/USP6, BUB2, cdc16) domain family, member 1
ENSG00000108239	TBC1 domain family, member 12
ENSG00000111490	TBC1 domain family, member 30
ENSG00000136111	TBC1 domain family, member 4
ENSG00000109436	TBC1 domain family, member 9 (with GRAM domain)
ENSG00000163659	TCDD-inducible poly(ADP-ribose) polymerase
ENSG00000175348	TMEM9 domain family, member B
ENSG00000056558	TNF receptor-associated factor 1
ENSG00000111669	TPI1 pseudogene; triosephosphate isomerase 1
ENSG00000196428	TSC22 domain family, member 2
ENSG00000063244	U2 small nuclear RNA auxiliary factor 2
ENSG00000144224	UBX domain protein 4
ENSG00000163960	UBX domain protein 7
ENSG00000176597	UDP-GlcNAc:betaGal beta-1,3-N-acetylglucosaminyltransferase 5
ENSG00000198488	UDP-GlcNAc:betaGal beta-1,3-N-acetylglucosaminyltransferase 6 (core 3 synthase)
ENSG00000158089	UDP-N-acetyl-alpha-D-galactosamine:polypeptide N-acetylgalactosaminyltransferase 14 (GalNAc-T14)
ENSG00000109586	UDP-N-acetyl-alpha-D-galactosamine:polypeptide N-acetylgalactosaminyltransferase 7 (GalNAc-T7)
ENSG00000115652	UDP-glucuronate decarboxylase 1
ENSG00000065060	UHRF1 binding protein 1
ENSG00000111647	UHRF1 binding protein 1-like
ENSG00000169062	UPF3 regulator of nonsense transcripts homolog A (yeast)
ENSG00000198382	UV radiation resistance associated gene
ENSG00000101558	VAMP (vesicle-associated membrane protein)-associated protein A, 33kDa
ENSG00000124164	VAMP (vesicle-associated membrane protein)-associated protein B and C
ENSG00000128564	VGF nerve growth factor inducible
ENSG00000115935	WAS/WASL interacting protein family, member 1
ENSG00000085433	WD repeat domain 47
ENSG00000114742	WD repeat domain 48
ENSG00000139323	WD repeat domain 51B
ENSG00000060237	WNK lysine deficient protein kinase 1; hypothetical LOC100132369
ENSG00000124535	Werner helicase interacting protein 1
ENSG00000147548	Wolf-Hirschhorn syndrome candidate 1-like 1
ENSG00000186530	XK, Kell blood group complex subunit-related family, member 5
ENSG00000163872	YEATS domain containing 2
ENSG00000100811	YY1 transcription factor
ENSG00000139800	Zic family member 5 (odd-paired homolog, Drosophila)
ENSG00000173137	aarF domain containing kinase 5
ENSG00000158201	abhydrolase domain containing 3
ENSG00000138443	abl interactor 2
ENSG00000139352	achaete-scute complex homolog 1 (Drosophila)
ENSG00000143401	acidic (leucine-rich) nuclear phosphoprotein 32 family, member E
ENSG00000163995	actin binding LIM protein family, member 2
ENSG00000130429	actin related protein 2/3 complex, subunit 1B, 41kDa; similar to Actin-related protein 2/3 complex subunit 1B (ARP2/3 complex 41 kDa subunit) (p41-ARC)
ENSG00000136950	actin related protein 2/3 complex, subunit 5-like
ENSG00000184009	actin, gamma 1
ENSG00000166747	adaptor-related protein complex 1, gamma 1 subunit
ENSG00000123505	adenosylmethionine decarboxylase 1
ENSG00000173175	adenylate cyclase 5
ENSG00000162433	adenylate kinase 3-like 2; adenylate kinase 3-like 1
ENSG00000154027	adenylate kinase 5
ENSG00000119844	aftiphilin
ENSG00000175309	alanine-glyoxylate aminotransferase 2-like 2
ENSG00000059573	aldehyde dehydrogenase 18 family, member A1
ENSG00000072210	aldehyde dehydrogenase 3 family, member A2
ENSG00000169696	alveolar soft part sarcoma chromosome region, candidate 1
ENSG00000166126	amnionless homolog (mouse)
ENSG00000142192	amyloid beta (A4) precursor protein
ENSG00000163697	amyloid beta (A4) precursor protein-binding, family B, member 2
ENSG00000171094	anaplastic lymphoma receptor tyrosine kinase
ENSG00000114626	ankyrin repeat and BTB (POZ) domain containing 1
ENSG00000131503	ankyrin repeat and KH domain containing 1; ANKHD1-EIF4EBP3 readthrough transcript; eukaryotic translation initiation factor 4E binding protein 3
ENSG00000144504	ankyrin repeat and MYND domain containing 1
ENSG00000166839	ankyrin repeat and death domain containing 1A
ENSG00000155096	antizyme inhibitor 1
ENSG00000095139	archain 1
ENSG00000107669	arginyltransferase 1
ENSG00000166233	ariadne homolog, ubiquitin-conjugating enzyme E2 binding protein, 1 (Drosophila)
ENSG00000099889	armadillo repeat gene deletes in velocardiofacial syndrome
ENSG00000029153	aryl hydrocarbon receptor nuclear translocator-like 2
ENSG00000063438	aryl-hydrocarbon receptor repressor; programmed cell death 6
ENSG00000168488	ataxin 2-like
ENSG00000184743	atlastin GTPase 3
ENSG00000180828	basic helix-loop-helix family, member e22
ENSG00000082153	basic leucine zipper and W2 domains 1 pseudogene 1; basic leucine zipper and W2 domains 1 like 1; basic leucine zipper and W2 domains 1
ENSG00000134897	basic, immunoglobulin-like variable motif containing
ENSG00000135454	beta-1,4-N-acetyl-galactosaminyl transferase 1
ENSG00000108578	bleomycin hydrolase
ENSG00000112276	blood vessel epicardial substance
ENSG00000152430	bol, boule-like (Drosophila)
ENSG00000153162	bone morphogenetic protein 6
ENSG00000183682	bone morphogenetic protein 8a
ENSG00000204217	bone morphogenetic protein receptor, type II (serine/threonine kinase)
ENSG00000060762	brain protein 44-like
ENSG00000183092	brain-enriched guanylate kinase-associated homolog (rat)
ENSG00000181790	brain-specific angiogenesis inhibitor 1
ENSG00000136717	bridging integrator 1
ENSG00000198604	bromodomain adjacent to zinc finger domain, 1A
ENSG00000156983	bromodomain and PHD finger containing, 1
ENSG00000185658	bromodomain and WD repeat domain containing 1
ENSG00000120008	bromodomain and WD repeat domain containing 2
ENSG00000101489	bruno-like 4, RNA binding protein (Drosophila)
ENSG00000165810	butyrophilin-like 9
ENSG00000112578	bystin-like
ENSG00000146592	cAMP responsive element binding protein 5
ENSG00000095794	cAMP responsive element modulator
ENSG00000149654	cadherin-like 22
ENSG00000139880	cadherin-like 24
ENSG00000012822	calcium binding and coiled-coil domain 1
ENSG00000135932	calcium binding protein 39
ENSG00000006283	calcium channel, voltage-dependent, T type, alpha 1G subunit
ENSG00000182389	calcium channel, voltage-dependent, beta 4 subunit
ENSG00000145349	calcium/calmodulin-dependent protein kinase II delta
ENSG00000163888	calcium/calmodulin-dependent protein kinase II inhibitor 2
ENSG00000152495	calcium/calmodulin-dependent protein kinase IV
ENSG00000130643	calcyon neuron-specific vesicular protein
ENSG00000198668	calmodulin 3 (phosphorylase kinase, delta); calmodulin 2 (phosphorylase kinase, delta); calmodulin 1 (phosphorylase kinase, delta)
ENSG00000108509	calmodulin binding transcription activator 2
ENSG00000153113	calpastatin
ENSG00000171603	calsyntenin 1
ENSG00000118432	cannabinoid receptor 1 (brain)
ENSG00000124302	carbohydrate (N-acetylgalactosamine 4-0) sulfotransferase 8
ENSG00000135702	carbohydrate (N-acetylglucosamine 6-O) sulfotransferase 5
ENSG00000168748	carbonic anhydrase VII
ENSG00000095713	cartilage acidic protein 1
ENSG00000160161	cartilage intermediate layer protein 2
ENSG00000165644	catechol-O-methyltransferase domain containing 1
ENSG00000044115	catenin (cadherin-associated protein), alpha 1, 102kDa
ENSG00000168036	catenin (cadherin-associated protein), beta 1, 88kDa
ENSG00000134121	cell adhesion molecule with homology to L1CAM (close homolog of L1)
ENSG00000135387	cell cycle associated protein 1
ENSG00000065883	cell division cycle 2-like 5 (cholinesterase-related cell division controller)
ENSG00000155111	cell division cycle 2-like 6 (CDK8-like)
ENSG00000164045	cell division cycle 25 homolog A (S. pombe)
ENSG00000143320	cellular retinoic acid binding protein 2
ENSG00000128973	ceroid-lipofuscinosis, neuronal 6, late infantile, variant
ENSG00000020219	chaperonin containing TCP1, subunit 8 (theta)-like 1
ENSG00000103249	chloride channel 7
ENSG00000159212	chloride intracellular channel 6
ENSG00000110721	choline kinase alpha
ENSG00000169826	chondroitin sulfate N-acetylgalactosaminyltransferase 2; novel protein similar to chondroitin sulfate GalNAcT-2 (GALNACT-2)
ENSG00000198108	chondroitin sulfate synthase 3
ENSG00000196337	chorionic gonadotropin, beta polypeptide 7
ENSG00000131165	chromatin modifying protein 1A
ENSG00000176108	chromatin modifying protein 6
ENSG00000173894	chromobox homolog 2 (Pc class homolog, Drosophila)
ENSG00000141570	chromobox homolog 8 (Pc class homolog, Drosophila)
ENSG00000221953	chromosome 1 open reading frame 229
ENSG00000219435	chromosome 11 open reading frame 20
ENSG00000120458	chromosome 11 open reading frame 61
ENSG00000204856	chromosome 12 open reading frame 24
ENSG00000170468	chromosome 14 open reading frame 169
ENSG00000139971	chromosome 14 open reading frame 37
ENSG00000167173	chromosome 15 open reading frame 39
ENSG00000176753	chromosome 15 open reading frame 56
ENSG00000140688	chromosome 16 open reading frame 58
ENSG00000103121	chromosome 16 open reading frame 61
ENSG00000155330	chromosome 16 open reading frame 87
ENSG00000185504	chromosome 17 open reading frame 70
ENSG00000179294	chromosome 17 open reading frame 96
ENSG00000152242	chromosome 18 open reading frame 25
ENSG00000187773	chromosome 18 open reading frame 51
ENSG00000105176	chromosome 19 open reading frame 2
ENSG00000099625	chromosome 19 open reading frame 26
ENSG00000158428	chromosome 2 open reading frame 62
ENSG00000174403	chromosome 20 open reading frame 200
ENSG00000171695	chromosome 20 open reading frame 201
ENSG00000101220	chromosome 20 open reading frame 27
ENSG00000101276	chromosome 20 open reading frame 54
ENSG00000221883	chromosome 3 open reading frame 71
ENSG00000173376	chromosome 4 open reading frame 31
ENSG00000181751	chromosome 5 open reading frame 30
ENSG00000164463	chromosome 5 open reading frame 41
ENSG00000146386	chromosome 6 open reading frame 115
ENSG00000111860	chromosome 6 open reading frame 204
ENSG00000135185	chromosome 7 open reading frame 23
ENSG00000146826	chromosome 7 open reading frame 43
ENSG00000100473	coagulation factor C homolog, cochlin (Limulus polyphemus)
ENSG00000176155	coiled-coil domain containing 57
ENSG00000108091	coiled-coil domain containing 6
ENSG00000055813	coiled-coil domain containing 85A
ENSG00000125633	coiled-coil domain containing 93
ENSG00000084636	collagen, type XVI, alpha 1
ENSG00000165985	complement component 1, q subcomponent-like 3
ENSG00000144550	copine family member IX
ENSG00000103426	coronin 7
ENSG00000145708	corticotropin releasing hormone binding protein
ENSG00000120088	corticotropin releasing hormone receptor 1
ENSG00000055130	cullin 1
ENSG00000139842	cullin 4A
ENSG00000133101	cyclin A1
ENSG00000175305	cyclin E2
ENSG00000138764	cyclin G2
ENSG00000205089	cyclin I family, member 2
ENSG00000107443	cyclin J
ENSG00000163660	cyclin L1
ENSG00000119946	cyclin M1
ENSG00000167797	cyclin-dependent kinase 2 associated protein 2
ENSG00000136807	cyclin-dependent kinase 9
ENSG00000147889	cyclin-dependent kinase inhibitor 2A (melanoma, p16, inhibits CDK4)
ENSG00000123080	cyclin-dependent kinase inhibitor 2C (p18, inhibits CDK4)
ENSG00000140465	cytochrome P450, family 1, subfamily A, polypeptide 1
ENSG00000131143	cytochrome c oxidase subunit IV isoform 1
ENSG00000108669	cytohesin 1
ENSG00000140632	cytokine-like nuclear factor n-pac
ENSG00000074054	cytoplasmic linker associated protein 1
ENSG00000163539	cytoplasmic linker associated protein 2
ENSG00000214575	cytoplasmic polyadenylation element binding protein 1
ENSG00000128487	cytospin B
ENSG00000135905	dedicator of cytokinesis 10
ENSG00000205882	defensin, beta 134
ENSG00000198719	delta-like 1 (Drosophila)
ENSG00000181418	dendrin
ENSG00000125868	destrin (actin depolymerizing factor)
ENSG00000149091	diacylglycerol kinase, zeta 104kDa
ENSG00000157851	dihydropyrimidinase-like 5
ENSG00000172269	dolichyl-phosphate (UDP-N-acetylglucosamine) N-acetylglucosaminephosphotransferase 1 (GlcNAc-1-P transferase)
ENSG00000159147	downstream neighbor of SON
ENSG00000105204	dual-specificity tyrosine-(Y)-phosphorylation regulated kinase 1B
ENSG00000127334	dual-specificity tyrosine-(Y)-phosphorylation regulated kinase 2
ENSG00000119661	dynein, axonemal, light chain 1
ENSG00000146425	dynein, light chain, Tctex-type 1
ENSG00000204070	dysbindin (dystrobrevin binding protein 1) domain containing 2
ENSG00000164330	early B-cell factor 1
ENSG00000122877	early growth response 2
ENSG00000120658	ecto-NOX disulfide-thiol exchanger 1
ENSG00000135960	ectodysplasin A receptor
ENSG00000197217	ectonucleoside triphosphate diphosphohydrolase 4
ENSG00000135766	egl nine homolog 1 (C. elegans)
ENSG00000105656	elongation factor RNA polymerase II
ENSG00000119915	elongation of very long chain fatty acids (FEN1/Elo2, SUR4/Elo3, yeast)-like 3
ENSG00000164307	endoplasmic reticulum aminopeptidase 1
ENSG00000149564	endothelial cell adhesion molecule
ENSG00000164778	engrailed homeobox 2
ENSG00000155849	engulfment and cell motility 1
ENSG00000106462	enhancer of zeste homolog 2 (Drosophila)
ENSG00000074800	enolase 1, (alpha)
ENSG00000108947	ephrin-B3
ENSG00000072134	epsin 2
ENSG00000112851	erbb2 interacting protein
ENSG00000079819	erythrocyte membrane protein band 4.1-like 2
ENSG00000082397	erythrocyte membrane protein band 4.1-like 3
ENSG00000143845	ethanolamine kinase 2
ENSG00000107581	eukaryotic translation initiation factor 3, subunit A
ENSG00000141543	eukaryotic translation initiation factor 4A, isoform 3
ENSG00000148730	eukaryotic translation initiation factor 4E binding protein 2
ENSG00000012232	exostoses (multiple)-like 3
ENSG00000133193	family with sequence similarity 104, member A
ENSG00000107362	family with sequence similarity 108, member B1
ENSG00000174839	family with sequence similarity 116, member A
ENSG00000144401	family with sequence similarity 119, member A
ENSG00000143340	family with sequence similarity 163, member A
ENSG00000154319	family with sequence similarity 167, member A
ENSG00000128578	family with sequence similarity 40, member B
ENSG00000185112	family with sequence similarity 43, member A
ENSG00000158220	family with sequence similarity 62 (C2 domain containing), member C
ENSG00000149485	fatty acid desaturase 1
ENSG00000088340	fer-1-like 4 (C. elegans)
ENSG00000101311	fermitin family homolog 1 (Drosophila)
ENSG00000167996	ferritin, heavy polypeptide 1; ferritin, heavy polypeptide-like 16; similar to ferritin, heavy polypeptide 1; ferritin, heavy polypeptide-like 3 pseudogene
ENSG00000166147	fibrillin 1
ENSG00000161958	fibroblast growth factor 11
ENSG00000156427	fibroblast growth factor 18
ENSG00000102678	fibroblast growth factor 9 (glia-activating factor)
ENSG00000174721	fibroblast growth factor binding protein 3
ENSG00000075420	fibronectin type III domain containing 3B
ENSG00000112787	fibrosin-like 1
ENSG00000102755	fms-related tyrosine kinase 1 (vascular endothelial growth factor/vascular permeability factor receptor)
ENSG00000053108	follistatin-like 4
ENSG00000170122	forkhead box D4
ENSG00000184492	forkhead box D4-like 1
ENSG00000178919	forkhead box E1 (thyroid transcription factor 2)
ENSG00000198815	forkhead box J3
ENSG00000183770	forkhead box L2
ENSG00000170802	forkhead box N2
ENSG00000204060	forkhead box protein O6
ENSG00000187239	formin binding protein 1
ENSG00000157827	formin-like 2
ENSG00000122068	forty-two-three domain containing 1
ENSG00000104290	frizzled homolog 3 (Drosophila)
ENSG00000196371	fucosyltransferase 4 (alpha (1,3) fucosyltransferase, myeloid-specific)
ENSG00000033170	fucosyltransferase 8 (alpha (1,6) fucosyltransferase)
ENSG00000166105	galactosidase, beta 1-like 3
ENSG00000204681	gamma-aminobutyric acid (GABA) B receptor, 1
ENSG00000121743	gap junction protein, alpha 3, 46kDa
ENSG00000121742	gap junction protein, beta 6, 30kDa
ENSG00000182963	gap junction protein, gamma 1, 45kDa
ENSG00000164900	gastrulation brain homeobox 1
ENSG00000176928	glucosaminyl (N-acetyl) transferase 4, core 2 (beta-1,6-N-acetylglucosaminyltransferase)
ENSG00000138604	glucuronic acid epimerase
ENSG00000176884	glutamate receptor, ionotropic, N-methyl D-aspartate 1
ENSG00000105464	glutamate receptor, ionotropic, N-methyl D-aspartate 2D
ENSG00000179603	glutamate receptor, metabotropic 8
ENSG00000131459	glutamine-fructose-6-phosphate transaminase 2
ENSG00000198218	glutamine-rich 1
ENSG00000108010	glutaredoxin 3
ENSG00000163754	glycogenin 1
ENSG00000178732	glycoprotein V (platelet)
ENSG00000197858	glycosylphosphatidylinositol anchor attachment protein 1 homolog (yeast)
ENSG00000198756	glycosyltransferase 25 domain containing 2
ENSG00000090863	golgi apparatus protein 1
ENSG00000136935	golgi autoantigen, golgin subfamily a, 1
ENSG00000133937	goosecoid homeobox
ENSG00000166923	gremlin 1, cysteine knot superfamily, homolog (Xenopus laevis)
ENSG00000116717	growth arrest and DNA-damage-inducible, alpha
ENSG00000177885	growth factor receptor-bound protein 2
ENSG00000163655	guanine monphosphate synthetase
ENSG00000141404	guanine nucleotide binding protein (G protein), alpha activating activity polypeptide, olfactory type
ENSG00000132518	guanylate cyclase 2D, membrane (retina-specific)
ENSG00000168453	hairless homolog (mouse)
ENSG00000165868	heat shock 70kDa protein 12A
ENSG00000138641	hect domain and RLD 3
ENSG00000198265	helicase with zinc finger
ENSG00000051620	heme binding protein 2
ENSG00000103415	heme oxygenase (decycling) 2
ENSG00000153976	heparan sulfate (glucosamine) 3-O-sulfotransferase 3A1
ENSG00000140350	hepatopoietin PCn127; acidic (leucine-rich) nuclear phosphoprotein 32 family, member A
ENSG00000138668	heterogeneous nuclear ribonucleoprotein D (AU-rich element RNA binding protein 1, 37kDa)
ENSG00000152795	heterogeneous nuclear ribonucleoprotein D-like
ENSG00000169813	heterogeneous nuclear ribonucleoprotein F
ENSG00000169045	heterogeneous nuclear ribonucleoprotein H1 (H)
ENSG00000143889	heterogeneous nuclear ribonucleoprotein L-like
ENSG00000125944	heterogeneous nuclear ribonucleoprotein R
ENSG00000159399	hexokinase 2 pseudogene; hexokinase 2
ENSG00000125821	histidyl-tRNA synthetase 2, mitochondrial (putative); D-tyrosyl-tRNA deacylase 1 homolog (S. cerevisiae)
ENSG00000196591	histone deacetylase 2
ENSG00000078399	homeobox A9
ENSG00000128645	homeobox D1
ENSG00000128709	homeobox D9
ENSG00000147421	homeobox containing 1
ENSG00000110422	homeodomain interacting protein kinase 3
ENSG00000152413	homer homolog 1 (Drosophila)
ENSG00000051108	homocysteine-inducible, endoplasmic reticulum stress-inducible, ubiquitin-like domain member 1
ENSG00000168172	hook homolog 3 (Drosophila)
ENSG00000111727	host cell factor C2
ENSG00000173805	huntingtin-associated protein 1
ENSG00000140511	hyaluronan and proteoglycan link protein 3
ENSG00000103044	hyaluronan synthase 3
ENSG00000121764	hypocretin (orexin) receptor 1
ENSG00000215240	hypothetical FLJ13197
ENSG00000170425	hypothetical LOC100131909; adenosine A2b receptor
ENSG00000171889	hypothetical LOC554202
ENSG00000197927	hypothetical LOC642669; chromosome 2 open reading frame 27A; hypothetical LOC644525
ENSG00000177340	hypothetical protein FLJ13224
ENSG00000176834	hypothetical protein FLJ20674
ENSG00000213971	hypothetical protein LOC100132815
ENSG00000178104	hypothetical protein LOC100134230; similar to KIAA0454 protein; similar to phosphodiesterase 4D interacting protein isoform 2; phosphodiesterase 4D interacting protein
ENSG00000205639	hypothetical protein LOC388931
ENSG00000196460	hypothetical protein LOC731220
ENSG00000100644	hypoxia inducible factor 1, alpha subunit (basic helix-loop-helix transcription factor)
ENSG00000168556	inhibitor of growth family, member 2
ENSG00000168395	inhibitor of growth family, member 5
ENSG00000148384	inositol polyphosphate-5-phosphatase, 72 kDa
ENSG00000119912	insulin-degrading enzyme
ENSG00000136231	insulin-like growth factor 2 mRNA binding protein 3
ENSG00000168348	insulinoma-associated 2
ENSG00000164941	integrator complex subunit 8
ENSG00000138448	integrin, alpha V (vitronectin receptor, alpha polypeptide, antigen CD51)
ENSG00000159110	interferon (alpha, beta and omega) receptor 2
ENSG00000134470	interleukin 15 receptor, alpha
ENSG00000016402	interleukin 20 receptor, alpha
ENSG00000198399	intersectin 2
ENSG00000187535	intraflagellar transport 140 homolog (Chlamydomonas)
ENSG00000164066	inturned planar cell polarity effector homolog (Drosophila)
ENSG00000163596	islet cell autoantigen 1,69kDa-like
ENSG00000134330	isoamyl acetate-hydrolyzing esterase 1 homolog (S. cerevisiae)
ENSG00000182054	isocitrate dehydrogenase 2 (NADP+), mitochondrial
ENSG00000100593	isthmin 2 homolog (zebrafish)
ENSG00000152409	junction mediating and regulatory protein, p53 cofactor
ENSG00000104731	kelch domain containing 4
ENSG00000114796	kelch-like 24 (Drosophila)
ENSG00000183655	kelch-like 25 (Drosophila)
ENSG00000188883	killer cell lectin-like receptor subfamily G, member 2
ENSG00000141068	kinase suppressor of ras 1
ENSG00000170759	kinesin family member 5B
ENSG00000174996	kinesin light chain 2
ENSG00000104892	kinesin light chain 3
ENSG00000143815	lamin B receptor
ENSG00000053747	laminin, alpha 3
ENSG00000049323	latent transforming growth factor beta binding protein 1
ENSG00000164715	lemur tyrosine kinase 2
ENSG00000110811	leprecan-like 2
ENSG00000104660	leptin receptor overlapping transcript-like 1
ENSG00000079691	leucine rich repeat containing 16A
ENSG00000171488	leucine rich repeat containing 8 family, member C
ENSG00000178177	ligand dependent nuclear receptor corepressor-like
ENSG00000189067	lipopolysaccharide-induced TNF factor
ENSG00000175445	lipoprotein lipase
ENSG00000175536	lipoyl(octanoyl) transferase
ENSG00000157978	low density lipoprotein receptor adaptor protein 1
ENSG00000197324	low density lipoprotein receptor-related protein 10
ENSG00000100068	low density lipoprotein receptor-related protein 5-like
ENSG00000157193	low density lipoprotein receptor-related protein 8, apolipoprotein e receptor
ENSG00000081479	low density lipoprotein-related protein 2
ENSG00000138795	lymphoid enhancer-binding factor 1
ENSG00000107077	lysine (K)-specific demethylase 4C
ENSG00000172086	lysine-rich coiled-coil 1
ENSG00000133606	makorin ring finger protein pseudogene 6; makorin ring finger protein 1
ENSG00000111885	mannosidase, alpha, class 1A, member 1
ENSG00000112893	mannosidase, alpha, class 2A, member 1
ENSG00000152127	mannosyl (alpha-1,6-)-glycoprotein beta-1,6-N-acetyl-glucosaminyltransferase; hypothetical LOC151162
ENSG00000132561	matrilin 2
ENSG00000144893	mediator complex subunit 12-like
ENSG00000136536	membrane-associated ring finger (C3HC4) 7
ENSG00000155545	mesoderm induction early response 1, family member 3
ENSG00000166823	mesoderm posterior 1 homolog (mouse)
ENSG00000154889	metallophosphoesterase 1
ENSG00000087250	metallothionein 3
ENSG00000149480	metastasis associated 1 family, member 2
ENSG00000120254	methylenetetrahydrofolate dehydrogenase (NADP+ dependent) 1-like
ENSG00000197006	methyltransferase like 9
ENSG00000069020	microtubule associated serine/threonine kinase family member 4
ENSG00000166974	microtubule-associated protein, RP/EB family, member 2
ENSG00000101752	mindbomb homolog 1 (Drosophila)
ENSG00000197530	mindbomb homolog 2 (Drosophila)
ENSG00000112062	mitogen-activated protein kinase 14
ENSG00000095015	mitogen-activated protein kinase kinase kinase 1
ENSG00000085511	mitogen-activated protein kinase kinase kinase 4
ENSG00000107968	mitogen-activated protein kinase kinase kinase 8
ENSG00000006432	mitogen-activated protein kinase kinase kinase 9
ENSG00000012983	mitogen-activated protein kinase kinase kinase kinase 5
ENSG00000089022	mitogen-activated protein kinase-activated protein kinase 5
ENSG00000108960	monocyte to macrophage differentiation-associated
ENSG00000185787	mortality factor 4; mortality factor 4 like 1
ENSG00000153898	mucolipin 2
ENSG00000175471	multiple C2 domains, transmembrane 1
ENSG00000157890	multiple EGF-like-domains 11
ENSG00000152601	muscleblind-like (Drosophila)
ENSG00000197971	myelin basic protein
ENSG00000197965	myelin protein zero-like 1
ENSG00000167548	myeloid/lymphoid or mixed-lineage leukemia 2
ENSG00000007944	myosin regulatory light chain interacting protein
ENSG00000118680	myosin, light chain 12B, regulatory
ENSG00000145506	naked cuticle homolog 2 (Drosophila)
ENSG00000163273	natriuretic peptide precursor C
ENSG00000169418	natriuretic peptide receptor A/guanylate cyclase A (atrionatriuretic peptide receptor A)
ENSG00000064300	nerve growth factor receptor (TNFR superfamily, member 16)
ENSG00000177551	nescient helix loop helix 2
ENSG00000065320	netrin 1
ENSG00000162068	netrin 3
ENSG00000107954	neuralized homolog (Drosophila)
ENSG00000182575	neurexophilin 3
ENSG00000219481, ENSG00000179571	neuroblastoma breakpoint family, member 15; neuroblastoma breakpoint family, member 14; neuroblastoma breakpoint family, member 9; neuroblastoma breakpoint family, member 11; neuroblastoma breakpoint family, member 11-like; neuroblastoma breakpoint family, member 10; neuroblastoma breakpoint family, member 12; neuroblastoma breakpoint family, member 20; neuroblastoma breakpoint family, member 1; …
ENSG00000123213	neurolysin (metallopeptidase M3 family)
ENSG00000091129	neuronal cell adhesion molecule
ENSG00000118257	neuropilin 2
ENSG00000148053	neurotrophic tyrosine kinase, receptor, type 2
ENSG00000183691	noggin
ENSG00000172113	non-metastatic cells 6, protein expressed in (nucleoside-diphosphate kinase)
ENSG00000185269	notum pectinacetylesterase homolog (Drosophila)
ENSG00000165030	nuclear factor, interleukin 3 regulated
ENSG00000141027	nuclear receptor co-repressor 1
ENSG00000196498	nuclear receptor co-repressor 2
ENSG00000124151	nuclear receptor coactivator 3
ENSG00000111912	nuclear receptor coactivator 7
ENSG00000175352	nuclear receptor interacting protein 3
ENSG00000151623	nuclear receptor subfamily 3, group C, member 2
ENSG00000119508	nuclear receptor subfamily 4, group A, member 3
ENSG00000101746	nucleolar protein 4
ENSG00000162408	nucleolar protein 9
ENSG00000125450	nucleoporin 85kDa
ENSG00000167693	nucleoredoxin
ENSG00000106268	nudix (nucleoside diphosphate linked moiety X)-type motif 1
ENSG00000197822	occludin pseudogene; occludin
ENSG00000104044	oculocutaneous albinism II
ENSG00000164920	odd-skipped related 2 (Drosophila)
ENSG00000218336	odz, odd Oz/ten-m homolog 3 (Drosophila)
ENSG00000184221	oligodendrocyte transcription factor 1
ENSG00000104904	ornithine decarboxylase antizyme 1
ENSG00000115507	orthodenticle homeobox 1
ENSG00000081087	osteopetrosis associated transmembrane protein 1
ENSG00000136811	outer dense fiber of sperm tails 2
ENSG00000172939	oxidative-stress responsive 1
ENSG00000180914	oxytocin receptor
ENSG00000185920	patched homolog 1 (Drosophila)
ENSG00000100731	pecanex homolog (Drosophila)
ENSG00000134020	phosphatidylethanolamine-binding protein 4
ENSG00000087157	phosphatidylglycerophosphate synthase 1
ENSG00000154217	phosphatidylinositol transfer protein, cytoplasmic 1
ENSG00000110697	phosphatidylinositol transfer protein, membrane-associated 1
ENSG00000150867	phosphatidylinositol-5-phosphate 4-kinase, type II, alpha
ENSG00000172572	phosphodiesterase 3A, cGMP-inhibited
ENSG00000156973	phosphodiesterase 6D, cGMP-specific, rod, delta
ENSG00000113231	phosphodiesterase 8B
ENSG00000013375	phosphoglucomutase 3
ENSG00000142657	phosphogluconate dehydrogenase
ENSG00000133056	phosphoinositide-3-kinase, class 2, beta polypeptide
ENSG00000145675	phosphoinositide-3-kinase, regulatory subunit 1 (alpha)
ENSG00000137841	phospholipase C, beta 2
ENSG00000137193	pim-1 oncogene
ENSG00000197461	platelet-derived growth factor alpha polypeptide
ENSG00000120278	pleckstrin homology domain containing, family G (with RhoGef domain) member 1
ENSG00000126822	pleckstrin homology domain containing, family G (with RhoGef domain) member 3
ENSG00000146247	pleckstrin homology domain interacting protein
ENSG00000174307	pleckstrin homology-like domain, family A, member 3
ENSG00000076356	plexin A2
ENSG00000151883	poly (ADP-ribose) polymerase family, member 8
ENSG00000047315	polymerase (RNA) II (DNA directed) polypeptide B, 140kDa
ENSG00000177700	polymerase (RNA) II (DNA directed) polypeptide L, 7.6kDa
ENSG00000167977	potassium channel tetramerisation domain containing 5
ENSG00000184261	potassium channel, subfamily K, member 12
ENSG00000182450	potassium channel, subfamily K, member 4
ENSG00000120457	potassium inwardly-rectifying channel, subfamily J, member 5
ENSG00000116396	potassium voltage-gated channel, Shaw-related subfamily, member 4
ENSG00000177272	potassium voltage-gated channel, shaker-related subfamily, member 3
ENSG00000171126	potassium voltage-gated channel, subfamily G, member 3
ENSG00000135519	potassium voltage-gated channel, subfamily H (eag-related), member 3
ENSG00000163710	procollagen C-endopeptidase enhancer 2
ENSG00000070087	profilin 2
ENSG00000214140	progressive rod-cone degeneration
ENSG00000176381	proline rich 18
ENSG00000204576	proline rich 3
ENSG00000146278	proline-rich nuclear receptor coactivator 1
ENSG00000108671	proteasome (prosome, macropain) 26S subunit, non-ATPase, 11
ENSG00000033800	protein inhibitor of activated STAT, 1
ENSG00000065243	protein kinase N2
ENSG00000101445	protein phosphatase 1, regulatory (inhibitor) subunit 16B
ENSG00000115685	protein phosphatase 1, regulatory (inhibitor) subunit 7
ENSG00000138032	protein phosphatase 1B (formerly 2C), magnesium-dependent, beta isoform
ENSG00000154001	protein phosphatase 2, regulatory subunit B', epsilon isoform
ENSG00000149923	protein phosphatase 4 (formerly X), catalytic subunit
ENSG00000179295	protein tyrosine phosphatase, non-receptor type 11; similar to protein tyrosine phosphatase, non-receptor type 11
ENSG00000169410	protein tyrosine phosphatase, non-receptor type 9
ENSG00000206527	protein tyrosine phosphatase-like (proline instead of catalytic arginine), member b
ENSG00000168300	protein-L-isoaspartate (D-aspartate) O-methyltransferase domain containing 1
ENSG00000166450	protogenin homolog (Gallus gallus)
ENSG00000169860	purinergic receptor P2Y, G-protein coupled, 1
ENSG00000116793	putative homeodomain transcription factor 1
ENSG00000179889	pyridoxal-dependent decarboxylase domain containing 1
ENSG00000183571	pyroglutamyl-peptidase 1-like
ENSG00000130517	pyroglutamyl-peptidase I
ENSG00000180817	pyrophosphatase (inorganic) 1
ENSG00000152256	pyruvate dehydrogenase kinase, isozyme 1
ENSG00000112531	quaking homolog, KH domain RNA binding (mouse)
ENSG00000137710	radixin
ENSG00000124782	ras responsive element binding protein 1
ENSG00000131477	receptor (G protein-coupled) activity modifying protein 2
ENSG00000137275	receptor (TNFRSF)-interacting serine-threonine kinase 1
ENSG00000148908	regulator of G-protein signaling 10
ENSG00000049449	reticulocalbin 1, EF-hand calcium binding domain
ENSG00000133318	reticulon 3
ENSG00000115310	reticulon 4
ENSG00000134438	retina and anterior neural fold homeobox
ENSG00000139687	retinoblastoma 1
ENSG00000122257	retinoblastoma binding protein 6
ENSG00000131759	retinoic acid receptor, alpha
ENSG00000141314	rhomboid, veinlet-like 3 (Drosophila)
ENSG00000136104	ribonuclease H2, subunit B
ENSG00000026297	ribonuclease T2
ENSG00000171848	ribonucleotide reductase M2 polypeptide
ENSG00000105640	ribosomal protein L18a pseudogene 6; ribosomal protein L18a
ENSG00000089009	ribosomal protein L6 pseudogene 27; ribosomal protein L6 pseudogene 19; ribosomal protein L6; ribosomal protein L6 pseudogene 10
ENSG00000071242	ribosomal protein S6 kinase, 90kDa, polypeptide 2; hypothetical LOC100127984
ENSG00000135870	ring finger and CCCH-type zinc finger domains 1
ENSG00000143207	ring finger and WD repeat domain 2
ENSG00000022840	ring finger protein 10
ENSG00000134758	ring finger protein 138
ENSG00000118518	ring finger protein 146
ENSG00000034677	ring finger protein 19A
ENSG00000185739	sarcalumenin
ENSG00000170616	scratch homolog 1, zinc finger protein (Drosophila)
ENSG00000161055	secretoglobin, family 3A, member 1
ENSG00000085365	secretory carrier membrane protein 1
ENSG00000186838	selenoprotein V
ENSG00000082684	sema domain, seven thrombospondin repeats (type 1 and type 1-like), transmembrane domain (TM) and short cytoplasmic domain, (semaphorin) 5B
ENSG00000138758	septin 11
ENSG00000122545	septin 7
ENSG00000167978	serine/arginine repetitive matrix 2; hypothetical LOC100132779
ENSG00000072786	serine/threonine kinase 10
ENSG00000164543	serine/threonine kinase 17a
ENSG00000081320	serine/threonine kinase 17b
ENSG00000152953	serine/threonine kinase 32B
ENSG00000125834	serine/threonine kinase 35
ENSG00000177453	serine/threonine-protein kinase NIM1
ENSG00000130766	sestrin 2
ENSG00000180730	shisa homolog 2 (Xenopus laevis)
ENSG00000178343	shisa homolog 3 (Xenopus laevis)
ENSG00000164466	sideroflexin 1
ENSG00000107819	sideroflexin 3
ENSG00000144040	sideroflexin 5
ENSG00000138600	signal peptide peptidase-like 2A
ENSG00000124783	signal sequence receptor, alpha
ENSG00000136938	similar to Acidic leucine-rich nuclear phosphoprotein 32 family member B (PHAPI2 protein) (Silver-stainable protein SSP29) (Acidic protein rich in leucines); acidic (leucine-rich) nuclear phosphoprotein 32 family, member B
ENSG00000154978	similar to EGFR-coamplified and overexpressed protein; EGFR-coamplified and overexpressed protein
ENSG00000182944	similar to Ewing sarcoma breakpoint region 1; Ewing sarcoma breakpoint region 1
ENSG00000117139	similar to Jumonji, AT rich interactive domain 1B (RBP2-like); lysine (K)-specific demethylase 5B
ENSG00000157404	similar to Mast/stem cell growth factor receptor precursor (SCFR) (Proto-oncogene tyrosine-protein kinase Kit) (c-kit) (CD117 antigen); v-kit Hardy-Zuckerman 4 feline sarcoma viral oncogene homolog
ENSG00000136378	similar to hCG1991431; similar to COMPase; ADAM metallopeptidase with thrombospondin type 1 motif, 7
ENSG00000175215	similar to hCG2013701; CTD (carboxy-terminal domain, RNA polymerase II, polypeptide A) small phosphatase 2
ENSG00000184185	similar to hkir2.2x; similar to inward rectifying K+ channel negative regulator Kir2.2v; potassium inwardly-rectifying channel, subfamily J, member 12
ENSG00000131586	similar to mitochondrial ribosomal protein L20; mitochondrial ribosomal protein L20
ENSG00000196781	similar to transducin-like enhancer of split 1 (E(sp1) homolog, Drosophila); transducin-like enhancer of split 1 (E(sp1) homolog, Drosophila)
ENSG00000084070	small ArfGAP2
ENSG00000197860	small glutamine-rich tetratricopeptide repeat (TPR)-containing, beta
ENSG00000165684	small nuclear RNA activating complex, polypeptide 4, 190kDa
ENSG00000131876	small nuclear ribonucleoprotein polypeptide A'
ENSG00000128602	smoothened homolog (Drosophila)
ENSG00000177098	sodium channel, voltage-gated, type IV, beta
ENSG00000110436	solute carrier family 1 (glial high affinity glutamate transporter), member 2
ENSG00000163053	solute carrier family 16, member 14 (monocarboxylic acid transporter 14)
ENSG00000151229	solute carrier family 2 (facilitated glucose transporter), member 13
ENSG00000160326	solute carrier family 2 (facilitated glucose transporter), member 6
ENSG00000144136	solute carrier family 20 (phosphate transporter), member 1
ENSG00000092096	solute carrier family 22, member 17
ENSG00000197119	solute carrier family 25, member 29
ENSG00000174669	solute carrier family 29 (nucleoside transporters), member 2
ENSG00000182747	solute carrier family 35, member D3
ENSG00000196376	solute carrier family 35, member F1
ENSG00000180773	solute carrier family 36 (proton/amino acid symporter), member 4
ENSG00000196950	solute carrier family 39 (zinc transporter), member 10
ENSG00000088836	solute carrier family 4, sodium borate transporter, member 11
ENSG00000149150	solute carrier family 43, member 1
ENSG00000142494	solute carrier family 47, member 1
ENSG00000108576	solute carrier family 6 (neurotransmitter transporter, serotonin), member 4
ENSG00000139514	solute carrier family 7 (cationic amino acid transporter, y+ system), member 1
ENSG00000115616	solute carrier family 9 (sodium/hydrogen exchanger), member 2
ENSG00000101187	solute carrier organic anion transporter family, member 4A1
ENSG00000108018	sortilin-related VPS10 domain containing receptor 1
ENSG00000110025	sorting nexin 15
ENSG00000178996	sorting nexin 18
ENSG00000197912	spastic paraplegia 7 (pure and complicated autosomal recessive)
ENSG00000077327	sperm associated antigen 6
ENSG00000103056	sphingomyelin phosphodiesterase 3, neutral membrane (neutral sphingomyelinase II)
ENSG00000175898	sphingosine-1-phosphate receptor 2
ENSG00000116560	splicing factor proline/glutamine-rich (polypyrimidine tract binding protein associated)
ENSG00000166068	sprouty-related, EVH1 domain containing 1
ENSG00000117632	stathmin 1
ENSG00000139697	strawberry notch homolog 1 (Drosophila)
ENSG00000106610	stromal antigen 3-like 4
ENSG00000128228	stromal cell-derived factor 2-like 1
ENSG00000077935	structural maintenance of chromosomes 1B
ENSG00000108055	structural maintenance of chromosomes 3
ENSG00000185338	suppressor of cytokine signaling 1
ENSG00000184557	suppressor of cytokine signaling 3
ENSG00000152455	suppressor of variegation 3-9 homolog 2 (Drosophila)
ENSG00000148248	surfeit 4
ENSG00000099994	sushi domain containing 2
ENSG00000097096	synapse defective 1, Rho GTPase, homolog 2 (C. elegans)
ENSG00000159082	synaptojanin 1
ENSG00000101298	syntaphilin; RAD21-like 1 (S. pombe)
ENSG00000135604	syntaxin 11
ENSG00000106089	syntaxin 1A (brain)
ENSG00000176148	t-complex 11 (mouse)-like 1
ENSG00000146221	t-complex-associated-testis-expressed 1
ENSG00000149743	tRNA phosphotransferase 1
ENSG00000196663	tectonin beta-propeller repeat containing 2
ENSG00000088992	tescalcin
ENSG00000138336	tet oncogene 1
ENSG00000157570	tetraspanin 18
ENSG00000171853	tetratricopeptide repeat domain 15
ENSG00000168026	tetratricopeptide repeat domain 21A
ENSG00000155158	tetratricopeptide repeat domain 39B
ENSG00000115183	tetratricopeptide repeat, ankyrin repeat and coiled-coil containing 1
ENSG00000196511	thiamin pyrophosphokinase 1
ENSG00000166548	thymidine kinase 2, mitochondrial
ENSG00000176890	thymidylate synthetase
ENSG00000034510	thymosin beta 10
